# Supplementary material for: Complete genome sequence analysis of Edwardsiella tarda SC002 from hatchlings of Siamese crocodile
Source: Front Vet Sci. 2023 Mar 9;10:1140655. doi: 10.3389/fvets.2023.1140655 (PMC10034365; doi:10.3389/fvets.2023.1140655)
Supplement: Supplementary file 1 [file Table_1.XLS]

Gene_id	Locus	{nr}	{SwissProt}	{KEGG}	{COG}	{TCDB}	{GO}	{PHI}	{VFDB}	{ARDB}	{CARD}	{Secretory_Protein}	{T3SS}	{CAZy}	{Pfam}
Annotation_num		3,618	2,787	3,485	2,947	637	2,648	538	315	11	142	209	129	130	2,648
Ai.SC002_GM000001	{Plas1:820:1710:+}	{GAJ63267.1; transposase IS102 [Edwardsiella piscicida]}	{P03009; Probable transposase for transposon Tn903 }	{etr:ETAE_2042; }	{YP_001084204; COG3039 Transposase and inactivated derivatives, IS5 family X Mobilome: prophages, transposons;}	{NA}	{GO:0003677; DNA binding; molecular_function GO:0004803; transposase activity; molecular_function GO:0006313; transposition, DNA-mediated; biological_process}	{NA}	{NA}	{NA}	{NA}	{NA}	{false}	{NA}	{PF01609:Transposase DDE domain}
Ai.SC002_GM000002	{Plas1:2763:3371:+}	{SAY45839.1; Transposase [Serratia marcescens]}	{NA}	{kpa:KPNJ1_05561; }	{NA}	{NA}	{GO:0006313; transposition, DNA-mediated; biological_process GO:0004803; transposase activity; molecular_function GO:0003677; DNA binding; molecular_function}	{NA}	{NA}	{NA}	{NA}	{NA}	{false}	{NA}	{PF01610:Transposase}
Ai.SC002_GM000003	{Plas1:3517:3828:+}	{WP_063617383.1; Phage-related protein [Enterobacter cloacae]}	{NA}	{vg:1261686; }	{YP_006281460; COG4679 Phage-related protein X Mobilome: prophages, transposons;}	{NA}	{NA}	{NA}	{NA}	{NA}	{NA}	{NA}	{false}	{NA}	{NA}
Ai.SC002_GM000004	{Plas1:3828:4115:+}	{WP_063617382.1; transcriptional regulator [Enterobacter cloacae]}	{NA}	{vg:1261685; }	{NP_931538; COG1396 Transcriptional regulator, contains XRE-family HTH domain K Transcription ;}	{NA}	{GO:0006355; regulation of transcription, DNA-dependent; biological_process GO:0003677; DNA binding; molecular_function GO:0005622; intracellular; cellular_component GO:0043565; sequence-specific DNA binding; molecular_function GO:0003700; sequence-specific DNA binding transcription factor activity; molecular_function}	{NA}	{NA}	{NA}	{NA}	{NA}	{false}	{NA}	{PF13443:Cro/C1-type HTH DNA-binding domain PF01381:Helix-turn-helix PF01047:MarR family PF13413:Helix-turn-helix domain PF01022:Bacterial regulatory protein, arsR family}
Ai.SC002_GM000005	{Plas1:4438:5256:+}	{WP_011785204.1; transposase, mutator type [Marinobacter hydrocarbonoclasticus VT8]}	{P35883; Transposase for insertion sequence element IS6120 }	{maq:Maqu_1721; }	{YP_003689707; COG3328 Transposase (or an inactivated derivative) X Mobilome: prophages, transposons;}	{NA}	{GO:0006313; transposition, DNA-mediated; biological_process GO:0004803; transposase activity; molecular_function GO:0003677; DNA binding; molecular_function}	{NA}	{NA}	{NA}	{NA}	{NA}	{false}	{NA}	{PF00872:Transposase, Mutator family}
Ai.SC002_GM000006	{Plas1:6309:6917:+}	{SAY45839.1; Transposase [Serratia marcescens]}	{NA}	{kpa:KPNJ1_05561; }	{NA}	{NA}	{GO:0004803; transposase activity; molecular_function GO:0006313; transposition, DNA-mediated; biological_process GO:0003677; DNA binding; molecular_function}	{NA}	{NA}	{NA}	{NA}	{NA}	{false}	{NA}	{PF01610:Transposase}
Ai.SC002_GM000007	{Plas1:7728:8633:+}	{WP_035599585.1; DNA primase [Edwardsiella tarda]}	{P55426; Uncharacterized protein y4eC }	{dze:Dd1591_1473; }	{YP_006282570; COG4227 Antirestriction protein ArdC L Replication, recombination and repair ;}	{NA}	{NA}	{NA}	{NA}	{NA}	{NA}	{NA}	{true}	{NA}	{NA}
Ai.SC002_GM000008	{Plas1:9138:9611:-}	{WP_035599583.1; lytic transglycosylase [Edwardsiella tarda]}	{P47737; X polypeptide }	{kpw:KPNIH30_27640; }	{NP_490559; COG0741 Soluble lytic murein transglycosylase and related regulatory proteins (some contain LysM/invasin domains) M Cell wall/membrane/envelope biogenesis ;}	{NA}	{NA}	{PHI:10098; A0A0F6B5U5 STM14_RS15425 (iagB) 28901 Salmonella enterica Infections Lactuca sativa (related: garden lettuce) SPI-1 type III secretion system invasion protein Gene deletion: full unaffected pathogenicity}	{VFG042757; AI099 Longus pili (CS20) lngT LngT }	{NA}	{NA}	{YES}	{false}	{ATI66008.1_; GH23 lysozyme type G (EC 3.2.1.17); peptidoglycan lyase (EC 4.2.2.n1) also known in the literature as peptidoglycan lytic transglycosylase; chitinase (EC 3.2.1.14) Corresponds to family 1 of the peptidoglycan lytic transglycosylases described by N.T. Blackburn and A.J. Clarke (2001) J. Mol. Evol. 52, 78-84; Note that 'peptidoglycan lytic transglycosylases' cleave peptidoglycan witho…	{NA}
Ai.SC002_GM000009	{Plas1:10050:10436:+}	{WP_035599580.1; conjugal transfer protein TraM [Edwardsiella tarda]}	{P07294; Relaxosome protein TraM }	{koc:AB185_01645; }	{NA}	{NA}	{GO:0000746; conjugation; biological_process GO:0003677; DNA binding; molecular_function}	{NA}	{NA}	{NA}	{NA}	{NA}	{false}	{NA}	{PF05261:TraM protein, DNA-binding}
Ai.SC002_GM000010	{Plas1:10649:11683:-}	{WP_005293456.1; mechanosensitive ion channel protein MscS [Edwardsiella tarda]}	{NA}	{eho:A9798_08805; K16052 ynaI, mscMJ MscS family membrane protein -- }	{YP_002933236; COG0668 Small-conductance mechanosensitive channel M Cell wall/membrane/envelope biogenesis ;}	{NA}	{GO:0055085; transmembrane transport; biological_process GO:0016020; membrane; cellular_component}	{NA}	{NA}	{NA}	{NA}	{NA}	{false}	{NA}	{PF00924:Mechanosensitive ion channel}
Ai.SC002_GM000011	{Plas1:12226:12582:-}	{NA}	{NA}	{NA}	{NA}	{NA}	{NA}	{NA}	{NA}	{NA}	{NA}	{NA}	{false}	{NA}	{NA}
Ai.SC002_GM000012	{Plas1:13224:15347:-}	{WP_024524325.1; sialidase [Edwardsiella hoshinae]}	{NA}	{eho:A9798_10455; K01186 NEU1 sialidase-1 3.2.1.18 Metabolism; Glycan biosynthesis and metabolism; Other glycan degradation [PATH:ko00511] Metabolism; Lipid metabolism; Sphingolipid metabolism [PATH:ko00600] Cellular Processes; Transport and catabolism; Lysosome [PATH:ko04142]}	{NA}	{NA}	{NA}	{NA}	{NA}	{NA}	{NA}	{YES}	{false}	{AOV98594.1_; GH33 sialidase or neuraminidase (EC 3.2.1.18); trans-sialidase (EC 2.4.1.-); anhydrosialidase (EC 4.2.2.15); Kdo hydrolase (EC 3.2.1.-); 2-keto-3-deoxynononic acid hydrolase / KDNase (EC 3.2.1.-) -}	{NA}
Ai.SC002_GM000013	{Plas1:15385:16407:-}	{WP_061718706.1; acyltransferase [Enterobacter ludwigii]}	{NA}	{NA}	{NA}	{NA}	{GO:0016747; transferase activity, transferring acyl groups other than amino-acyl groups; molecular_function}	{NA}	{NA}	{NA}	{NA}	{NA}	{false}	{NA}	{PF01757:Acyltransferase family}
Ai.SC002_GM000014	{Plas1:16557:17540:-}	{NA}	{NA}	{NA}	{NA}	{NA}	{GO:0003824; NA GO:0051536; iron-sulfur cluster binding; molecular_function}	{NA}	{NA}	{NA}	{NA}	{NA}	{false}	{NA}	{PF04055:Radical SAM superfamily}
Ai.SC002_GM000015	{Plas1:17643:18470:-}	{NA}	{NA}	{NA}	{NA}	{NA}	{GO:0006355; regulation of transcription, DNA-dependent; biological_process GO:0008152; NA GO:0043565; sequence-specific DNA binding; molecular_function GO:0003700; sequence-specific DNA binding transcription factor activity; molecular_function}	{NA}	{NA}	{NA}	{NA}	{NA}	{false}	{NA}	{PF13537:Glutamine amidotransferase domain PF12833:Helix-turn-helix domain}
Ai.SC002_GM000016	{Plas1:18879:20153:-}	{NA}	{NA}	{NA}	{NA}	{NA}	{NA}	{NA}	{NA}	{NA}	{NA}	{NA}	{false}	{NA}	{NA}
Ai.SC002_GM000017	{Plas1:20898:21614:-}	{AMP49700.1; DDE domain protein, partial [uncultured bacterium]}	{P0C1L0; Transposase for insertion sequence-like element IS431mec }	{sec:SCH_058; K18320 IS15, IS26 transposase, IS6 family -- }	{YP_007547190; COG3316 Transposase (or an inactivated derivative) X Mobilome: prophages, transposons;}	{NA}	{GO:0015074; DNA integration; biological_process GO:0033014; tetrapyrrole biosynthetic process; biological_process GO:0004852; uroporphyrinogen-III synthase activity; molecular_function}	{NA}	{NA}	{NA}	{NA}	{NA}	{false}	{NA}	{PF02602:Uroporphyrinogen-III synthase HemD PF00665:Integrase core domain}
Ai.SC002_GM000018	{Plas1:21661:21978:+}	{CVE02561.1; Uncharacterised protein [Serratia marcescens]}	{NA}	{NA}	{NA}	{NA}	{NA}	{NA}	{NA}	{NA}	{NA}	{NA}	{false}	{NA}	{NA}
Ai.SC002_GM000019	{Plas1:22064:22774:+}	{WP_032637325.1; MULTISPECIES: resolvase [Citrobacter freundii|Enterobacteriaceae]}	{P56979; Probable site-specific recombinase }	{smar:SM39_pSMC2_09; }	{NP_052628; COG0582 Integrase LX Replication, recombination and repair ; Mobilome: prophages, transposons;}	{NA}	{GO:0015074; DNA integration; biological_process GO:0003677; DNA binding; molecular_function GO:0006310; DNA recombination; biological_process}	{NA}	{NA}	{NA}	{NA}	{NA}	{false}	{NA}	{PF00589:Phage integrase family}
Ai.SC002_GM000020	{Plas1:22934:23470:+}	{WP_048796374.1; MULTISPECIES: stationary phase growth adaptation protein [Serratia]}	{P27375; Heat shock protein C }	{smar:SM39_pSMC2_08; }	{NA}	{NA}	{NA}	{NA}	{NA}	{NA}	{NA}	{NA}	{false}	{NA}	{NA}
Ai.SC002_GM000021	{Plas1:23721:24317:-}	{WP_032637323.1; MULTISPECIES: hypothetical protein [Citrobacter freundii,|Enterobacter cloacae|Enterobacter hormaechei|Enterobacter sp.|Enterobacteriaceae]}	{NA}	{kpr:KPR_p0042; }	{NA}	{NA}	{NA}	{NA}	{NA}	{NA}	{NA}	{NA}	{false}	{NA}	{NA}
Ai.SC002_GM000022	{Plas1:24321:24605:+}	{KDH06058.1; R46 site-specific recombinase, partial [Klebsiella pneumoniae BIDMC 55]}	{NA}	{NA}	{NA}	{NA}	{GO:0006310; DNA recombination; biological_process GO:0003677; DNA binding; molecular_function GO:0000150; recombinase activity; molecular_function}	{NA}	{NA}	{NA}	{NA}	{NA}	{false}	{NA}	{PF00239:Resolvase, N terminal domain}
Ai.SC002_GM000023	{Plas1:24608:25807:-}	{WP_065106424.1; transposase [Escherichia coli]}	{P55646; Uncharacterized protein y4rM }	{acu:Atc_m009; }	{YP_004687994; COG2801 Transposase InsO and inactivated derivatives X Mobilome: prophages, transposons;}	{NA}	{GO:0015074; DNA integration; biological_process}	{NA}	{NA}	{NA}	{NA}	{NA}	{false}	{NA}	{PF00665:Integrase core domain}
Ai.SC002_GM000024	{Plas1:25993:26748:-}	{WP_053445457.1; AAA family ATPase [Salmonella enterica]}	{P55500; Putative insertion sequence ATP-binding protein y4iQ/y4nD/y4sD }	{kok:KONIH1_30210; }	{YP_001522456; COG1484 DNA replication protein DnaC L Replication, recombination and repair ;}	{NA}	{GO:0005524; ATP binding; molecular_function GO:0003724; RNA helicase activity; molecular_function GO:0000155; two-component sensor activity; molecular_function GO:0000160; two-component signal transduction system (phosphorelay); biological_process GO:0006109; regulation of carbohydrate metabolic process; biological_process GO:0004672; protein kinase activity; molecular_function GO:0003723; RNA b…	{NA}	{NA}	{NA}	{NA}	{NA}	{false}	{NA}	{PF01695:IstB-like ATP binding protein PF03969:AFG1-like ATPase PF00005:ABC transporter PF07475:HPr Serine kinase C-terminal domain PF00910:RNA helicase PF00004:ATPase family associated with various cellular activities (AAA)}
Ai.SC002_GM000025	{Plas1:26745:28211:-}	{WP_050863381.1; transposase [Enterobacter cloacae]}	{P55501; Uncharacterized protein y4jA/y4nE/y4sE }	{kom:HR38_28570; }	{YP_007102109; COG4584 Transposase X Mobilome: prophages, transposons;}	{NA}	{GO:0015074; DNA integration; biological_process}	{NA}	{NA}	{NA}	{NA}	{NA}	{false}	{NA}	{PF00665:Integrase core domain}
Ai.SC002_GM000026	{Plas1:29338:29658:+}	{NA}	{NA}	{NA}	{NA}	{NA}	{NA}	{NA}	{NA}	{NA}	{NA}	{NA}	{false}	{NA}	{NA}
Ai.SC002_GM000027	{Plas1:29660:30040:-}	{WP_063434128.1; plasmid stability protein [Enterobacter kobei]}	{P11906; Protein StbB }	{pagg:AL522_00030; }	{NA}	{NA}	{NA}	{NA}	{NA}	{NA}	{NA}	{NA}	{false}	{NA}	{NA}
Ai.SC002_GM000028	{Plas1:30045:31001:-}	{WP_043135399.1; Putative stability/partitioning protein encoded within prophage CP-933T [Enterobacter cloacae]}	{P11904; Plasmid segregation protein ParM }	{cie:AN232_30570; K18640 parM plasmid segregation protein ParM -- }	{YP_008832405; COG0443 Molecular chaperone DnaK (HSP70) O Posttranslational modification, protein turnover, chaperones ;}	{NA}	{GO:0016787; hydrolase activity; molecular_function}	{PHI:3113; F4MD99 stbA 562 Escherichia coli Neonatal Meningitis Rattus (related: rat) Stability protein for the plasmid gene mutation: characterised; gene complementation reduced virulence}	{NA}	{NA}	{NA}	{NA}	{false}	{NA}	{PF01968:Hydantoinase/oxoprolinase}
Ai.SC002_GM000029	{Plas1:31432:32070:+}	{ALD82414.1; plasmid partitioning protein ParA (plasmid) [Raoultella ornithinolytica|uncultured bacterium]}	{NA}	{kpr:KPR_p0120; K03496 parA, soj chromosome partitioning protein -- }	{YP_001144244; COG1192 Cellulose biosynthesis protein BcsQ N Cell motility ;}	{NA}	{GO:0005525; GTP binding; molecular_function GO:0016491; oxidoreductase activity; molecular_function GO:0016020; membrane; cellular_component GO:0055114; oxidation-reduction process; biological_process GO:0006614; SRP-dependent cotranslational protein targeting to membrane; biological_process GO:0005524; ATP binding; molecular_function GO:0017038; protein import; biological_process GO:0016301; ki…	{NA}	{NA}	{NA}	{NA}	{NA}	{false}	{NA}	{PF00448:SRP54-type protein, GTPase domain PF00142:4Fe-4S iron sulfur cluster binding proteins, NifH/frxC family PF06414:Zeta toxin PF07517:SecA DEAD-like domain}
Ai.SC002_GM000030	{Plas1:32486:33286:-}	{WP_050979670.1; resolvase [Edwardsiella tarda]}	{P06615; Resolvase }	{yma:DA391_23220; }	{YP_003212747; COG0582 Integrase LX Replication, recombination and repair ; Mobilome: prophages, transposons;}	{NA}	{GO:0006310; DNA recombination; biological_process GO:0003677; DNA binding; molecular_function GO:0015074; DNA integration; biological_process}	{NA}	{NA}	{NA}	{NA}	{NA}	{false}	{NA}	{PF00589:Phage integrase family}
Ai.SC002_GM000031	{Plas1:33283:33912:-}	{WP_035600855.1; hypothetical protein [Edwardsiella tarda]}	{NA}	{pstw:DSJ_22700; }	{NA}	{NA}	{NA}	{NA}	{NA}	{NA}	{NA}	{NA}	{false}	{NA}	{NA}
Ai.SC002_GM000032	{Plas1:34016:34957:-}	{WP_045420408.1; hypothetical protein [[Enterobacter] aerogenes|[Enterobacter] aerogenes,]}	{NA}	{kpz:KPNIH27_29895; }	{NA}	{NA}	{GO:0000746; conjugation; biological_process GO:0003677; DNA binding; molecular_function GO:0045892; negative regulation of transcription, DNA-dependent; biological_process}	{NA}	{NA}	{NA}	{NA}	{NA}	{false}	{NA}	{PF07022:Bacteriophage CI repressor helix-turn-helix domain PF05509:TraY domain}
Ai.SC002_GM000033	{Plas1:35548:35778:+}	{WP_001261276.1; toxin/antitoxin system; antitoxin component; PIN family (plasmid) [Escherichia coli|Klebsiella pneumoniae|Kluyvera sp.]}	{Q05459; Virulence-associated protein VagC }	{kpz:KPNIH27_27785; K18829 mvpT, vapB antitoxin VapB -- }	{YP_002235803; COG4456 Virulence-associated protein VagC (function unknown) S Function unknown ;}	{NA}	{NA}	{NA}	{NA}	{NA}	{ARO:3002831; vgaC 152.14 efflux pump complex or subunit conferring antibiotic resistance }	{NA}	{false}	{NA}	{NA}
Ai.SC002_GM000034	{Plas1:35775:36191:+}	{WP_000754566.1; toxin/antitoxin system; toxin component; PIN family (plasmid) [Escherichia coli]}	{O06662; tRNA(fMet)-specific endonuclease VapC }	{efe:EFER_p0053; K18828 mvpA, vapC tRNA(fMet)-specific endonuclease VapC 3.1.-.- }	{YP_002235802; COG1487 Predicted nucleic acid-binding protein, contains PIN domain R General function prediction only ;}	{NA}	{NA}	{NA}	{NA}	{NA}	{NA}	{NA}	{false}	{NA}	{NA}
Ai.SC002_GM000035	{Plas1:36260:36976:+}	{WP_012221075.1; IS6 family transposase [Salmonella enterica]}	{P0C1L0; Transposase for insertion sequence-like element IS431mec }	{kpm:KPHS_p200620; K18320 IS15, IS26 transposase, IS6 family -- }	{YP_007547190; COG3316 Transposase (or an inactivated derivative) X Mobilome: prophages, transposons;}	{NA}	{GO:0015074; DNA integration; biological_process GO:0004852; uroporphyrinogen-III synthase activity; molecular_function GO:0033014; tetrapyrrole biosynthetic process; biological_process}	{NA}	{NA}	{NA}	{NA}	{NA}	{false}	{NA}	{PF00665:Integrase core domain PF02602:Uroporphyrinogen-III synthase HemD}
Ai.SC002_GM000036	{Plas1:37010:37300:-}	{KJU62498.1; Tn3 resolvase, partial [Salmonella enterica subsp. enterica serovar Heidelberg str. 92-0138]}	{P0ADI2; Transposon Tn3 resolvase }	{koe:A225_R1p0785; }	{YP_003226977; COG1961 Site-specific DNA recombinase related to the DNA invertase Pin L Replication, recombination and repair ;}	{NA}	{GO:0000150; recombinase activity; molecular_function GO:0003677; DNA binding; molecular_function GO:0006310; DNA recombination; biological_process}	{NA}	{NA}	{NA}	{NA}	{NA}	{false}	{NA}	{PF00239:Resolvase, N terminal domain}
Ai.SC002_GM000037	{Plas1:37428:38423:+}	{CZY39954.1; transposon Tn3 transposase [Enterobacter cloacae]}	{NA}	{NA}	{YP_001260317; COG4584 Transposase X Mobilome: prophages, transposons;}	{NA}	{NA}	{NA}	{NA}	{NA}	{NA}	{NA}	{false}	{NA}	{NA}
Ai.SC002_GM000038	{Plas1:38546:39466:+}	{CDK44333.1; Mobile element protein [Escherichia coli IS1]}	{NA}	{sec:SCH_017; }	{NA}	{NA}	{GO:0000150; recombinase activity; molecular_function GO:0003677; DNA binding; molecular_function GO:0006355; regulation of transcription, DNA-dependent; biological_process GO:0006310; DNA recombination; biological_process}	{NA}	{NA}	{NA}	{NA}	{NA}	{false}	{NA}	{PF00239:Resolvase, N terminal domain PF02796:Helix-turn-helix domain of resolvase PF09339:IclR helix-turn-helix domain}
Ai.SC002_GM000039	{Plas1:39649:40509:+}	{AMM70781.1; TEM family class A beta-lactamase, partial [Escherichia coli]}	{P62593; Beta-lactamase TEM }	{eclx:LI66_24190; K18698 blaTEM beta-lactamase class A TEM 3.5.2.6 Human Diseases; Drug resistance: Antimicrobial; beta-Lactam resistance [PATH:ko01501]}	{YP_002923865; COG2367 Beta-lactamase class A V Defense mechanisms ;}	{NA}	{GO:0006508; proteolysis; biological_process GO:0009002; serine-type D-Ala-D-Ala carboxypeptidase activity; molecular_function}	{NA}	{NA}	{ardb_2431; bl2b_tem1 100 -- penicillin,cephalosporin_ii,cephalosporin_i bla_a Class A beta-lactamase. This enzyme breaks the beta-lactam antibiotic ring open and deactivates the molecule's antibacterial properites. }	{ARO:3000873; TEM-1 591.267 antibiotic inactivation enzyme, determinant of beta-lactam resistance }	{YES}	{false}	{NA}	{PF00768:D-alanyl-D-alanine carboxypeptidase}
Ai.SC002_GM000040	{Plas1:40720:41988:-}	{WP_045337256.1; MULTISPECIES: ISL3 family transposase [Enterobacter asburiae|Enterobacter cloacae|Enterobacter kobei]}	{NA}	{kpn:KPN_pKPN4p07083; }	{YP_008681504; COG3464 Transposase X Mobilome: prophages, transposons;}	{NA}	{GO:0003677; DNA binding; molecular_function GO:0004803; transposase activity; molecular_function GO:0006313; transposition, DNA-mediated; biological_process}	{NA}	{NA}	{NA}	{NA}	{NA}	{false}	{NA}	{PF01610:Transposase}
Ai.SC002_GM000041	{Plas1:41993:45250:-}	{WP_064176335.1; putative type III restriction enzyme%2C res subunit [Klebsiella pneumoniae]}	{NA}	{kpx:PMK1_c00013; K01153 hsdR type I restriction enzyme, R subunit 3.1.21.3 }	{YP_008681503; COG0610 Type I site-specific restriction-modification system, R (restriction) subunit and related helicases ... V Defense mechanisms ;}	{NA}	{GO:0016787; hydrolase activity; molecular_function GO:0006304; DNA modification; biological_process GO:0003677; DNA binding; molecular_function GO:0004519; endonuclease activity; molecular_function GO:0005524; ATP binding; molecular_function}	{NA}	{NA}	{NA}	{NA}	{NA}	{false}	{NA}	{PF00176:SNF2 family N-terminal domain PF04851:Type III restriction enzyme, res subunit PF04313:Type I restriction enzyme R protein N terminus (HSDR_N)}
Ai.SC002_GM000042	{Plas1:45251:46543:-}	{WP_045268363.1; restriction endonuclease subunit S [Enterobacter kobei]}	{NA}	{cama:F384_26840; K01154 hsdS type I restriction enzyme, S subunit 3.1.21.3 }	{YP_008681500; COG0732 Restriction endonuclease S subunit V Defense mechanisms ;}	{NA}	{GO:0003677; DNA binding; molecular_function GO:0016020; membrane; cellular_component GO:0007165; signal transduction; biological_process GO:0006304; DNA modification; biological_process GO:0000155; two-component sensor activity; molecular_function}	{NA}	{NA}	{NA}	{NA}	{NA}	{false}	{NA}	{PF01420:Type I restriction modification DNA specificity domain PF00512:His Kinase A (phospho-acceptor) domain}
Ai.SC002_GM000043	{Plas1:46540:48567:-}	{WP_016162084.1; putative type I restriction-modification system DNA methylase [Klebsiella pneumoniae]}	{NA}	{kpn:KPN_pKPN4p07086; }	{YP_008681499; COG0286 Type I restriction-modification system, DNA methylase subunit V Defense mechanisms ;}	{NA}	{GO:0003677; DNA binding; molecular_function GO:0009007; site-specific DNA-methyltransferase (adenine-specific) activity; molecular_function GO:0006306; DNA methylation; biological_process GO:0008170; N-methyltransferase activity; molecular_function}	{NA}	{NA}	{NA}	{NA}	{NA}	{false}	{NA}	{PF12161:HsdM N-terminal domain PF02384:N-6 DNA Methylase}
Ai.SC002_GM000044	{Plas1:48709:50460:-}	{WP_001556710.1; MULTISPECIES: arsenical pump-driving ATPase [Citrobacter sp.|Enterobacter cloacae|Enterobacter hormaechei|Escherichia coli|Klebsiella oxytoca|Klebsiella pneumoniae|Klebsiella quasipneumoniae|Proteobacteria|Proteus sp.|Providencia alcalifaciens|Raoultella ornithinolytica]}	{P52145; Arsenical pump-driving ATPase }	{cir:C2U53_00630; K01551 arsA, ASNA1, GET3 arsenite/tail-anchored protein-transporting ATPase 3.6.3.16 3.6.3.- }	{YP_003226974; COG0003 Anion-transporting ATPase, ArsA/GET3 family P Inorganic ion transport and metabolism ;}	{gnl|TC-DB|P08690; 3.A.4.1.1 ARSENICAL PUMP-DRIVING ATPASE (EC 3.6.3.16) (ARSENITE-TRANSLOCATING ATPASE) (ARSENICAL RESISTANCE ATPASE) - Escherichia coli.}	{GO:0016851; magnesium chelatase activity; molecular_function GO:0005634; nucleus; cellular_component GO:0043531; ADP binding; molecular_function GO:0005525; GTP binding; molecular_function GO:0003723; RNA binding; molecular_function GO:0004020; adenylylsulfate kinase activity; molecular_function GO:0006281; DNA repair; biological_process GO:0070526; threonylcarbamoyladenosine biosynthetic proces…	{NA}	{NA}	{NA}	{NA}	{NA}	{false}	{NA}	{PF02367:Threonylcarbamoyl adenosine biosynthesis protein TsaE PF07728:AAA domain (dynein-related subfamily) PF00931:NB-ARC domain PF05970:PIF1-like helicase PF03193:Protein of unknown function, DUF258 PF00448:SRP54-type protein, GTPase domain PF01695:IstB-like ATP binding protein PF02562:PhoH-like protein PF00910:RNA helicase PF01583:Adenylylsulphate kinase PF04670:Gtr1/RagA G protein conserved …
Ai.SC002_GM000045	{Plas1:50478:50840:-}	{WP_000783215.1; MULTISPECIES: arsenical resistance operon transcriptional repressor ArsD [Citrobacter sp.|Klebsiella pneumoniae|Proteobacteria]}	{P52148; Arsenical resistance operon trans-acting repressor ArsD }	{kqv:B8P98_28545; }	{NA}	{NA}	{GO:0003677; DNA binding; molecular_function GO:0046685; response to arsenic-containing substance; biological_process GO:0045892; negative regulation of transcription, DNA-dependent; biological_process}	{NA}	{NA}	{NA}	{NA}	{NA}	{false}	{NA}	{PF06953:Arsenical resistance operon trans-acting repressor ArsD}
Ai.SC002_GM000046	{Plas1:50888:51160:-}	{WP_065809898.1; DNA-binding transcriptional repressor ArsR [Klebsiella pneumoniae]}	{P52144; Arsenical resistance operon repressor }	{ete:ETEE_p1006; K03892 arsR ArsR family transcriptional regulator, arsenate/arsenite/antimonite-responsive transcriptional repressor -- }	{YP_003226972; COG0640 DNA-binding transcriptional regulator, ArsR family K Transcription ;}	{NA}	{GO:0003700; sequence-specific DNA binding transcription factor activity; molecular_function GO:0006355; regulation of transcription, DNA-dependent; biological_process}	{NA}	{NA}	{NA}	{NA}	{NA}	{false}	{NA}	{PF01022:Bacterial regulatory protein, arsR family}
Ai.SC002_GM000047	{Plas1:51559:52359:+}	{CAD57193.1; truncated transposase A, partial (plasmid) [Aeromonas salmonicida]}	{NA}	{eln:NRG857_30063; }	{YP_899562; COG4644 Transposase and inactivated derivatives, TnpA family X Mobilome: prophages, transposons;}	{NA}	{GO:0004803; transposase activity; molecular_function GO:0006313; transposition, DNA-mediated; biological_process}	{NA}	{NA}	{NA}	{NA}	{NA}	{false}	{NA}	{PF01526:Tn3 transposase DDE domain}
Ai.SC002_GM000048	{Plas1:52818:53486:-}	{WP_068872225.1; AAA family ATPase [Edwardsiella tarda]}	{NA}	{smac:SMDB11_4556; }	{NA}	{NA}	{GO:0016021; integral to membrane; cellular_component GO:0051301; cell division; biological_process GO:0006614; SRP-dependent cotranslational protein targeting to membrane; biological_process GO:0098519; NA GO:0007049; cell cycle; biological_process GO:0030261; chromosome condensation; biological_process GO:0009295; nucleoid; cellular_component GO:0000166; nucleotide binding; molecular_function G…	{NA}	{NA}	{NA}	{NA}	{NA}	{false}	{NA}	{PF03029:Conserved hypothetical ATP binding protein PF00448:SRP54-type protein, GTPase domain PF03266:NTPase PF01580:FtsK/SpoIIIE family PF00005:ABC transporter PF01926:50S ribosome-binding GTPase PF04310:MukB N-terminal PF03193:Protein of unknown function, DUF258 PF00931:NB-ARC domain}
Ai.SC002_GM000049	{Plas1:54024:54971:-}	{WP_068872226.1; hypothetical protein [Edwardsiella tarda]}	{P37415; Recombination-promoting nuclease pSLT051 }	{yel:LC20_06232; }	{YP_002345170; COG5464 Predicted transposase YdaD L Replication, recombination and repair ;}	{NA}	{GO:0003723; RNA binding; molecular_function GO:0001522; pseudouridine synthesis; biological_process GO:0009982; pseudouridine synthase activity; molecular_function GO:0009451; RNA modification; biological_process}	{NA}	{VFG017855; CVF049 Type IV pili pilW putative transposase Pil operon maybe acquired by horizontal gene transfer - Contributes to the virulence of Y. pseudotuberculosis. -}	{NA}	{NA}	{NA}	{false}	{NA}	{PF01416:tRNA pseudouridine synthase}
Ai.SC002_GM000050	{Plas1:55942:57021:-}	{WP_068872240.1; Replication protein [Edwardsiella tarda]}	{NA}	{yma:DA391_23645; }	{NA}	{NA}	{GO:0007165; signal transduction; biological_process}	{NA}	{NA}	{NA}	{NA}	{NA}	{true}	{NA}	{PF02185:Hr1 repeat}
Ai.SC002_GM000051	{Plas1:57430:58053:-}	{WP_068872228.1; hypothetical protein [Edwardsiella tarda]}	{NA}	{yel:LC20_06041; }	{NA}	{NA}	{NA}	{NA}	{NA}	{NA}	{NA}	{NA}	{false}	{NA}	{NA}
Ai.SC002_GM000052	{Plas1:58197:58730:-}	{WP_068872229.1; hypothetical protein [Edwardsiella tarda]}	{O82922; Fertility inhibition protein }	{kvd:KR75_26970; }	{YP_002235646; COG3109 sRNA-binding protein T Signal transduction mechanisms ;}	{NA}	{NA}	{NA}	{NA}	{NA}	{NA}	{NA}	{false}	{NA}	{NA}
Ai.SC002_GM000053	{Plas1:58831:59556:-}	{WP_035599331.1; type-F conjugative transfer system pilin acetylase TraX [Edwardsiella tarda]}	{P22710; Protein TraX }	{kpnk:BN49_pI0063; }	{NA}	{NA}	{NA}	{NA}	{NA}	{NA}	{NA}	{NA}	{false}	{NA}	{NA}
Ai.SC002_GM000054	{Plas1:59639:60613:-}	{WP_052439991.1; hypothetical protein [Hafnia alvei]}	{NA}	{NA}	{NA}	{NA}	{GO:0005524; ATP binding; molecular_function GO:0000746; conjugation; biological_process GO:0016818; hydrolase activity, acting on acid anhydrides, in phosphorus-containing anhydrides; molecular_function GO:0003677; DNA binding; molecular_function GO:0003678; DNA helicase activity; molecular_function}	{NA}	{NA}	{NA}	{NA}	{NA}	{false}	{NA}	{PF07057:DNA helicase TraI}
Ai.SC002_GM000055	{Plas1:60828:61418:+}	{WP_012477564.1; hypothetical protein pSF07202_047 (plasmid) [Citrobacter freundii,|Enterobacter asburiae,|Enterobacter cloacae|Enterobacter cloacae,|Enterobacter hormaechei|Enterobacter hormaechei,|Enterobacter kobei,|Escherichia coli|Escherichia coli,|Klebsiella michiganensis,|Klebsiella oxytoca|Klebsiella pneumoniae|Klebsiella pneumoniae,|Klebsiella quasipneumoniae|Pseudomonas aeruginosa,|Salm…	{NA}	{koe:A225_R1p0035; }	{NA}	{NA}	{NA}	{NA}	{NA}	{NA}	{NA}	{NA}	{false}	{NA}	{NA}
Ai.SC002_GM000056	{Plas1:61555:62127:+}	{WP_001493762.1; resolvase, N-terminal domain protein (plasmid) [Citrobacter freundii|Enterobacter asburiae|Enterobacter cloacae|Enterobacter hormaechei|Escherichia coli|Klebsiella michiganensis|Klebsiella pneumoniae|Klebsiella quasipneumoniae|Salmonella enterica|Serratia marcescens|Shigella sp.|[Enterobacter] aerogenes]}	{P0C1G2; Transposons Tn1721 resolvase }	{koe:A225_R1p0040; }	{YP_225997; COG1961 Site-specific DNA recombinase related to the DNA invertase Pin L Replication, recombination and repair ;}	{NA}	{GO:0000150; recombinase activity; molecular_function GO:0006310; DNA recombination; biological_process GO:0003677; DNA binding; molecular_function}	{NA}	{NA}	{NA}	{NA}	{NA}	{false}	{NA}	{PF00239:Resolvase, N terminal domain}
Ai.SC002_GM000057	{Plas1:62161:63555:+}	{WP_001498881.1; hypothetical protein D616_p98099 (plasmid) [Escherichia coli|Escherichia coli,|Klebsiella pneumoniae,|Salmonella enterica|[Enterobacter] aerogenes,]}	{NA}	{eclx:LI66_23090; }	{YP_003662356; COG3464 Transposase X Mobilome: prophages, transposons;}	{NA}	{NA}	{NA}	{NA}	{NA}	{NA}	{NA}	{false}	{NA}	{NA}
Ai.SC002_GM000058	{Plas1:63579:64016:+}	{WP_070007570.1; hypothetical protein, partial [Escherichia coli]}	{P18358; Transposon Tn552 resolvase }	{koe:A225_R1p0410; }	{YP_001144375; COG1961 Site-specific DNA recombinase related to the DNA invertase Pin L Replication, recombination and repair ;}	{NA}	{GO:0003700; sequence-specific DNA binding transcription factor activity; molecular_function GO:0043565; sequence-specific DNA binding; molecular_function GO:0003677; DNA binding; molecular_function GO:0006355; regulation of transcription, DNA-dependent; biological_process GO:0006310; DNA recombination; biological_process GO:0000150; recombinase activity; molecular_function}	{NA}	{NA}	{NA}	{NA}	{NA}	{false}	{NA}	{PF13443:Cro/C1-type HTH DNA-binding domain PF02954:Bacterial regulatory protein, Fis family PF02796:Helix-turn-helix domain of resolvase PF00440:Bacterial regulatory proteins, tetR family PF00239:Resolvase, N terminal domain PF01022:Bacterial regulatory protein, arsR family}
Ai.SC002_GM000059	{Plas1:64335:64991:-}	{WP_001516695.1; MULTISPECIES: quinolone resistance pentapeptide repeat protein QnrS1 [Enterobacter cloacae|Escherichia coli|Gammaproteobacteria|Klebsiella oxytoca|Klebsiella pneumoniae|Salmonella enterica|[Enterobacter] aerogenes]}	{Q87K03; Pentapeptide repeat protein VPA0095 }	{koe:A225_R1p1020; K18555 qnr, mcbG fluoroquinolone resistance protein -- }	{YP_002263022; COG1357 Uncharacterized protein YjbI, contains pentapeptide repeats S Function unknown ;}	{NA}	{NA}	{NA}	{NA}	{ardb_474; qnrs 80 -- fluoroquinolone qnr Pentapeptide repeat family, which protects DNA gyrase from the inhibition of quinolones.}	{ARO:3002790; QnrS1 455.292 antibiotic target protection protein, determinant of fluoroquinolone resistance }	{NA}	{false}	{NA}	{NA}
Ai.SC002_GM000060	{Plas1:65359:65550:+}	{WP_001459498.1; Insertion element IS2A uncharacterized 48. 2 kDa protein [Salmonella enterica subsp. enterica serovar Typhi]}	{P0CF49; Transposase InsC for insertion element IS2-10 }	{eclx:LI66_23075; K07483 K07483 transposase -- }	{YP_003602758; COG2963 Transposase and inactivated derivatives X Mobilome: prophages, transposons;}	{NA}	{GO:0004803; transposase activity; molecular_function GO:0006313; transposition, DNA-mediated; biological_process GO:0003677; DNA binding; molecular_function}	{NA}	{NA}	{NA}	{NA}	{NA}	{false}	{NA}	{PF01527:Transposase PF04218:CENP-B N-terminal DNA-binding domain}
Ai.SC002_GM000061	{Plas1:65587:65754:+}	{WP_012002054.1; transposase (plasmid) [Salmonella enterica]}	{P0CF49; Transposase InsC for insertion element IS2-10 }	{eclx:LI66_23070; K07483 K07483 transposase -- }	{NP_414894; COG2963 Transposase and inactivated derivatives X Mobilome: prophages, transposons;}	{NA}	{NA}	{NA}	{NA}	{NA}	{NA}	{NA}	{false}	{NA}	{NA}
Ai.SC002_GM000062	{Plas1:65883:66485:+}	{WP_012477596.1; transposase insD for insertion element IS2A/D/F/H/I/K [Enterobacter sp.|Escherichia coli|Klebsiella pneumoniae]}	{P0CF62; Transposase InsD for insertion element IS2-10 }	{lbq:CKQ53_18040; }	{NP_414895; COG2801 Transposase InsO and inactivated derivatives X Mobilome: prophages, transposons;}	{NA}	{GO:0015074; DNA integration; biological_process}	{NA}	{NA}	{NA}	{NA}	{NA}	{false}	{NA}	{PF00665:Integrase core domain}
Ai.SC002_GM000063	{Plas1:66485:67201:+}	{WP_012221075.1; IS6 family transposase [Salmonella enterica]}	{P0C1L0; Transposase for insertion sequence-like element IS431mec }	{sec:SCH_058; K18320 IS15, IS26 transposase, IS6 family -- }	{YP_007547190; COG3316 Transposase (or an inactivated derivative) X Mobilome: prophages, transposons;}	{NA}	{GO:0015074; DNA integration; biological_process GO:0004852; uroporphyrinogen-III synthase activity; molecular_function GO:0033014; tetrapyrrole biosynthetic process; biological_process}	{NA}	{NA}	{NA}	{NA}	{NA}	{false}	{NA}	{PF00665:Integrase core domain PF02602:Uroporphyrinogen-III synthase HemD}
Ai.SC002_GM000064	{Plas1:67207:67347:+}	{WP_001044210.1; Involved in conjugative DNA transfer (plasmid) [Salmonella enterica subsp. enterica serovar Heidelberg]}	{NA}	{sew:SeSA_B0095; }	{NA}	{NA}	{NA}	{NA}	{NA}	{NA}	{NA}	{NA}	{false}	{NA}	{NA}
Ai.SC002_GM000065	{Plas1:67383:67793:-}	{WP_000937353.1; hypothetical protein SEEN543_00345 (plasmid) [Acinetobacter baumannii|Acinetobacter baumannii,|Aeromonas salmonicida|Enterobacter asburiae,|Enterobacter cloacae|Enterobacter hormaechei|Enterobacter hormaechei,|Enterobacter kobei,|Escherichia coli|Escherichia coli,|Klebsiella pneumoniae,|Salmonella enterica|Salmonella enterica,]}	{NA}	{kin:AB182_02845; }	{NA}	{NA}	{NA}	{NA}	{NA}	{NA}	{NA}	{NA}	{false}	{NA}	{NA}
Ai.SC002_GM000066	{Plas1:67863:68570:+}	{WP_001446887.1; putative transposon Tn552 DNA-invertase bin3 [Klebsiella pneumoniae]}	{P22996; Resolvase }	{cfar:CI104_27390; }	{YP_003614301; COG1961 Site-specific DNA recombinase related to the DNA invertase Pin L Replication, recombination and repair ;}	{NA}	{GO:0006310; DNA recombination; biological_process GO:0003677; DNA binding; molecular_function GO:0000150; recombinase activity; molecular_function}	{NA}	{NA}	{NA}	{NA}	{NA}	{false}	{NA}	{PF02796:Helix-turn-helix domain of resolvase PF00239:Resolvase, N terminal domain}
Ai.SC002_GM000067	{Plas1:68567:68791:+}	{WP_000743213.1; hypothetical protein ECOPMV1_pHUSEC411like00054 (plasmid) [Achromobacter xylosoxidans|Acidovorax avenae|Acinetobacter baumannii|Acinetobacter baumannii,|Acinetobacter bereziniae|Acinetobacter nosocomialis|Acinetobacter nosocomialis,|Acinetobacter pittii|Acinetobacter pittii,|Acinetobacter sp.|Bordetella bronchiseptica|Citrobacter freundii,|Citrobacter sp.|Enterobacter asburiae,|E…	{NA}	{abz:ABZJ_00264; }	{NA}	{NA}	{NA}	{NA}	{NA}	{NA}	{NA}	{NA}	{false}	{NA}	{NA}
Ai.SC002_GM000068	{Plas1:69002:70495:+}	{AKN19381.1; TnpA (plasmid) [Salmonella enterica subsp. enterica serovar Corvallis]}	{NA}	{eun:pUMNK88_36; }	{NA}	{NA}	{GO:0006313; transposition, DNA-mediated; biological_process GO:0003735; structural constituent of ribosome; molecular_function GO:0005622; intracellular; cellular_component GO:0003677; DNA binding; molecular_function GO:0008270; zinc ion binding; molecular_function GO:0006412; translation; biological_process GO:0005840; ribosome; cellular_component GO:0004803; transposase activity; molecular_fun…	{NA}	{NA}	{NA}	{NA}	{NA}	{false}	{NA}	{PF01667:Ribosomal protein S27 PF05180:DNL zinc finger PF04986:Putative transposase}
Ai.SC002_GM000069	{Plas1:70586:70774:-}	{WP_000510491.1; MULTISPECIES: hypothetical protein [Acinetobacter baumannii,|Escherichia coli|Escherichia coli,|Gammaproteobacteria|Moraxella bovoculi,|Pasteurella multocida|Proteus mirabilis,|Salmonella enterica|Vibrio cholerae]}	{NA}	{mbl:AAX09_10130; }	{NA}	{NA}	{NA}	{NA}	{NA}	{NA}	{NA}	{NA}	{false}	{NA}	{NA}
Ai.SC002_GM000070	{Plas1:70775:71410:+}	{WP_021598067.1; MULTISPECIES: type IV secretory pathway protein VirD2 components [Enterobacteriaceae]}	{NA}	{salg:BS332_22215; }	{NA}	{NA}	{NA}	{NA}	{NA}	{ardb_2969; sul1 80 -- sulfonamide sul Sulfonamide-resistant dihydropteroate synthase, which can not be inhibited by sulfonamide. }	{NA}	{NA}	{false}	{NA}	{NA}
Ai.SC002_GM000071	{Plas1:71627:72841:+}	{WP_023300759.1; MULTISPECIES: chloramphenicol/florfenicol efflux MFS transporter FloR [Escherichia coli|Gammaproteobacteria|Salmonella enterica]}	{P32482; Chloramphenicol resistance protein }	{salg:BS332_22220; }	{YP_007547178; COG0477 MFS family permease GEPR Carbohydrate transport and metabolism ; Amino acid transport and metabolism ; Inorganic ion transport and metabolism ; General function prediction only ;}	{gnl|TC-DB|P32482; 2.A.1.2.3 Chloramphenicol resistance protein - Pseudomonas aeruginosa.}	{GO:0055085; transmembrane transport; biological_process GO:0006811; ion transport; biological_process GO:0016020; membrane; cellular_component GO:0022857; transmembrane transporter activity; molecular_function GO:0016021; integral to membrane; cellular_component}	{NA}	{NA}	{ardb_2874; cml_e3 90 -- chloramphenicol cml Major facilitator superfamily transporter, chloramphenicol efflux pump. }	{ARO:3002695, ARO:3002693, ARO:3002698, ARO:3002705, ARO:3002699, ARO:3002812, ARO:3002696, ARO:3002694, ARO:3002691; pp-flo, cmlA, cmlB, floR, cmlA4, cmlA6, cmlB1, cmlA5, cmlA1 368.237, 366.311, 365.155, 780.4, 307.76, 604.749, 364.385, 362.844, 333.954 efflux pump complex or subunit conferring antibiotic resistance }	{NA}	{false}	{NA}	{PF00083:Sugar (and other) transporter PF02932:Neurotransmitter-gated ion-channel transmembrane region PF07690:Major Facilitator Superfamily}
Ai.SC002_GM000072	{Plas1:72869:73174:+}	{AMP56955.1; bacterial regulatory helix-turn-helix protein, lysR family, partial [uncultured bacterium]}	{NA}	{vce:Vch1786_I0082; }	{NA}	{NA}	{GO:0043565; sequence-specific DNA binding; molecular_function GO:0003700; sequence-specific DNA binding transcription factor activity; molecular_function GO:0005622; intracellular; cellular_component GO:0006355; regulation of transcription, DNA-dependent; biological_process}	{NA}	{NA}	{NA}	{NA}	{NA}	{false}	{NA}	{PF01047:MarR family PF00126:Bacterial regulatory helix-turn-helix protein, lysR family PF13404:AsnC-type helix-turn-helix domain}
Ai.SC002_GM000073	{Plas1:73441:74715:-}	{WP_000106217.1; MULTISPECIES: tetracycline efflux MFS transporter Tet(A) [Enterobacterales]}	{P02982; Tetracycline resistance protein, class A }	{see:SNSL254_p_0042; K08151 tetA MFS transporter, DHA1 family, tetracycline resistance protein -- }	{YP_003979662; COG2814 Predicted arabinose efflux permease, MFS family G Carbohydrate transport and metabolism ;}	{gnl|TC-DB|P02982; 2.A.1.2.4 Tetracycline resistance protein, class A (TETA(A)) - Escherichia coli.}	{GO:0055085; transmembrane transport; biological_process GO:0016020; membrane; cellular_component GO:0022857; transmembrane transporter activity; molecular_function GO:0016021; integral to membrane; cellular_component GO:0006810; transport; biological_process GO:0005215; NA}	{NA}	{NA}	{ardb_2608; teta 85 -- tetracycline tet_efflux Major facilitator superfamily transporter, tetracycline efflux pump.}	{ARO:3000183, ARO:3000476, ARO:3000566, ARO:3000165, ARO:3000569, ARO:3000177, ARO:3000173, ARO:3000478, ARO:3000561, ARO:3000174, ARO:3000572, ARO:3000175, ARO:3000182, ARO:3000166, ARO:3000167; tet(Z), tet(E), tet(G), tet(H), tet(33), tet(J), tet(31), tet(30), tet(A), tet(42), tet(B), tet(39), tet(C), tet(Y), tet(41) 340.887, 318.161, 372.474, 371.703, 395.201, 355.91, 399.053, 331.643, 328.946…	{NA}	{false}	{NA}	{PF03137:Organic Anion Transporter Polypeptide (OATP) family PF00083:Sugar (and other) transporter PF01306:LacY proton/sugar symporter PF07690:Major Facilitator Superfamily}
Ai.SC002_GM000074	{Plas1:74719:75396:+}	{WP_000470728.1; TetR, tetracycline resistance repressor protein, TetR family (plasmid) [Acinetobacter baumannii|Aeromonas allosaccharophila|Aeromonas veronii|Cloning vector|Escherichia coli|Expression vector|Klebsiella pneumoniae|Salmonella enterica|Shuttle vector]}	{P03038; Tetracycline repressor protein class A from transposon 1721 }	{vcq:EN18_05255; K18476 tetR TetR/AcrR family transcriptional regulator, tetracycline repressor protein -- }	{YP_003979661; COG1309 DNA-binding transcriptional regulator, AcrR family K Transcription ;}	{NA}	{GO:0045892; negative regulation of transcription, DNA-dependent; biological_process GO:0003677; DNA binding; molecular_function}	{NA}	{NA}	{NA}	{NA}	{NA}	{false}	{NA}	{PF02909:Tetracyclin repressor, C-terminal all-alpha domain PF00440:Bacterial regulatory proteins, tetR family}
Ai.SC002_GM000075	{Plas1:75428:75670:-}	{ADJ51181.1; tetracycline repressor protein, partial [Citrobacter sp. L17]}	{NA}	{see:SNSL254_p_0044; }	{NA}	{NA}	{NA}	{NA}	{NA}	{NA}	{NA}	{NA}	{false}	{NA}	{NA}
Ai.SC002_GM000076	{Plas1:75976:76812:-}	{AKN19375.1; StrB (plasmid) [Salmonella enterica subsp. enterica serovar Corvallis]}	{NA}	{abau:IX87_13225; K04343 strB streptomycin 6-kinase 2.7.1.72 }	{YP_007547183; COG3570 Streptomycin 6-kinase V Defense mechanisms ;}	{NA}	{GO:0016773; phosphotransferase activity, alcohol group as acceptor; molecular_function GO:0006468; protein phosphorylation; biological_process GO:0019748; secondary metabolic process; biological_process}	{NA}	{NA}	{ardb_528; aph6id 80 -- streptomycin aph Aminoglycoside O-phosphotransferase, which modifies aminoglycosides by phosphorylation.}	{ARO:3002660; APH(6)-Id 568.155 antibiotic inactivation enzyme, determinant of aminoglycoside resistance }	{NA}	{false}	{NA}	{PF04655:Aminoglycoside/hydroxyurea antibiotic resistance kinase}
Ai.SC002_GM000077	{Plas1:76812:77429:-}	{WP_021566288.1; MULTISPECIES: APH(3'') family aminoglycoside O-phosphotransferase, partial [Enterobacteriaceae]}	{P18150; Streptomycin 3''-kinase }	{kki:KKKWG1_0922; K10673 strA streptomycin 3"-kinase 2.7.1.87 }	{YP_007547182; COG3231 Aminoglycoside phosphotransferase J Translation, ribosomal structure and biogenesis ;}	{NA}	{NA}	{NA}	{NA}	{ardb_46; aph33ib 80 -- streptomycin aph Aminoglycoside O-phosphotransferase, which modifies aminoglycosides by phosphorylation.}	{ARO:3002640, ARO:3002639, ARO:3002638; APH(3'')-Ib, APH(3'')-Ic, APH(3'')-Ia 176.792, 413.69, 175.252 antibiotic inactivation enzyme, determinant of aminoglycoside resistance }	{NA}	{false}	{NA}	{NA}
Ai.SC002_GM000078	{Plas1:77676:78491:-}	{WP_044103730.1; sulfonamide-resistant dihydropteroate synthase Sul2, partial [Acinetobacter pittii]}	{P0AC11; Dihydropteroate synthase type-2 }	{apa:APP7_B0003; K18824 sul2 dihydropteroate synthase type 2 2.5.1.15 Metabolism; Metabolism of cofactors and vitamins; Folate biosynthesis [PATH:ko00790] Metabolism; Global and overview maps; Metabolic pathways [PATH:ko01100]}	{YP_003614297; COG0294 Dihydropteroate synthase H Coenzyme transport and metabolism ;}	{NA}	{GO:0042558; pteridine-containing compound metabolic process; biological_process}	{NA}	{NA}	{ardb_785; sul2 80 -- sulfonamide sul Sulfonamide-resistant dihydropteroate synthase, which can not be inhibited by sulfonamide. }	{ARO:3000412; sul2 528.865 antibiotic target replacement protein, determinant of sulfonamide resistance }	{NA}	{false}	{NA}	{PF00809:Pterin binding enzyme}
Ai.SC002_GM000079	{Plas1:78679:78822:-}	{WP_012561170.1; hypothetical protein D616_p98097 (plasmid) [Escherichia coli|Escherichia coli,|Klebsiella pneumoniae|Klebsiella pneumoniae,]}	{NA}	{ete:ETEE_p1023; }	{NA}	{NA}	{NA}	{NA}	{NA}	{NA}	{NA}	{NA}	{false}	{NA}	{NA}
Ai.SC002_GM000080	{Plas1:78821:78997:+}	{WP_000954592.1; site-specific recombinase, phage integrase family domain protein [Citrobacter freundii|Enterobacter asburiae|Enterobacter cloacae|Enterobacter hormaechei|Enterobacter kobei|Enterobacter sp.|Escherichia coli|Klebsiella oxytoca|Klebsiella pneumoniae|Salmonella enterica|Shigella sp.|[Enterobacter] aerogenes]}	{NA}	{kin:AB182_02815; }	{NA}	{NA}	{NA}	{NA}	{NA}	{NA}	{NA}	{NA}	{false}	{NA}	{NA}
Ai.SC002_GM000081	{Plas1:79179:79868:-}	{WP_039025666.1; IS110 family transposase, partial [Enterobacter asburiae]}	{Q56897; Transposase for insertion sequence element IS1328 }	{ecly:LI62_012680; }	{YP_003602717; COG3547 Transposase X Mobilome: prophages, transposons;}	{NA}	{GO:0003677; DNA binding; molecular_function GO:0004803; transposase activity; molecular_function GO:0006313; transposition, DNA-mediated; biological_process}	{NA}	{NA}	{NA}	{NA}	{NA}	{false}	{NA}	{PF02371:Transposase IS116/IS110/IS902 family PF01548:Transposase}
Ai.SC002_GM000082	{Plas1:79987:80703:-}	{KMF26282.1; transposase, partial [Klebsiella pneumoniae]}	{P0C1L0; Transposase for insertion sequence-like element IS431mec }	{sec:SCH_066; K18320 IS15, IS26 transposase, IS6 family -- }	{YP_007547190; COG3316 Transposase (or an inactivated derivative) X Mobilome: prophages, transposons;}	{NA}	{GO:0033014; tetrapyrrole biosynthetic process; biological_process GO:0004852; uroporphyrinogen-III synthase activity; molecular_function GO:0015074; DNA integration; biological_process}	{NA}	{NA}	{NA}	{NA}	{NA}	{false}	{NA}	{PF02602:Uroporphyrinogen-III synthase HemD PF00665:Integrase core domain}
Ai.SC002_GM000083	{Plas1:80703:80825:-}	{NA}	{NA}	{NA}	{NA}	{NA}	{NA}	{NA}	{NA}	{NA}	{NA}	{NA}	{false}	{NA}	{NA}
Ai.SC002_GM000084	{Plas1:81104:82309:+}	{WP_057059606.1; MULTISPECIES: IS256 family transposase [Enterobacter cloacae|Enterobacter hormaechei|Enterobacter sp.]}	{P60231; Transposase for insertion sequence element IS1081 }	{azl:AZL_b01640; }	{YP_001260299; COG3328 Transposase (or an inactivated derivative) X Mobilome: prophages, transposons;}	{NA}	{GO:0004803; transposase activity; molecular_function GO:0006313; transposition, DNA-mediated; biological_process GO:0003677; DNA binding; molecular_function}	{PHI:7752; P96354 rv3115 1773 Mycobacterium tuberculosis tuberculosis Mus musculus (related: house mouse) Involved in hypoxia-responsive molybdenum cofactor biosynthesis Gene deletion: full; gene complementation unaffected pathogenicity}	{NA}	{NA}	{NA}	{NA}	{false}	{NA}	{PF01610:Transposase PF00872:Transposase, Mutator family}
Ai.SC002_GM000085	{Plas1:82460:82591:+}	{NA}	{NA}	{NA}	{NA}	{NA}	{NA}	{NA}	{NA}	{NA}	{NA}	{NA}	{false}	{NA}	{NA}
Ai.SC002_GM000086	{Plas1:82950:83828:+}	{AKP49280.1; hypothetical protein pGES5_AH01_00031 (plasmid) [Aeromonas hydrophila]}	{NA}	{boz:DBV39_03550; }	{NA}	{NA}	{NA}	{NA}	{NA}	{NA}	{NA}	{NA}	{false}	{NA}	{NA}
Ai.SC002_GM000087	{Plas1:84037:84705:+}	{WP_043496678.1; MULTISPECIES: hypothetical protein [Proteobacteria]}	{NA}	{xph:XppCFBP6546_02410; }	{NA}	{NA}	{NA}	{NA}	{NA}	{NA}	{NA}	{NA}	{false}	{NA}	{NA}
Ai.SC002_GM000088	{Plas1:84730:85446:+}	{WP_012221075.1; IS6 family transposase [Salmonella enterica]}	{P0C1L0; Transposase for insertion sequence-like element IS431mec }	{sec:SCH_066; K18320 IS15, IS26 transposase, IS6 family -- }	{YP_007547190; COG3316 Transposase (or an inactivated derivative) X Mobilome: prophages, transposons;}	{NA}	{GO:0015074; DNA integration; biological_process GO:0004852; uroporphyrinogen-III synthase activity; molecular_function GO:0033014; tetrapyrrole biosynthetic process; biological_process}	{NA}	{NA}	{NA}	{NA}	{NA}	{false}	{NA}	{PF00665:Integrase core domain PF02602:Uroporphyrinogen-III synthase HemD}
Ai.SC002_GM000089	{Plas1:85392:85784:-}	{EUM57486.1; hypothetical protein [Enterobacter cloacae 'Hoffmann cluster III' MGH 13, L359_08463]}	{NA}	{NA}	{NA}	{NA}	{NA}	{NA}	{NA}	{NA}	{NA}	{NA}	{false}	{NA}	{NA}
Ai.SC002_GM000090	{Plas1:86326:86958:+}	{ANC59753.1; hypothetical protein [Klebsiella pneumoniae, (plasmid)]}	{NA}	{mmb:Mmol_1459; }	{NA}	{NA}	{NA}	{NA}	{NA}	{NA}	{NA}	{NA}	{false}	{NA}	{NA}
Ai.SC002_GM000091	{Plas1:87013:87153:-}	{WP_042325747.1; hypothetical protein [Citrobacter farmeri]}	{NA}	{smar:SM39_pSMC2_12; }	{NA}	{NA}	{NA}	{NA}	{NA}	{NA}	{NA}	{NA}	{false}	{NA}	{NA}
Ai.SC002_GM000092	{Plas1:87255:87518:-}	{WP_042325862.1; MULTISPECIES: hypothetical protein [Enterobacteriaceae|Salmonella enterica|Salmonella enterica,]}	{NA}	{smar:SM39_pSMC2_13; }	{NA}	{NA}	{NA}	{NA}	{NA}	{NA}	{NA}	{NA}	{false}	{NA}	{NA}
Ai.SC002_GM000093	{Plas1:87549:88385:-}	{WP_042325744.1; chromosome partitioning protein ParA [Citrobacter farmeri]}	{NA}	{smar:SM39_pSMC2_14; K03496 parA, soj chromosome partitioning protein -- }	{YP_001144337; COG1192 Cellulose biosynthesis protein BcsQ N Cell motility ;}	{NA}	{GO:0009245; lipid A biosynthetic process; biological_process GO:0016301; kinase activity; molecular_function GO:0005524; ATP binding; molecular_function GO:0009029; tetraacyldisaccharide 4'-kinase activity; molecular_function GO:0006614; SRP-dependent cotranslational protein targeting to membrane; biological_process GO:0055114; oxidation-reduction process; biological_process GO:0016491; oxidored…	{NA}	{NA}	{NA}	{NA}	{NA}	{false}	{NA}	{PF00142:4Fe-4S iron sulfur cluster binding proteins, NifH/frxC family PF00448:SRP54-type protein, GTPase domain PF02606:Tetraacyldisaccharide-1-P 4'-kinase PF06414:Zeta toxin}
Ai.SC002_GM000094	{Plas1:89018:89293:+}	{WP_005293073.1; putative transposase [Edwardsiella tarda]}	{P0A1V2; Insertion element IS629 uncharacterized 12 kDa protein S4062 }	{etc:ETAC_08080; K07483 K07483 transposase -- }	{NP_310960; COG2963 Transposase and inactivated derivatives X Mobilome: prophages, transposons;}	{NA}	{GO:0006313; transposition, DNA-mediated; biological_process GO:0003700; sequence-specific DNA binding transcription factor activity; molecular_function GO:0004803; transposase activity; molecular_function GO:0003899; DNA-directed RNA polymerase activity; molecular_function GO:0006355; regulation of transcription, DNA-dependent; biological_process GO:0003677; DNA binding; molecular_function GO:00…	{NA}	{NA}	{NA}	{NA}	{NA}	{false}	{NA}	{PF01527:Transposase PF00376:MerR family regulatory protein PF13411:MerR HTH family regulatory protein PF04566:RNA polymerase Rpb2, domain 4 PF01166:TSC-22/dip/bun family}
Ai.SC002_GM000095	{Plas1:89293:89949:+}	{WP_005284734.1; integrase core domain protein [Edwardsiella tarda ATCC 23685]}	{P16942; Transposase for insertion sequence element IS629 }	{eic:NT01EI_1330; }	{YP_002932756; COG2801 Transposase InsO and inactivated derivatives X Mobilome: prophages, transposons;}	{NA}	{GO:0015074; DNA integration; biological_process}	{NA}	{NA}	{NA}	{NA}	{NA}	{false}	{NA}	{PF00665:Integrase core domain}
Ai.SC002_GM000096	{Plas1:90478:90795:+}	{WP_015461475.1; MULTISPECIES: transposase [Edwardsiella|Edwardsiella piscicida]}	{P39213; Transposase InsN for insertion sequence element IS911 }	{etc:ETAC_07875; K07483 K07483 transposase -- }	{NP_395152; COG2963 Transposase and inactivated derivatives X Mobilome: prophages, transposons;}	{NA}	{GO:0003677; DNA binding; molecular_function GO:0006313; transposition, DNA-mediated; biological_process GO:0004803; transposase activity; molecular_function}	{NA}	{NA}	{NA}	{NA}	{NA}	{false}	{NA}	{PF01527:Transposase}
Ai.SC002_GM000097	{Plas1:91257:91340:-}	{NA}	{NA}	{NA}	{NA}	{NA}	{NA}	{NA}	{NA}	{NA}	{NA}	{NA}	{true}	{NA}	{NA}
Ai.SC002_GM000098	{Plas1:91719:92012:+}	{WP_043143335.1; MULTISPECIES: isocitrate lyase [Enterobacterales|Serratia marcescens]}	{P50359; Uncharacterized protein y4hO }	{serf:L085_13405; K07484 K07484 transposase -- }	{YP_004119655; COG3436 Transposase X Mobilome: prophages, transposons;}	{NA}	{NA}	{NA}	{NA}	{NA}	{NA}	{NA}	{false}	{NA}	{NA}
Ai.SC002_GM000099	{Plas1:92032:93603:+}	{WP_006117980.1; transposase [Pantoea stewartii]}	{NA}	{pstw:DSJ_19275; K07484 K07484 transposase -- }	{NA}	{NA}	{GO:0019898; extrinsic to membrane; cellular_component GO:0005886; plasma membrane; cellular_component GO:0008855; exodeoxyribonuclease VII activity; molecular_function GO:0006810; transport; biological_process GO:0004674; protein serine/threonine kinase activity; molecular_function GO:0005737; cytoplasm; cellular_component GO:0005861; troponin complex; cellular_component GO:0008092; cytoskeletal…	{NA}	{NA}	{NA}	{NA}	{NA}	{false}	{NA}	{PF00992:Troponin PF04632:Fusaric acid resistance protein family PF02601:Exonuclease VII, large subunit PF08064:UME (NUC010) domain PF00769:Ezrin/radixin/moesin family}
Ai.SC002_GM000100	{Plas1:93630:93938:-}	{WP_035601001.1; DNA methylase [Edwardsiella tarda]}	{Q9S4X2; Putative methylase YubD }	{ern:BFV67_22660; K07319 yhdJ adenine-specific DNA-methyltransferase 2.1.1.72 }	{NP_395409; COG1041 tRNA G10 N-methylase Trm11 J Translation, ribosomal structure and biogenesis ;}	{NA}	{GO:0003677; DNA binding; molecular_function GO:0006306; DNA methylation; biological_process GO:0008170; N-methyltransferase activity; molecular_function}	{NA}	{NA}	{NA}	{NA}	{NA}	{false}	{NA}	{PF01555:DNA methylase}
Ai.SC002_GM000101	{Plas1:94490:95167:-}	{WP_035599227.1; transposase [Edwardsiella tarda]}	{Q47718; Putative transposase InsO for insertion sequence element IS911B }	{pstw:DSJ_23090; K07497 K07497 putative transposase -- }	{YP_003602623; COG2801 Transposase InsO and inactivated derivatives X Mobilome: prophages, transposons;}	{NA}	{GO:0015074; DNA integration; biological_process}	{PHI:3165; W0H866 hopA1 36746 Pseudomonas cichorii "Necrotic Leaf Spots In Celery, Eggplant And Sweet Pepper; Wilt And Stem Rot On Muskmelon; Stem Necrosis In Chrysanthemum; Leaf Spot In Soybean" Solanum melongena (related: eggplant) Effector (plant avirulence determinant) gene deletion: full; gene complementation unaffected pathogenicity}	{NA}	{NA}	{NA}	{NA}	{false}	{NA}	{PF00665:Integrase core domain}
Ai.SC002_GM000102	{Plas1:95405:96211:-}	{WP_047706829.1; IS30 family transposase [Plesiomonas sp. ZOR0011]}	{P0CF89; Transposase InsI for insertion sequence element IS30C }	{aaj:BOQ57_14860; }	{NP_415922; COG2826 Transposase and inactivated derivatives, IS30 family X Mobilome: prophages, transposons;}	{NA}	{GO:0015074; DNA integration; biological_process}	{NA}	{NA}	{NA}	{NA}	{NA}	{false}	{NA}	{PF00665:Integrase core domain}
Ai.SC002_GM000103	{Plas1:96401:97156:-}	{WP_053445457.1; AAA family ATPase [Salmonella enterica]}	{P55500; Putative insertion sequence ATP-binding protein y4iQ/y4nD/y4sD }	{kom:HR38_01365; }	{YP_001522456; COG1484 DNA replication protein DnaC L Replication, recombination and repair ;}	{NA}	{GO:0005524; ATP binding; molecular_function GO:0003724; RNA helicase activity; molecular_function GO:0000155; two-component sensor activity; molecular_function GO:0004672; protein kinase activity; molecular_function GO:0006109; regulation of carbohydrate metabolic process; biological_process GO:0016887; ATPase activity; molecular_function GO:0003723; RNA binding; molecular_function GO:0000160; t…	{NA}	{NA}	{NA}	{NA}	{NA}	{false}	{NA}	{PF03969:AFG1-like ATPase PF01695:IstB-like ATP binding protein PF00005:ABC transporter PF07475:HPr Serine kinase C-terminal domain PF00910:RNA helicase PF00004:ATPase family associated with various cellular activities (AAA)}
Ai.SC002_GM000104	{Plas1:97153:98619:-}	{WP_050863381.1; transposase [Enterobacter cloacae]}	{P55501; Uncharacterized protein y4jA/y4nE/y4sE }	{kom:HR38_28570; }	{YP_007102109; COG4584 Transposase X Mobilome: prophages, transposons;}	{NA}	{GO:0015074; DNA integration; biological_process}	{NA}	{NA}	{NA}	{NA}	{NA}	{false}	{NA}	{PF00665:Integrase core domain}
Ai.SC002_GM000105	{Plas1:98929:99294:-}	{WP_053916670.1; CP4-6 prophage%3B partial regulator of insertion element IS911A [Escherichia coli]}	{P75679; Putative transposase InsN for insertion sequence element IS911A }	{cir:C2U53_03605; }	{YP_008848986; COG2963 Transposase and inactivated derivatives X Mobilome: prophages, transposons;}	{NA}	{GO:0005606; laminin-1 complex; cellular_component GO:0005102; receptor binding; molecular_function GO:0030334; regulation of cell migration; biological_process GO:0043565; sequence-specific DNA binding; molecular_function GO:0003700; sequence-specific DNA binding transcription factor activity; molecular_function GO:0006313; transposition, DNA-mediated; biological_process GO:0045995; regulation o…	{NA}	{NA}	{NA}	{NA}	{NA}	{false}	{NA}	{PF01166:TSC-22/dip/bun family PF00126:Bacterial regulatory helix-turn-helix protein, lysR family PF06008:Laminin Domain I PF04545:Sigma-70, region 4 PF01418:Helix-turn-helix domain, rpiR family PF01527:Transposase PF01381:Helix-turn-helix}
Ai.SC002_GM000106	{Plas1:99351:100448:-}	{WP_032430835.1; MULTISPECIES: IS110 family transposase [Citrobacter amalonaticus|Citrobacter freundii|Enterobacter asburiae|Enterobacter hormaechei|Enterobacteriaceae|Escherichia coli|Klebsiella quasipneumoniae]}	{NA}	{cfar:CI104_27980; }	{YP_006983207; COG3547 Transposase X Mobilome: prophages, transposons;}	{NA}	{GO:0003677; DNA binding; molecular_function GO:0006313; transposition, DNA-mediated; biological_process GO:0004803; transposase activity; molecular_function}	{NA}	{NA}	{NA}	{NA}	{NA}	{false}	{NA}	{PF01548:Transposase PF02371:Transposase IS116/IS110/IS902 family}
Ai.SC002_GM000107	{Plas1:100592:100912:-}	{WP_035599231.1; hypothetical protein [Edwardsiella tarda]}	{P39213; Transposase InsN for insertion sequence element IS911 }	{ses:SARI_04519; }	{YP_008848986; COG2963 Transposase and inactivated derivatives X Mobilome: prophages, transposons;}	{NA}	{GO:0016987; sigma factor activity; molecular_function GO:0003700; sequence-specific DNA binding transcription factor activity; molecular_function GO:0006313; transposition, DNA-mediated; biological_process GO:0043565; sequence-specific DNA binding; molecular_function GO:0003677; DNA binding; molecular_function GO:0006355; regulation of transcription, DNA-dependent; biological_process GO:0004803;…	{NA}	{NA}	{NA}	{NA}	{NA}	{false}	{NA}	{PF04545:Sigma-70, region 4 PF00126:Bacterial regulatory helix-turn-helix protein, lysR family PF01381:Helix-turn-helix PF01527:Transposase PF01418:Helix-turn-helix domain, rpiR family}
Ai.SC002_GM000108	{Plas1:100980:101822:-}	{WP_065106424.1; transposase [Escherichia coli]}	{P55646; Uncharacterized protein y4rM }	{acu:Atc_m009; }	{YP_004687994; COG2801 Transposase InsO and inactivated derivatives X Mobilome: prophages, transposons;}	{NA}	{GO:0015074; DNA integration; biological_process}	{NA}	{NA}	{NA}	{NA}	{NA}	{false}	{NA}	{PF00665:Integrase core domain}
Ai.SC002_GM000109	{Plas1:102071:103042:+}	{WP_035600927.1; transposase [Edwardsiella tarda]}	{P37415; Recombination-promoting nuclease pSLT051 }	{yel:LC20_06232; }	{YP_002345170; COG5464 Predicted transposase YdaD L Replication, recombination and repair ;}	{NA}	{GO:0001522; pseudouridine synthesis; biological_process GO:0009982; pseudouridine synthase activity; molecular_function GO:0009451; RNA modification; biological_process GO:0003723; RNA binding; molecular_function}	{NA}	{VFG017855; CVF049 Type IV pili pilW putative transposase Pil operon maybe acquired by horizontal gene transfer - Contributes to the virulence of Y. pseudotuberculosis. -}	{NA}	{NA}	{NA}	{false}	{NA}	{PF01416:tRNA pseudouridine synthase}
Ai.SC002_GM000110	{Plas1:103708:105531:+}	{KHJ18410.1; hypothetical protein [Escherichia coli, PU06_12330]}	{NA}	{eho:A9798_12380; }	{NA}	{gnl|TC-DB|Q29XT8; 1.B.20.3.3 EtpB OS=Escherichia coli GN=etpB PE=4 SV=1}	{GO:0019867; outer membrane; cellular_component}	{NA}	{VFG042382; VF0437 EtpA etpB two-partner secretion transporter EtpB - - Interacts with highly conserved regions of flagellin exposed at the tips of flagella, exploiting these long (<1015 mm) appendages to tether EtpA adhesins that anchor bacteria on initial engagement of host cells -}	{NA}	{NA}	{NA}	{false}	{NA}	{PF07244:Surface antigen variable number repeat}
Ai.SC002_GM000111	{Plas1:106119:106727:-}	{SAY45839.1; Transposase [Serratia marcescens]}	{NA}	{kpa:KPNJ1_05561; }	{NA}	{NA}	{GO:0003677; DNA binding; molecular_function GO:0006313; transposition, DNA-mediated; biological_process GO:0004803; transposase activity; molecular_function}	{NA}	{NA}	{NA}	{NA}	{NA}	{false}	{NA}	{PF01610:Transposase}
Ai.SC002_GM000112	{Plas1:106821:106934:+}	{NA}	{NA}	{NA}	{NA}	{NA}	{NA}	{NA}	{NA}	{NA}	{NA}	{NA}	{false}	{NA}	{NA}
Ai.SC002_GM000113	{Chr1:70:1392:+}	{WP_035595465.1; chromosomal replication initiation protein DnaA [Edwardsiella tarda]}	{C5BHC5; Chromosomal replication initiator protein DnaA }	{eho:A9798_00005; K02313 dnaA chromosomal replication initiator protein -- Environmental Information Processing; Signal transduction; Two-component system [PATH:ko02020] Cellular Processes; Cell growth and death; Cell cycle - Caulobacter [PATH:ko04112]}	{YP_002931498; COG0593 Chromosomal replication initiation ATPase DnaA L Replication, recombination and repair ;}	{NA}	{GO:0006275; regulation of DNA replication; biological_process GO:0003724; RNA helicase activity; molecular_function GO:0003723; RNA binding; molecular_function GO:0008017; microtubule binding; molecular_function GO:0043565; sequence-specific DNA binding; molecular_function GO:0007018; microtubule-based movement; biological_process GO:0006270; DNA-dependent DNA replication initiation; biological_…	{NA}	{NA}	{NA}	{NA}	{NA}	{false}	{NA}	{PF00910:RNA helicase PF01637:ATPase domain predominantly from Archaea PF00004:ATPase family associated with various cellular activities (AAA) PF03969:AFG1-like ATPase PF01695:IstB-like ATP binding protein PF00225:Kinesin motor domain PF08299:Bacterial dnaA protein helix-turn-helix}
Ai.SC002_GM000114	{Chr1:1417:2517:+}	{WP_005291121.1; DNA polymerase III, beta subunit [Edwardsiella tarda ATCC 23685]}	{P0A990; Beta sliding clamp }	{eho:A9798_00010; K02338 dnaN DNA polymerase III subunit beta 2.7.7.7 Metabolism; Nucleotide metabolism; Purine metabolism [PATH:ko00230] Metabolism; Nucleotide metabolism; Pyrimidine metabolism [PATH:ko00240] Metabolism; Global and overview maps; Metabolic pathways [PATH:ko01100] Genetic Information Processing; Replication and repair; DNA replication [PATH:ko03030] Genetic Information Processing…	{YP_002931499; COG0592 DNA polymerase III sliding clamp (beta) subunit, PCNA homolog L Replication, recombination and repair ;}	{NA}	{GO:0008408; 3'-5' exonuclease activity; molecular_function GO:0003677; DNA binding; molecular_function GO:0003887; DNA-directed DNA polymerase activity; molecular_function GO:0009360; DNA polymerase III complex; cellular_component GO:0006260; DNA replication; biological_process}	{NA}	{NA}	{NA}	{NA}	{NA}	{false}	{NA}	{PF00712:DNA polymerase III beta subunit, N-terminal domain PF02768:DNA polymerase III beta subunit, C-terminal domain PF02767:DNA polymerase III beta subunit, central domain}
Ai.SC002_GM000115	{Chr1:2591:3676:+}	{EFE21139.1; DNA replication and repair protein RecF [Edwardsiella tarda ATCC 23685]}	{C5BHC7; DNA replication and repair protein RecF }	{eho:A9798_00015; K03629 recF DNA replication and repair protein RecF -- Genetic Information Processing; Replication and repair; Homologous recombination [PATH:ko03440]}	{YP_002931500; COG1195 Recombinational DNA repair ATPase RecF L Replication, recombination and repair ;}	{NA}	{GO:0005524; ATP binding; molecular_function GO:0016887; ATPase activity; molecular_function}	{NA}	{NA}	{NA}	{NA}	{NA}	{false}	{NA}	{PF00005:ABC transporter}
Ai.SC002_GM000116	{Chr1:3792:6134:+}	{WP_035596291.1; DNA gyrase subunit B [Edwardsiella tarda]}	{P0AES7; DNA gyrase subunit B }	{eho:A9798_00020; K02470 gyrB DNA gyrase subunit B 5.99.1.3 }	{YP_002931501; COG0187 DNA gyrase/topoisomerase IV, subunit B L Replication, recombination and repair ;}	{NA}	{GO:0003918; DNA topoisomerase (ATP-hydrolyzing) activity; molecular_function GO:0006265; DNA topological change; biological_process GO:0005524; ATP binding; molecular_function GO:0003677; DNA binding; molecular_function}	{NA}	{NA}	{NA}	{ARO:3003316, ARO:3003318; Escherichia coli parE conferring resistance to fluoroquinolones, Streptomyces rishiriensis parY mutant conferring resistance to aminocoumarin 367.081, 382.104 antibiotic resistant gene variant or mutant, determinant of aminocoumarin resistance, determinant of fluoroquinolone resistance, gene involved in self-resistance to antibiotic }	{NA}	{false}	{NA}	{PF00986:DNA gyrase B subunit, carboxyl terminus PF00204:DNA gyrase B PF02518:Histidine kinase-, DNA gyrase B-, and HSP90-like ATPase}
Ai.SC002_GM000117	{Chr1:6224:7042:+}	{WP_005291111.1; putative phosphatase [Edwardsiella tarda ATCC 15947 = NBRC 105688]}	{P0A8Y6; Sugar phosphatase YidA }	{eho:A9798_00025; }	{YP_002931502; COG0561 Hydroxymethylpyrimidine pyrophosphatase and other HAD family phosphatases HR Coenzyme transport and metabolism ; General function prediction only ;}	{NA}	{NA}	{NA}	{NA}	{NA}	{NA}	{NA}	{false}	{NA}	{NA}
Ai.SC002_GM000118	{Chr1:7123:8421:+}	{WP_005295669.1; hypothetical protein [Edwardsiella tarda]}	{P31455; Uncharacterized protein YidR }	{eho:A9798_00030; }	{YP_002931503; COG0823 Periplasmic component of the Tol biopolymer transport system U Intracellular trafficking, secretion, and vesicular transport ;}	{NA}	{GO:0016020; membrane; cellular_component GO:0006508; proteolysis; biological_process}	{NA}	{NA}	{NA}	{NA}	{NA}	{true}	{NA}	{PF00930:Dipeptidyl peptidase IV (DPP IV) N-terminal region}
Ai.SC002_GM000119	{Chr1:8429:8773:-}	{GAC64898.1; hypothetical protein [Edwardsiella tarda ATCC 15947 = NBRC 105688, ET1_13_01840]}	{P0ADM4; Uncharacterized protein YidQ }	{etc:ETAC_00035; }	{YP_002931504; COG5645 Uncharacterized conserved protein YceK S Function unknown ;}	{NA}	{NA}	{NA}	{NA}	{NA}	{NA}	{NA}	{false}	{NA}	{NA}
Ai.SC002_GM000120	{Chr1:9060:9473:+}	{WP_005291098.1; Hsp20/alpha crystallin family protein [Edwardsiella tarda ATCC 23685]}	{Q6CYV2; Small heat shock protein IbpA }	{eho:A9798_00040; K04080 ibpA molecular chaperone IbpA -- }	{YP_002931506; COG0071 Molecular chaperone IbpA, HSP20 family O Posttranslational modification, protein turnover, chaperones ;}	{NA}	{NA}	{PHI:2657; A9CFS9 HspL 358 Agrobacterium tumefaciens Crown Gall Disease Solanum tuberosum (related: potato) Functions as a VirB8 chaperone to promote T4SS-mediated DNA transfer gene deletion: full reduced virulence}	{VFG045327; VF0167 GspA ibpA global stress protein GspA - - 19-kDa GroEL-like; dispensable for bacterial survival and growth in macrophage infection -}	{NA}	{NA}	{NA}	{false}	{NA}	{NA}
Ai.SC002_GM000121	{Chr1:9606:10043:+}	{WP_005291096.1; Hsp20/alpha crystallin family protein [Edwardsiella tarda ATCC 23685]}	{A7FPA7; Small heat shock protein IbpB }	{eho:A9798_00045; K04081 ibpB molecular chaperone IbpB -- }	{YP_002931507; COG0071 Molecular chaperone IbpA, HSP20 family O Posttranslational modification, protein turnover, chaperones ;}	{NA}	{NA}	{PHI:2657; A9CFS9 HspL 358 Agrobacterium tumefaciens Crown Gall Disease Solanum tuberosum (related: potato) Functions as a VirB8 chaperone to promote T4SS-mediated DNA transfer gene deletion: full reduced virulence}	{NA}	{NA}	{NA}	{NA}	{false}	{NA}	{NA}
Ai.SC002_GM000122	{Chr1:10238:11506:+}	{WP_047058943.1; valine--pyruvate aminotransferase [Edwardsiella tarda]}	{P09053; Valine--pyruvate aminotransferase }	{eho:A9798_00050; K00835 avtA valine--pyruvate aminotransferase 2.6.1.66 Metabolism; Amino acid metabolism; Valine, leucine and isoleucine biosynthesis [PATH:ko00290] Metabolism; Global and overview maps; Metabolic pathways [PATH:ko01100] Metabolism; Global and overview maps; Biosynthesis of secondary metabolites [PATH:ko01110] Metabolism; Global and overview maps; Biosynthesis of antibiotics [PA…	{YP_002931508; COG3977 Alanine-alpha-ketoisovalerate (or valine-pyruvate) aminotransferase E Amino acid transport and metabolism ;}	{NA}	{GO:0009058; biosynthetic process; biological_process GO:0030170; pyridoxal phosphate binding; molecular_function GO:0016829; lyase activity; molecular_function GO:0006520; cellular amino acid metabolic process; biological_process}	{NA}	{NA}	{NA}	{NA}	{NA}	{false}	{NA}	{PF01212:Beta-eliminating lyase PF00155:Aminotransferase class I and II}
Ai.SC002_GM000123	{Chr1:11605:12324:-}	{WP_005291090.1; hypothetical protein [Edwardsiella tarda|Edwardsiella tarda,]}	{P0ADK2; Uncharacterized protein YiaF }	{eho:A9798_00070; }	{NA}	{NA}	{GO:0030570; pectate lyase activity; molecular_function}	{NA}	{NA}	{NA}	{NA}	{YES}	{false}	{NA}	{PF04431:Pectate lyase, N terminus}
Ai.SC002_GM000124	{Chr1:12459:14528:-}	{WP_005291086.1; glycyl-tRNA synthetase beta subunit [Edwardsiella tarda ATCC 15947 = NBRC 105688]}	{C5B995; Glycine--tRNA ligase beta subunit }	{eho:A9798_00075; K01879 glyS glycyl-tRNA synthetase beta chain 6.1.1.14 Genetic Information Processing; Translation; Aminoacyl-tRNA biosynthesis [PATH:ko00970]}	{YP_002931510; COG0751 Glycyl-tRNA synthetase, beta subunit J Translation, ribosomal structure and biogenesis ;}	{NA}	{GO:0004820; glycine-tRNA ligase activity; molecular_function GO:0003824; NA GO:0004814; arginine-tRNA ligase activity; molecular_function GO:0000166; nucleotide binding; molecular_function GO:0005524; ATP binding; molecular_function GO:0005737; cytoplasm; cellular_component GO:0006420; arginyl-tRNA aminoacylation; biological_process GO:0003677; DNA binding; molecular_function GO:0006426; glycyl-…	{NA}	{NA}	{NA}	{NA}	{NA}	{false}	{NA}	{PF01367:5'-3' exonuclease, C-terminal SAM fold PF05746:DALR anticodon binding domain PF02092:Glycyl-tRNA synthetase beta subunit}
Ai.SC002_GM000125	{Chr1:14538:15446:-}	{WP_005291083.1; glycyl-tRNA synthetase alpha subunit [Edwardsiella tarda]}	{C5B996; Glycine--tRNA ligase alpha subunit }	{eho:A9798_00080; K01878 glyQ glycyl-tRNA synthetase alpha chain 6.1.1.14 Genetic Information Processing; Translation; Aminoacyl-tRNA biosynthesis [PATH:ko00970]}	{YP_002931511; COG0752 Glycyl-tRNA synthetase, alpha subunit J Translation, ribosomal structure and biogenesis ;}	{NA}	{GO:0005737; cytoplasm; cellular_component GO:0004820; glycine-tRNA ligase activity; molecular_function GO:0000166; nucleotide binding; molecular_function GO:0006426; glycyl-tRNA aminoacylation; biological_process GO:0005524; ATP binding; molecular_function}	{NA}	{NA}	{NA}	{NA}	{NA}	{false}	{NA}	{PF02091:Glycyl-tRNA synthetase alpha subunit}
Ai.SC002_GM000126	{Chr1:15659:16249:+}	{WP_035596283.1; DNA-3-methyladenine glycosidase [Edwardsiella tarda]}	{P05100; DNA-3-methyladenine glycosylase 1 }	{eho:A9798_00085; K01246 tag DNA-3-methyladenine glycosylase I 3.2.2.20 Genetic Information Processing; Replication and repair; Base excision repair [PATH:ko03410]}	{YP_002931513; COG2818 3-methyladenine DNA glycosylase Tag L Replication, recombination and repair ;}	{NA}	{GO:0006284; base-excision repair; biological_process GO:0008725; DNA-3-methyladenine glycosylase I activity; molecular_function}	{NA}	{NA}	{NA}	{NA}	{NA}	{false}	{NA}	{PF03352:Methyladenine glycosylase}
Ai.SC002_GM000127	{Chr1:16260:16715:+}	{WP_035596280.1; acetyltransferase [Edwardsiella tarda]}	{NA}	{edl:AAZ33_00090; K03826 yiaC putative acetyltransferase 2.3.1.- }	{YP_002931514; COG0456 Ribosomal protein S18 acetylase RimI and related acetyltransferases J Translation, ribosomal structure and biogenesis ;}	{NA}	{GO:0008080; N-acetyltransferase activity; molecular_function GO:0016747; transferase activity, transferring acyl groups other than amino-acyl groups; molecular_function}	{NA}	{VFG039386; SS051 Dot/Icm coxH2 Coxiella Dot/Icm type IVB secretion system translocated effector 14 genes share detecable homology to the tra/trb genes of col1b-P9 plasmid, a member of the IncI class of conjugal plasmids; the second type IV secretion apparatus lvh(Legionella vir homologs) system is poorly characterized. Its 11 genes are located on a genomic-island-like region. It might play a rol…	{NA}	{NA}	{NA}	{false}	{NA}	{PF08445:FR47-like protein PF13508:Acetyltransferase (GNAT) domain PF00583:Acetyltransferase (GNAT) family PF13673:Acetyltransferase (GNAT) domain}
Ai.SC002_GM000128	{Chr1:16912:17436:+}	{WP_035596277.1; UPF0016 family membrane protein [Edwardsiella tarda]}	{A0A0H3AJF5; Putative manganese exporter }	{eho:A9798_00095; }	{YP_002931515; COG2119 Putative Ca2+/H+ antiporter, TMEM165/GDT1 family R General function prediction only ;}	{gnl|TC-DB|B9MIH1; 2.A.106.1.4 Putative uncharacterized protein OS=Acidovorax ebreus (strain TPSY) GN=Dtpsy_3484 PE=4 SV=1}	{GO:0016021; integral to membrane; cellular_component GO:0016020; membrane; cellular_component}	{NA}	{NA}	{NA}	{NA}	{NA}	{false}	{NA}	{PF01169:Uncharacterized protein family UPF0016 PF01925:Sulfite exporter TauE/SafE}
Ai.SC002_GM000129	{Chr1:17594:18253:+}	{WP_005291065.1; OmpA family lipoprotein [Edwardsiella tarda]}	{P37665; Probable lipoprotein YiaD }	{eho:A9798_00100; }	{YP_002931516; COG2885 Outer membrane protein OmpA and related peptidoglycan-associated (lipo)proteins M Cell wall/membrane/envelope biogenesis ;}	{gnl|TC-DB|P37665; 9.B.186.1.1 Probable lipoprotein YiaD OS=Escherichia coli (strain K12) GN=yiaD PE=1 SV=2}	{GO:0019867; outer membrane; cellular_component}	{NA}	{NA}	{NA}	{NA}	{NA}	{false}	{NA}	{PF05433:Glycine zipper 2TM domain}
Ai.SC002_GM000130	{Chr1:18287:18535:-}	{WP_005291062.1; sulfur transfer protein SirA [Edwardsiella tarda]}	{C5B9A2; Sulfur carrier protein TusA }	{eic:NT01EI_0022; K04085 tusA, sirA tRNA 2-thiouridine synthesizing protein A 2.8.1.- Genetic Information Processing; Folding, sorting and degradation; Sulfur relay system [PATH:ko04122]}	{YP_002931517; COG0425 TusA-related sulfurtransferase O Posttranslational modification, protein turnover, chaperones ;}	{NA}	{NA}	{NA}	{NA}	{NA}	{NA}	{NA}	{false}	{NA}	{NA}
Ai.SC002_GM000131	{Chr1:18759:19415:+}	{WP_005291057.1; putative membrane protein [Edwardsiella tarda ATCC 23685]}	{P37619; Queuosine precursor transporter }	{eho:A9798_00110; K09125 K09125 uncharacterized protein -- }	{YP_002931518; COG1738 Uncharacterized PurR-regulated membrane protein YhhQ, DUF165 family S Function unknown ;}	{gnl|TC-DB|B3WJF3; 2.A.88.8.6 Putative membrane protein OS=Escherichia coli B171 GN=EcB171_3349 PE=4 SV=1}	{NA}	{NA}	{NA}	{NA}	{NA}	{NA}	{false}	{NA}	{NA}
Ai.SC002_GM000132	{Chr1:19498:19980:+}	{EFE21119.1; acetyltransferase, GNAT family [Edwardsiella tarda ATCC 23685]}	{NA}	{etc:ETAC_00105; }	{YP_008157034; COG0456 Ribosomal protein S18 acetylase RimI and related acetyltransferases J Translation, ribosomal structure and biogenesis ;}	{NA}	{GO:0008080; N-acetyltransferase activity; molecular_function}	{NA}	{NA}	{NA}	{NA}	{NA}	{false}	{NA}	{PF13673:Acetyltransferase (GNAT) domain PF00583:Acetyltransferase (GNAT) family PF13508:Acetyltransferase (GNAT) domain}
Ai.SC002_GM000133	{Chr1:20057:20632:+}	{WP_035596274.1; DcrB protein [Edwardsiella tarda]}	{P0AEE1; Protein DcrB }	{eho:A9798_00120; }	{NA}	{NA}	{NA}	{NA}	{NA}	{NA}	{NA}	{NA}	{false}	{NA}	{NA}
Ai.SC002_GM000134	{Chr1:20707:22377:-}	{WP_005291049.1; hypothetical protein [Edwardsiella tarda]}	{P31433; AsmA family protein YicH }	{eho:A9798_00125; }	{YP_003880808; COG2982 Uncharacterized protein involved in outer membrane biogenesis M Cell wall/membrane/envelope biogenesis ;}	{NA}	{NA}	{PHI:9177; A0A0F6B8Q0 HilE (STM14_4514) 28901 Salmonella enterica salmonellosis Mus musculus (related: house mouse) Putative inner membrane protein gene mutation reduced virulence}	{NA}	{NA}	{NA}	{NA}	{false}	{NA}	{NA}
Ai.SC002_GM000135	{Chr1:22621:24057:-}	{EFE21116.1; putative permease [Edwardsiella tarda ATCC 23685]}	{P0AGN1; Xanthine permease XanP }	{eho:A9798_00130; K16345 xanP xanthine permease XanP -- }	{YP_002931523; COG2233 Xanthine/uracil permease F Nucleotide transport and metabolism ;}	{gnl|TC-DB|P0AGM9; 2.A.40.4.2 Putative purine permease yicE - Escherichia coli.}	{GO:0055085; transmembrane transport; biological_process GO:0016020; membrane; cellular_component GO:0006810; transport; biological_process GO:0005215; NA}	{NA}	{NA}	{NA}	{NA}	{NA}	{false}	{NA}	{PF00860:Permease family}
Ai.SC002_GM000136	{Chr1:24258:25472:+}	{WP_005291042.1; sodium: glutamate symporter [Edwardsiella tarda]}	{P0AER8; Sodium/glutamate symporter }	{eho:A9798_00135; K03312 gltS glutamate:Na+ symporter, ESS family -- }	{YP_002931524; COG0786 Na+/glutamate symporter E Amino acid transport and metabolism ;}	{gnl|TC-DB|P0AER8; 2.A.27.1.1 Sodium/glutamate symport carrier protein - Escherichia coli.}	{GO:0016021; integral to membrane; cellular_component GO:0015813; L-glutamate transport; biological_process GO:0015501; glutamate:sodium symporter activity; molecular_function}	{NA}	{NA}	{NA}	{NA}	{NA}	{false}	{NA}	{PF03616:Sodium/glutamate symporter}
Ai.SC002_GM000137	{Chr1:25487:27568:-}	{WP_005291038.1; ATP-dependent DNA helicase RecG [Edwardsiella tarda]}	{Q8XD86; ATP-dependent DNA helicase RecG }	{eho:A9798_00140; K03655 recG ATP-dependent DNA helicase RecG 3.6.4.12 Genetic Information Processing; Replication and repair; Homologous recombination [PATH:ko03440]}	{YP_002931525; COG1200 RecG-like helicase L Replication, recombination and repair ;}	{NA}	{GO:0003676; nucleic acid binding; molecular_function GO:0009058; biosynthetic process; biological_process GO:0008026; ATP-dependent helicase activity; molecular_function GO:0003677; DNA binding; molecular_function GO:0016020; membrane; cellular_component GO:0016787; hydrolase activity; molecular_function GO:0017038; protein import; biological_process GO:0004386; helicase activity; molecular_func…	{NA}	{NA}	{NA}	{ARO:3003844; mfd 259.225 antibiotic target protection protein, determinant of fluoroquinolone resistance }	{NA}	{false}	{NA}	{PF07517:SecA DEAD-like domain PF00271:Helicase conserved C-terminal domain PF01336:OB-fold nucleic acid binding domain PF00176:SNF2 family N-terminal domain PF04851:Type III restriction enzyme, res subunit PF00270:DEAD/DEAH box helicase PF03808:Glycosyl transferase WecB/TagA/CpsF family PF10391:Fingers domain of DNA polymerase lambda}
Ai.SC002_GM000138	{Chr1:27570:28262:-}	{WP_005295651.1; tRNA (guanosine(18)-2'-O)-methyltransferase TrmH [Edwardsiella tarda]}	{P0AGJ3; tRNA (guanosine(18)-2'-O)-methyltransferase }	{eho:A9798_00145; K00556 trmH tRNA (guanosine-2'-O-)-methyltransferase 2.1.1.34 }	{YP_002931526; COG0566 tRNA G18 (ribose-2'-O)-methylase SpoU J Translation, ribosomal structure and biogenesis ;}	{NA}	{GO:0009020; tRNA (guanosine-2'-O-)-methyltransferase activity; molecular_function GO:0003723; RNA binding; molecular_function GO:0008173; RNA methyltransferase activity; molecular_function GO:0006396; RNA processing; biological_process}	{NA}	{NA}	{NA}	{NA}	{NA}	{false}	{NA}	{PF00588:SpoU rRNA Methylase family PF12105:SpoU, rRNA methylase, C-terminal}
Ai.SC002_GM000139	{Chr1:28268:30361:-}	{WP_005291033.1; bifunctional GTP diphosphokinase/guanosine-3', 5'-bis(diphosphate) 3'-diphosphatase [Edwardsiella tarda]}	{P0AG25; Guanosine-3',5'-bis(diphosphate) 3'-pyrophosphohydrolase }	{eho:A9798_00150; K01139 spoT GTP diphosphokinase / guanosine-3',5'-bis(diphosphate) 3'-diphosphatase 2.7.6.5 3.1.7.2 Metabolism; Nucleotide metabolism; Purine metabolism [PATH:ko00230]}	{YP_002931527; COG0317 (p)ppGpp synthase/hydrolase, HD superfamily TK Signal transduction mechanisms ; Transcription ;}	{NA}	{GO:0008081; phosphoric diester hydrolase activity; molecular_function GO:0016020; membrane; cellular_component GO:0046872; metal ion binding; molecular_function GO:0006351; transcription, DNA-dependent; biological_process GO:0015969; guanosine tetraphosphate metabolic process; biological_process}	{PHI:9162; Q8Z2I0 SpoT 28901 Salmonella enterica Salmonellosis Mus musculus (related: house mouse) "Bifunctional (p)ppGpp synthetase II/ guanosine-3',5'-bis pyrophosphate 3'-pyrophosphohydrolase" Gene deletion: full; gene complementation reduced virulence}	{NA}	{NA}	{NA}	{NA}	{false}	{NA}	{PF04607:Region found in RelA / SpoT proteins PF01956:Integral membrane protein DUF106 PF07500:Transcription factor S-II (TFIIS), central domain PF01966:HD domain}
Ai.SC002_GM000140	{Chr1:30381:30656:-}	{WP_005291030.1; MULTISPECIES: DNA-directed RNA polymerase subunit omega [Edwardsiella|Edwardsiella hoshinae|Edwardsiella piscicida|Edwardsiella sp.|Edwardsiella tarda]}	{C5B9B3; DNA-directed RNA polymerase subunit omega }	{etd:ETAF_0030; K03060 rpoZ DNA-directed RNA polymerase subunit omega 2.7.7.6 Metabolism; Nucleotide metabolism; Purine metabolism [PATH:ko00230] Metabolism; Nucleotide metabolism; Pyrimidine metabolism [PATH:ko00240] Metabolism; Global and overview maps; Metabolic pathways [PATH:ko01100] Genetic Information Processing; Transcription; RNA polymerase [PATH:ko03020]}	{YP_002931528; COG1758 DNA-directed RNA polymerase, subunit K/omega K Transcription ;}	{NA}	{GO:0006351; transcription, DNA-dependent; biological_process GO:0003899; DNA-directed RNA polymerase activity; molecular_function GO:0003677; DNA binding; molecular_function}	{NA}	{NA}	{NA}	{NA}	{NA}	{false}	{NA}	{PF01192:RNA polymerase Rpb6 }
Ai.SC002_GM000141	{Chr1:30711:31334:-}	{WP_005291023.1; guanylate kinase [Edwardsiella tarda]}	{Q6DB60; Guanylate kinase }	{etd:ETAF_0031; K00942 E2.7.4.8, gmk guanylate kinase 2.7.4.8 Metabolism; Nucleotide metabolism; Purine metabolism [PATH:ko00230] Metabolism; Global and overview maps; Metabolic pathways [PATH:ko01100]}	{YP_002931529; COG0194 Guanylate kinase F Nucleotide transport and metabolism ;}	{NA}	{GO:0005524; ATP binding; molecular_function GO:0005515; protein binding; molecular_function GO:0016887; ATPase activity; molecular_function GO:0005525; GTP binding; molecular_function GO:0003924; GTPase activity; molecular_function GO:0016740; transferase activity; molecular_function}	{NA}	{NA}	{NA}	{NA}	{NA}	{false}	{NA}	{PF03193:Protein of unknown function, DUF258 PF07931:Chloramphenicol phosphotransferase-like protein PF00005:ABC transporter PF01926:50S ribosome-binding GTPase PF00625:Guanylate kinase PF01443:Viral (Superfamily 1) RNA helicase}
Ai.SC002_GM000142	{Chr1:31455:32075:-}	{WP_005291020.1; hypothetical protein [Edwardsiella tarda]}	{P0AGM3; UPF0126 inner membrane protein YicG }	{eho:A9798_00165; }	{YP_002931530; COG2860 Uncharacterized membrane protein YeiH S Function unknown ;}	{gnl|TC-DB|P0AGM2; 1.A.62.2.3 UPF0126 inner membrane protein YicG OS=Escherichia coli (strain K12) GN=yicG PE=1 SV=1}	{NA}	{NA}	{NA}	{NA}	{NA}	{NA}	{false}	{NA}	{NA}
Ai.SC002_GM000143	{Chr1:32289:33221:-}	{WP_035596264.1; hypothetical protein [Edwardsiella tarda]}	{P37691; Uncharacterized protein YibQ }	{eho:A9798_00170; K09798 K09798 uncharacterized protein -- }	{YP_002935180; COG2861 Uncharacterized conserved protein YibQ, putative polysaccharide deacetylase 2 family G Carbohydrate transport and metabolism ;}	{NA}	{NA}	{NA}	{NA}	{NA}	{NA}	{YES}	{false}	{NA}	{NA}
Ai.SC002_GM000144	{Chr1:33260:34570:-}	{WP_005291012.1; murein hydrolase activator EnvC [Edwardsiella tarda]}	{P37690; Murein hydrolase activator EnvC }	{eho:A9798_00175; K22719 envC murein hydrolase activator -- }	{YP_002935179; COG4942 Septal ring factor EnvC, activator of murein hydrolases AmiA and AmiB D Cell cycle control, cell division, chromosome partitioning ;}	{NA}	{GO:0007049; cell cycle; biological_process}	{PHI:5573; A0A0D6I3U0 envC 28901 Salmonella enterica Salmonellosis Mus musculus (related: house mouse) Determinants for intrinsic CAMP resistance gene mutation reduced virulence}	{NA}	{NA}	{NA}	{NA}	{false}	{NA}	{PF04977:Septum formation initiator}
Ai.SC002_GM000145	{Chr1:34622:36166:-}	{WP_035596261.1; 2, 3-bisphosphoglycerate-independent phosphoglycerate mutase [Edwardsiella tarda]}	{Q66GC2; 2,3-bisphosphoglycerate-independent phosphoglycerate mutase }	{eho:A9798_00180; K15633 gpmI 2,3-bisphosphoglycerate-independent phosphoglycerate mutase 5.4.2.12 Metabolism; Carbohydrate metabolism; Glycolysis / Gluconeogenesis [PATH:ko00010] Metabolism; Amino acid metabolism; Glycine, serine and threonine metabolism [PATH:ko00260] Metabolism; Energy metabolism; Methane metabolism [PATH:ko00680] Metabolism; Global and overview maps; Metabolic pathways [PATH:…	{YP_002935178; COG0696 Phosphoglycerate mutase (BPG-independent, AlkP superfamily) G Carbohydrate transport and metabolism ;}	{NA}	{GO:0004619; phosphoglycerate mutase activity; molecular_function GO:0008152; NA GO:0046872; metal ion binding; molecular_function GO:0005737; cytoplasm; cellular_component GO:0030145; manganese ion binding; molecular_function GO:0006007; glucose catabolic process; biological_process GO:0008484; sulfuric ester hydrolase activity; molecular_function GO:0003824; NA}	{NA}	{NA}	{NA}	{NA}	{NA}	{false}	{NA}	{PF06415:BPG-independent PGAM N-terminus (iPGM_N) PF01663:Type I phosphodiesterase / nucleotide pyrophosphatase PF01676:Metalloenzyme superfamily PF00884:Sulfatase}
Ai.SC002_GM000146	{Chr1:36539:36976:+}	{EFE21105.1; rhodanese-like protein [Edwardsiella tarda ATCC 23685]}	{P0AG29; Uncharacterized protein YibN }	{eho:A9798_00185; }	{YP_002935177; COG0607 Rhodanese-related sulfurtransferase P Inorganic ion transport and metabolism ;}	{NA}	{GO:0006812; cation transport; biological_process GO:0008324; cation transmembrane transporter activity; molecular_function GO:0015979; photosynthesis; biological_process GO:0016021; integral to membrane; cellular_component GO:0009522; photosystem I; cellular_component}	{NA}	{NA}	{NA}	{NA}	{NA}	{false}	{NA}	{PF01701:Photosystem I reaction centre subunit IX / PsaJ PF01899:Na+/H+ ion antiporter subunit}
Ai.SC002_GM000147	{Chr1:37001:37249:+}	{WP_035596257.1; glutaredoxin 3 [Edwardsiella tarda]}	{P0AC64; Glutaredoxin 3 }	{eho:A9798_00190; K03676 grxC, GLRX, GLRX2 glutaredoxin 3 -- }	{YP_002935176; COG0695 Glutaredoxin O Posttranslational modification, protein turnover, chaperones ;}	{NA}	{GO:0015035; protein disulfide oxidoreductase activity; molecular_function GO:0005515; protein binding; molecular_function GO:0009055; NA GO:0045454; cell redox homeostasis; biological_process}	{NA}	{NA}	{NA}	{NA}	{NA}	{false}	{NA}	{PF00462:Glutaredoxin PF13417:Glutathione S-transferase, N-terminal domain PF01323:DSBA-like thioredoxin domain PF13409:Glutathione S-transferase, N-terminal domain}
Ai.SC002_GM000148	{Chr1:37305:37766:+}	{WP_005290999.1; preprotein translocase subunit SecB [Edwardsiella tarda]}	{C5BC34; Protein-export protein SecB }	{eho:A9798_00195; K03071 secB preprotein translocase subunit SecB -- Cellular Processes; Cellular community - prokaryotes; Quorum sensing [PATH:ko02024] Genetic Information Processing; Folding, sorting and degradation; Protein export [PATH:ko03060] Environmental Information Processing; Membrane transport; Bacterial secretion system [PATH:ko03070]}	{YP_002935175; COG1952 Preprotein translocase subunit SecB U Intracellular trafficking, secretion, and vesicular transport ;}	{NA}	{GO:0051082; unfolded protein binding; molecular_function GO:0015031; protein transport; biological_process GO:0051262; protein tetramerization; biological_process}	{NA}	{NA}	{NA}	{NA}	{NA}	{false}	{NA}	{PF02556:Preprotein translocase subunit SecB}
Ai.SC002_GM000149	{Chr1:37766:38782:+}	{WP_005290996.1; glycerol-3-phosphate dehydrogenase [NAD(P)+] [Edwardsiella tarda]}	{C5BC33; Glycerol-3-phosphate dehydrogenase [NAD(P)+] }	{eho:A9798_00200; K00057 gpsA glycerol-3-phosphate dehydrogenase (NAD(P)+) 1.1.1.94 Metabolism; Lipid metabolism; Glycerophospholipid metabolism [PATH:ko00564] Metabolism; Global and overview maps; Biosynthesis of secondary metabolites [PATH:ko01110]}	{YP_002935174; COG0240 Glycerol-3-phosphate dehydrogenase C Energy production and conversion ;}	{NA}	{GO:0051287; NAD binding; molecular_function GO:0050660; flavin adenine dinucleotide binding; molecular_function GO:0004616; phosphogluconate dehydrogenase (decarboxylating) activity; molecular_function GO:0003857; 3-hydroxyacyl-CoA dehydrogenase activity; molecular_function GO:0004367; glycerol-3-phosphate dehydrogenase [NAD+] activity; molecular_function GO:0005737; cytoplasm; cellular_componen…	{NA}	{NA}	{NA}	{NA}	{NA}	{false}	{NA}	{PF02737:3-hydroxyacyl-CoA dehydrogenase, NAD binding domain PF07479:NAD-dependent glycerol-3-phosphate dehydrogenase C-terminus PF07992:Pyridine nucleotide-disulphide oxidoreductase PF01134:Glucose inhibited division protein A PF03435:Saccharopine dehydrogenase NADP binding domain PF08546:Ketopantoate reductase PanE/ApbA C terminal PF01266:FAD dependent oxidoreductase PF01210:NAD-dependent glyce…
Ai.SC002_GM000150	{Chr1:39074:39895:+}	{WP_005290993.1; serine O-acetyltransferase [Edwardsiella tarda]}	{P0A9D6; Serine acetyltransferase }	{eho:A9798_00205; K00640 cysE serine O-acetyltransferase 2.3.1.30 Metabolism; Amino acid metabolism; Cysteine and methionine metabolism [PATH:ko00270] Metabolism; Energy metabolism; Sulfur metabolism [PATH:ko00920] Metabolism; Global and overview maps; Metabolic pathways [PATH:ko01100] Metabolism; Global and overview maps; Biosynthesis of secondary metabolites [PATH:ko01110] Metabolism; Global an…	{YP_002935173; COG1045 Serine acetyltransferase E Amino acid transport and metabolism ;}	{NA}	{GO:0006535; cysteine biosynthetic process from serine; biological_process GO:0009001; serine O-acetyltransferase activity; molecular_function GO:0005737; cytoplasm; cellular_component}	{NA}	{NA}	{NA}	{NA}	{NA}	{false}	{NA}	{PF06426:Serine acetyltransferase, N-terminal }
Ai.SC002_GM000151	{Chr1:39953:40426:-}	{WP_005290991.1; tRNA (uridine(34)/cytosine(34)/5-carboxymethylaminomethyluridine(34)-2'-O)-methyltransferase TrmL [Edwardsiella tarda]}	{P0AGJ8; tRNA (cytidine(34)-2'-O)-methyltransferase }	{eho:A9798_00210; K03216 trmL, cspR tRNA (cytidine/uridine-2'-O-)-methyltransferase 2.1.1.207 }	{YP_001456542; COG0219 tRNA(Leu) C34 or U34 (ribose-2'-O)-methylase TrmL, contains SPOUT domain J Translation, ribosomal structure and biogenesis ;}	{NA}	{GO:0003723; RNA binding; molecular_function GO:0006396; RNA processing; biological_process GO:0008173; RNA methyltransferase activity; molecular_function}	{NA}	{NA}	{NA}	{NA}	{NA}	{false}	{NA}	{PF00588:SpoU rRNA Methylase family}
Ai.SC002_GM000152	{Chr1:40469:41857:-}	{WP_005290989.1; ATPase/histidine kinase/DNA gyrase B/HSP90 domain protein [Edwardsiella tarda ATCC 23685]}	{P0AE84; Sensor protein CpxA }	{eho:A9798_00215; K07640 cpxA two-component system, OmpR family, sensor histidine kinase CpxA 2.7.13.3 Human Diseases; Drug resistance: Antimicrobial; Cationic antimicrobial peptide (CAMP) resistance [PATH:ko01503] Environmental Information Processing; Signal transduction; Two-component system [PATH:ko02020]}	{YP_002935171; COG2205 K+-sensing histidine kinase KdpD T Signal transduction mechanisms ;}	{NA}	{GO:0007165; signal transduction; biological_process GO:0016021; integral to membrane; cellular_component GO:0000155; two-component sensor activity; molecular_function GO:0016020; membrane; cellular_component GO:0005524; ATP binding; molecular_function GO:0004871; signal transducer activity; molecular_function}	{PHI:8513__PHI:8689; NA}	{NA}	{NA}	{ARO:3000830, ARO:3003067, ARO:3000829; smeS, cpxA, baeS 692.575, 127.872, 120.939 efflux pump complex or subunit conferring antibiotic resistance, protein(s) and two-component regulatory system modulating antibiotic efflux }	{NA}	{false}	{NA}	{PF00672:HAMP domain PF02518:Histidine kinase-, DNA gyrase B-, and HSP90-like ATPase PF00512:His Kinase A (phospho-acceptor) domain}
Ai.SC002_GM000153	{Chr1:41854:42552:-}	{WP_005290987.1; transcriptional regulatory protein CpxR [Edwardsiella tarda]}	{P0AE89; Transcriptional regulatory protein CpxR }	{eho:A9798_00220; K07662 cpxR two-component system, OmpR family, response regulator CpxR -- Human Diseases; Drug resistance: Antimicrobial; Cationic antimicrobial peptide (CAMP) resistance [PATH:ko01503] Environmental Information Processing; Signal transduction; Two-component system [PATH:ko02020]}	{YP_002935170; COG0745 DNA-binding response regulator, OmpR family, contains REC and winged-helix (wHTH) domain TK Signal transduction mechanisms ; Transcription ;}	{NA}	{GO:0003677; DNA binding; molecular_function GO:0000156; two-component response regulator activity; molecular_function GO:0006355; regulation of transcription, DNA-dependent; biological_process GO:0000160; two-component signal transduction system (phosphorelay); biological_process}	{PHI:4523__PHI:8273__PHI:9363; NA}	{VFG031738; CVF667 RegX3 regX3 Sensory transduction protein RegX3 }	{NA}	{ARO:3000553, ARO:3002929, ARO:3004054, ARO:3002922, ARO:3002919, ARO:3000816, ARO:3002924, ARO:3002925, ARO:3002926, ARO:3002928, ARO:3002923, ARO:3002927, ARO:3003728, ARO:3000828, ARO:3002921, ARO:3004055, ARO:3003066, ARO:3000838; mtrA, baeR, adeR, smeR, arlR, Escherichia coli CpxR, vanRI, vanRA, vanRB, vanRC, vanRD, vanRE, vanRF, vanRG, Pseudomonas aeruginosa CpxR, vanRL, vanRM, vanRN 132.88…	{NA}	{false}	{NA}	{PF00072:Response regulator receiver domain PF00486:Transcriptional regulatory protein, C terminal}
Ai.SC002_GM000154	{Chr1:42703:43182:+}	{WP_005290984.1; periplasmic repressor CpxP [Edwardsiella tarda ATCC 23685]}	{P0AE86; Periplasmic protein CpxP }	{eho:A9798_00225; K06006 cpxP periplasmic protein CpxP -- }	{YP_002935169; COG3678 Periplasmic protein refolding chaperone Spy/CpxP family O Posttranslational modification, protein turnover, chaperones ;}	{NA}	{GO:0042597; periplasmic space; cellular_component}	{PHI:8515; D2TU75 cpxP 67825 Citrobacter rodentium colitis Mus musculus (related: house mouse) Periplasmic protein gene deletion: full unaffected pathogenicity}	{NA}	{NA}	{NA}	{YES}	{false}	{NA}	{PF07813:LTXXQ motif family protein}
Ai.SC002_GM000155	{Chr1:43616:44485:+}	{WP_005290982.1; Mig-14 family protein [Edwardsiella tarda]}	{NA}	{eho:A9798_00230; }	{NA}	{NA}	{NA}	{NA}	{NA}	{NA}	{NA}	{NA}	{false}	{NA}	{NA}
Ai.SC002_GM000156	{Chr1:44816:45718:+}	{WP_005290980.1; ferrous iron efflux protein F [Edwardsiella tarda ATCC 23685]}	{A1JHZ2; Cation-efflux pump FieF }	{eho:A9798_00235; K13283 fieF ferrous-iron efflux pump FieF -- }	{YP_002935168; COG0053 Divalent metal cation (Fe/Co/Zn/Cd) transporter P Inorganic ion transport and metabolism ;}	{gnl|TC-DB|P69380; 2.A.4.7.1 Ferrous-iron efflux pump fieF - Escherichia coli.}	{GO:0016021; integral to membrane; cellular_component GO:0006812; cation transport; biological_process GO:0055085; transmembrane transport; biological_process GO:0008324; cation transmembrane transporter activity; molecular_function}	{NA}	{NA}	{NA}	{NA}	{NA}	{false}	{NA}	{PF01545:Cation efflux family}
Ai.SC002_GM000157	{Chr1:46013:46975:+}	{WP_005290977.1; ATP-dependent 6-phosphofructokinase [Edwardsiella tarda]}	{C5BC26; ATP-dependent 6-phosphofructokinase }	{eho:A9798_00240; K00850 pfkA, PFK 6-phosphofructokinase 1 2.7.1.11 Metabolism; Carbohydrate metabolism; Glycolysis / Gluconeogenesis [PATH:ko00010] Metabolism; Carbohydrate metabolism; Pentose phosphate pathway [PATH:ko00030] Metabolism; Carbohydrate metabolism; Fructose and mannose metabolism [PATH:ko00051] Metabolism; Carbohydrate metabolism; Galactose metabolism [PATH:ko00052] Metabolism; Ene…	{YP_002935167; COG0205 6-phosphofructokinase G Carbohydrate transport and metabolism ;}	{NA}	{GO:0005945; 6-phosphofructokinase complex; cellular_component GO:0008152; NA GO:0006741; NADP biosynthetic process; biological_process GO:0003951; NAD+ kinase activity; molecular_function GO:0003872; 6-phosphofructokinase activity; molecular_function GO:0006096; glycolysis; biological_process}	{PHI:9309; D4HUC7 pfkA 552 Erwinia amylovora Fire blight Malus domestica (related: apple) ATP-dependent 6-phosphofructokinase gene mutation reduced virulence}	{NA}	{NA}	{NA}	{NA}	{false}	{NA}	{PF00365:Phosphofructokinase PF01513:ATP-NAD kinase}
Ai.SC002_GM000158	{Chr1:47139:47888:-}	{EFE21093.1; triose-phosphate isomerase [Edwardsiella tarda ATCC 23685]}	{B4F161; Triosephosphate isomerase }	{eho:A9798_00245; K01803 TPI, tpiA triosephosphate isomerase (TIM) 5.3.1.1 Metabolism; Carbohydrate metabolism; Glycolysis / Gluconeogenesis [PATH:ko00010] Metabolism; Carbohydrate metabolism; Fructose and mannose metabolism [PATH:ko00051] Metabolism; Carbohydrate metabolism; Inositol phosphate metabolism [PATH:ko00562] Metabolism; Energy metabolism; Carbon fixation in photosynthetic organisms [P…	{YP_002935145; COG0149 Triosephosphate isomerase G Carbohydrate transport and metabolism ;}	{NA}	{GO:0009228; thiamine biosynthetic process; biological_process GO:0008152; NA GO:0004789; thiamine-phosphate diphosphorylase activity; molecular_function GO:0004807; triose-phosphate isomerase activity; molecular_function}	{NA}	{NA}	{NA}	{NA}	{NA}	{false}	{NA}	{PF00121:Triosephosphate isomerase PF02581:Thiamine monophosphate synthase/TENI}
Ai.SC002_GM000159	{Chr1:48022:48678:-}	{EFE21092.1; hypothetical protein [Edwardsiella tarda ATCC 23685, EDWATA_03882]}	{P32160; Uncharacterized protein YiiQ }	{eho:A9798_00250; }	{NA}	{NA}	{NA}	{NA}	{NA}	{NA}	{NA}	{YES}	{false}	{NA}	{NA}
Ai.SC002_GM000160	{Chr1:48833:49264:+}	{WP_005290970.1; DUF805 domain-containing protein [Edwardsiella tarda]}	{P0AF35; Uncharacterized protein YiiR }	{eho:A9798_00255; }	{YP_002935147; COG3152 Uncharacterized membrane protein YhaH, DUF805 family S Function unknown ;}	{gnl|TC-DB|B7MI53; 9.B.124.2.2 Uncharacterized protein OS=Escherichia coli O45:K1 (strain S88 / ExPEC) GN=yiiR PE=4 SV=1}	{GO:0016021; integral to membrane; cellular_component}	{NA}	{NA}	{NA}	{NA}	{NA}	{false}	{NA}	{PF05656:Protein of unknown function (DUF805)}
Ai.SC002_GM000161	{Chr1:49302:50048:-}	{WP_035597180.1; ferredoxin--NADP(+) reductase [Edwardsiella tarda]}	{P28901; Flavodoxin/ferredoxin--NADP reductase }	{eho:A9798_00260; K00528 fpr ferredoxin/flavodoxin---NADP+ reductase 1.18.1.2 1.19.1.1 }	{YP_002935148; COG1018 Ferredoxin-NADP reductase C Energy production and conversion ;}	{NA}	{GO:0055114; oxidation-reduction process; biological_process GO:0016491; oxidoreductase activity; molecular_function}	{NA}	{NA}	{NA}	{NA}	{NA}	{true}	{NA}	{PF00175:Oxidoreductase NAD-binding domain }
Ai.SC002_GM000162	{Chr1:50056:50676:-}	{WP_005290967.1; putative transcriptional regulator [Edwardsiella tarda]}	{NA}	{eho:A9798_00265; }	{YP_002935149; COG2345 Predicted transcriptional regulator, ArsR family K Transcription ;}	{NA}	{GO:0006355; regulation of transcription, DNA-dependent; biological_process GO:0003677; DNA binding; molecular_function GO:0005622; intracellular; cellular_component GO:0003700; sequence-specific DNA binding transcription factor activity; molecular_function}	{NA}	{NA}	{NA}	{NA}	{NA}	{false}	{NA}	{PF01325:Iron dependent repressor, N-terminal DNA binding domain PF01022:Bacterial regulatory protein, arsR family PF01047:MarR family PF00392:Bacterial regulatory proteins, gntR family}
Ai.SC002_GM000163	{Chr1:50983:52167:+}	{WP_005290961.1; transporter, major facilitator family protein [Edwardsiella tarda ATCC 23685]}	{P31442; Multidrug resistance protein D }	{eho:A9798_00270; K08154 emrD MFS transporter, DHA1 family, 2-module integral membrane pump EmrD -- }	{YP_002935150; COG2814 Predicted arabinose efflux permease, MFS family G Carbohydrate transport and metabolism ;}	{gnl|TC-DB|P31442; 2.A.1.2.9 Multidrug resistance protein D - Escherichia coli.}	{GO:0055085; transmembrane transport; biological_process GO:0016021; integral to membrane; cellular_component}	{NA}	{NA}	{NA}	{ARO:3000309; emrD 516.153 efflux pump complex or subunit conferring antibiotic resistance }	{NA}	{false}	{NA}	{PF07690:Major Facilitator Superfamily}
Ai.SC002_GM000164	{Chr1:52243:53253:-}	{WP_005290958.1; fructose-1, 6-bisphosphatase class II GlpX [Edwardsiella tarda ATCC 15947 = NBRC 105688]}	{P0A9D0; Fructose-1,6-bisphosphatase class 2 }	{etd:ETAF_3105; K02446 glpX fructose-1,6-bisphosphatase II 3.1.3.11 Metabolism; Carbohydrate metabolism; Glycolysis / Gluconeogenesis [PATH:ko00010] Metabolism; Carbohydrate metabolism; Pentose phosphate pathway [PATH:ko00030] Metabolism; Carbohydrate metabolism; Fructose and mannose metabolism [PATH:ko00051] Metabolism; Energy metabolism; Methane metabolism [PATH:ko00680] Metabolism; Energy meta…	{YP_002935151; COG1494 Fructose-1,6-bisphosphatase/sedoheptulose 1,7-bisphosphatase or related protein G Carbohydrate transport and metabolism ;}	{NA}	{GO:0006071; glycerol metabolic process; biological_process GO:0006094; gluconeogenesis; biological_process GO:0042132; fructose 1,6-bisphosphate 1-phosphatase activity; molecular_function}	{PHI:6486__PHI:6487; NA}	{NA}	{NA}	{NA}	{NA}	{false}	{NA}	{PF03320:Bacterial fructose-1,6-bisphosphatase, glpX-encoded}
Ai.SC002_GM000165	{Chr1:53414:54922:-}	{WP_005290956.1; glycerol kinase [Edwardsiella tarda]}	{B5F0R7; Glycerol kinase }	{eho:A9798_00280; K00864 glpK, GK glycerol kinase 2.7.1.30 Metabolism; Lipid metabolism; Glycerolipid metabolism [PATH:ko00561] Metabolism; Global and overview maps; Metabolic pathways [PATH:ko01100] Organismal Systems; Endocrine system; PPAR signaling pathway [PATH:ko03320] Organismal Systems; Environmental adaptation; Plant-pathogen interaction [PATH:ko04626]}	{YP_002935152; COG0554 Glycerol kinase C Energy production and conversion ;}	{NA}	{GO:0005975; carbohydrate metabolic process; biological_process GO:0016773; phosphotransferase activity, alcohol group as acceptor; molecular_function}	{NA}	{NA}	{NA}	{NA}	{NA}	{true}	{NA}	{PF00370:FGGY family of carbohydrate kinases, N-terminal domain PF02782:FGGY family of carbohydrate kinases, C-terminal domain}
Ai.SC002_GM000166	{Chr1:54998:55840:-}	{WP_005290952.1; glycerol uptake facilitator protein [Edwardsiella tarda ATCC 15947 = NBRC 105688]}	{P0AER2; Glycerol uptake facilitator protein }	{etd:ETAF_3103; K02440 GLPF glycerol uptake facilitator protein -- }	{YP_002935153; COG0580 Glycerol uptake facilitator and related aquaporins (Major Intrinsic Protein Family) G Carbohydrate transport and metabolism ;}	{gnl|TC-DB|P0AER0; 1.A.8.1.1 Glycerol uptake facilitator protein - Escherichia coli.}	{GO:0016020; membrane; cellular_component GO:0006810; transport; biological_process GO:0005215; NA}	{NA}	{NA}	{NA}	{NA}	{NA}	{false}	{NA}	{PF00230:Major intrinsic protein}
Ai.SC002_GM000167	{Chr1:56328:56570:+}	{EFE21082.1; hypothetical protein [Edwardsiella tarda ATCC 23685, EDWATA_03872]}	{C5BB78; Cell division protein ZapB }	{eho:A9798_00290; K09892 zapB cell division protein ZapB -- }	{YP_002935155; COG3074 Cell division protein ZapB, interacts with FtsZ D Cell cycle control, cell division, chromosome partitioning ;}	{NA}	{GO:0003690; double-stranded DNA binding; molecular_function GO:0043565; sequence-specific DNA binding; molecular_function GO:0042803; protein homodimerization activity; molecular_function GO:0006457; protein folding; biological_process GO:0006914; autophagy; biological_process GO:0006886; intracellular protein transport; biological_process GO:0003677; DNA binding; molecular_function GO:0000917; …	{NA}	{NA}	{NA}	{NA}	{NA}	{false}	{NA}	{PF06419:Conserved oligomeric complex COG6 PF02183:Homeobox associated leucine zipper PF04977:Septum formation initiator PF07716:Basic region leucine zipper PF10186:Vacuolar sorting 38 and autophagy-related subunit 14 PF02403:Seryl-tRNA synthetase N-terminal domain PF04111:Autophagy protein Apg6 PF04871:Uso1 / p115 like vesicle tethering protein, C terminal region PF06005:Protein of unknown funct…
Ai.SC002_GM000168	{Chr1:56634:57119:-}	{WP_035597186.1; ribonuclease activity regulator protein RraA [Edwardsiella tarda]}	{C5BB79; Regulator of ribonuclease activity A }	{eho:A9798_00295; K02553 rraA, menG regulator of ribonuclease activity A -- }	{YP_002935156; COG0684 Regulator of RNase E activity RraA J Translation, ribosomal structure and biogenesis ;}	{NA}	{NA}	{NA}	{NA}	{NA}	{NA}	{NA}	{false}	{NA}	{NA}
Ai.SC002_GM000169	{Chr1:57227:58144:-}	{WP_005290939.1; 1, 4-dihydroxy-2-naphthoate polyprenyltransferase [Edwardsiella tarda]}	{P32166; 1,4-dihydroxy-2-naphthoate octaprenyltransferase }	{eho:A9798_00300; K02548 menA 1,4-dihydroxy-2-naphthoate octaprenyltransferase 2.5.1.74 2.5.1.- Metabolism; Metabolism of cofactors and vitamins; Ubiquinone and other terpenoid-quinone biosynthesis [PATH:ko00130] Metabolism; Global and overview maps; Metabolic pathways [PATH:ko01100] Metabolism; Global and overview maps; Biosynthesis of secondary metabolites [PATH:ko01110]}	{YP_002935157; COG1575 1,4-dihydroxy-2-naphthoate octaprenyltransferase H Coenzyme transport and metabolism ;}	{NA}	{GO:0004659; prenyltransferase activity; molecular_function GO:0016021; integral to membrane; cellular_component}	{NA}	{NA}	{NA}	{NA}	{NA}	{false}	{NA}	{PF01040:UbiA prenyltransferase family}
Ai.SC002_GM000170	{Chr1:58326:59657:-}	{WP_005290936.1; ATP-dependent protease ATP-binding subunit HslU [Edwardsiella tarda]}	{C5BB81; ATP-dependent protease ATPase subunit HslU }	{eho:A9798_00305; K03667 hslU ATP-dependent HslUV protease ATP-binding subunit HslU -- }	{YP_002935158; COG1220 ATP-dependent protease HslVU (ClpYQ), ATPase subunit O Posttranslational modification, protein turnover, chaperones ;}	{NA}	{GO:0015995; chlorophyll biosynthetic process; biological_process GO:0070526; threonylcarbamoyladenosine biosynthetic process; biological_process GO:0006281; DNA repair; biological_process GO:0006355; regulation of transcription, DNA-dependent; biological_process GO:0003677; DNA binding; molecular_function GO:0005525; GTP binding; molecular_function GO:0008026; ATP-dependent helicase activity; mo…	{NA}	{NA}	{NA}	{NA}	{NA}	{false}	{NA}	{PF02367:Threonylcarbamoyl adenosine biosynthesis protein TsaE PF07728:AAA domain (dynein-related subfamily) PF00493:MCM2/3/5 family PF03193:Protein of unknown function, DUF258 PF00448:SRP54-type protein, GTPase domain PF07724:AAA domain (Cdc48 subfamily) PF01695:IstB-like ATP binding protein PF04851:Type III restriction enzyme, res subunit PF00006:ATP synthase alpha/beta family, nucleotide-bindi…
Ai.SC002_GM000171	{Chr1:59670:60161:-}	{WP_005290933.1; MULTISPECIES: ATP-dependent protease subunit HslV [Edwardsiella|Edwardsiella piscicida|Edwardsiella tarda]}	{C6DHM7; ATP-dependent protease subunit HslV }	{edw:QY76_03405; K01419 hslV, clpQ ATP-dependent HslUV protease, peptidase subunit HslV 3.4.25.2 }	{YP_002935159; COG5405 ATP-dependent protease HslVU (ClpYQ), peptidase subunit O Posttranslational modification, protein turnover, chaperones ;}	{NA}	{GO:0051603; proteolysis involved in cellular protein catabolic process; biological_process GO:0005839; proteasome core complex; cellular_component GO:0004298; threonine-type endopeptidase activity; molecular_function}	{NA}	{NA}	{NA}	{NA}	{NA}	{false}	{NA}	{PF00227:Proteasome subunit}
Ai.SC002_GM000172	{Chr1:60288:61139:-}	{WP_035597189.1; cell division protein FtsN [Edwardsiella tarda]}	{P29131; Cell division protein FtsN }	{eho:A9798_00315; K03591 ftsN cell division protein FtsN -- }	{YP_002935160; COG3087 Cell division protein FtsN D Cell cycle control, cell division, chromosome partitioning ;}	{NA}	{GO:0005672; transcription factor TFIIA complex; cellular_component GO:0006367; transcription initiation from RNA polymerase II promoter; biological_process}	{NA}	{NA}	{NA}	{NA}	{NA}	{false}	{NA}	{PF03153:Transcription factor IIA, alpha/beta subunit}
Ai.SC002_GM000173	{Chr1:61311:62315:-}	{WP_005295620.1; DNA-binding transcriptional regulator CytR [Edwardsiella tarda]}	{P0ACN9; HTH-type transcriptional repressor CytR }	{eho:A9798_00320; K05499 cytR LacI family transcriptional regulator, repressor for deo operon, udp, cdd, tsx, nupC, and nupG -- }	{YP_002935161; COG1609 DNA-binding transcriptional regulator, LacI/PurR family K Transcription ;}	{NA}	{GO:0003700; sequence-specific DNA binding transcription factor activity; molecular_function GO:0003677; DNA binding; molecular_function GO:0006355; regulation of transcription, DNA-dependent; biological_process}	{NA}	{NA}	{NA}	{NA}	{NA}	{false}	{NA}	{PF00356:Bacterial regulatory proteins, lacI family PF00440:Bacterial regulatory proteins, tetR family}
Ai.SC002_GM000174	{Chr1:62609:64804:-}	{WP_005290923.1; primosome assembly protein PriA [Edwardsiella tarda]}	{P17888; Primosomal protein N' }	{eho:A9798_00325; K04066 priA primosomal protein N' (replication factor Y) (superfamily II helicase) 3.6.4.- Genetic Information Processing; Replication and repair; Homologous recombination [PATH:ko03440]}	{YP_002935162; COG1198 Primosomal protein N' (replication factor Y) - superfamily II helicase L Replication, recombination and repair ;}	{NA}	{GO:0005524; ATP binding; molecular_function GO:0003677; DNA binding; molecular_function GO:0004386; helicase activity; molecular_function GO:0008026; ATP-dependent helicase activity; molecular_function GO:0003676; nucleic acid binding; molecular_function GO:0016787; hydrolase activity; molecular_function}	{NA}	{NA}	{NA}	{NA}	{NA}	{false}	{NA}	{PF00270:DEAD/DEAH box helicase PF04851:Type III restriction enzyme, res subunit PF00271:Helicase conserved C-terminal domain}
Ai.SC002_GM000175	{Chr1:65006:65218:+}	{WP_005290918.1; 50S ribosomal protein L31 [Edwardsiella tarda]}	{B5F0S7; 50S ribosomal protein L31 }	{eic:NT01EI_3803; K02909 RP-L31, rpmE large subunit ribosomal protein L31 -- Genetic Information Processing; Translation; Ribosome [PATH:ko03010]}	{YP_002935163; COG0254 Ribosomal protein L31 J Translation, ribosomal structure and biogenesis ;}	{NA}	{GO:0006412; translation; biological_process GO:0005840; ribosome; cellular_component GO:0003735; structural constituent of ribosome; molecular_function GO:0005622; intracellular; cellular_component}	{NA}	{NA}	{NA}	{NA}	{NA}	{false}	{NA}	{PF01197:Ribosomal protein L31}
Ai.SC002_GM000176	{Chr1:66830:67150:-}	{WP_005290910.1; MULTISPECIES: transcriptional regulator [Edwardsiella]}	{P06203; Met repressor }	{eho:A9798_00340; K03764 metJ MetJ family transcriptional regulator, methionine regulon repressor -- }	{YP_002935164; COG3060 Transcriptional regulator of met regulon KE Transcription ; Amino acid transport and metabolism ;}	{NA}	{GO:0006355; regulation of transcription, DNA-dependent; biological_process GO:0003700; sequence-specific DNA binding transcription factor activity; molecular_function GO:0006555; methionine metabolic process; biological_process}	{PHI:9083; P06203 metJ 28901 Salmonella enterica Salmonellosis Homo sapiens (related: human) Master repressor of the methionine regulon Gene mutation reduced virulence}	{NA}	{NA}	{NA}	{NA}	{false}	{NA}	{PF01340:Met Apo-repressor, MetJ}
Ai.SC002_GM000177	{Chr1:67483:68604:+}	{WP_005295611.1; cystathionine gamma-synthase [Edwardsiella tarda]}	{P00935; Cystathionine gamma-synthase }	{eho:A9798_00345; K01739 metB cystathionine gamma-synthase 2.5.1.48 Metabolism; Amino acid metabolism; Cysteine and methionine metabolism [PATH:ko00270] Metabolism; Metabolism of other amino acids; Selenocompound metabolism [PATH:ko00450] Metabolism; Energy metabolism; Sulfur metabolism [PATH:ko00920] Metabolism; Global and overview maps; Metabolic pathways [PATH:ko01100] Metabolism; Global and o…	{YP_002935165; COG0626 Cystathionine beta-lyase/cystathionine gamma-synthase E Amino acid transport and metabolism ;}	{NA}	{GO:0008152; NA GO:0009058; biosynthetic process; biological_process GO:0030170; pyridoxal phosphate binding; molecular_function}	{PHI:8570; E0SGC8 metB (Dda3937_03888) 204038 Dickeya dadantii Soft rot disease Cichorium intybus (related: chicory) Cystathionine gamma-synthase gene deletion: full reduced virulence}	{NA}	{NA}	{NA}	{NA}	{false}	{NA}	{PF00266:Aminotransferase class-V PF00155:Aminotransferase class I and II PF01053:Cys/Met metabolism PLP-dependent enzyme}
Ai.SC002_GM000178	{Chr1:68608:71046:+}	{WP_005290907.1; bifunctional aspartokinase II/homoserine dehydrogenase II [Edwardsiella tarda]}	{P00562; Bifunctional aspartokinase/homoserine dehydrogenase 2 }	{eho:A9798_00350; K12525 metL bifunctional aspartokinase / homoserine dehydrogenase 2 2.7.2.4 1.1.1.3 Metabolism; Amino acid metabolism; Glycine, serine and threonine metabolism [PATH:ko00260] Metabolism; Biosynthesis of other secondary metabolites; Monobactam biosynthesis [PATH:ko00261] Metabolism; Amino acid metabolism; Cysteine and methionine metabolism [PATH:ko00270] Metabolism; Amino acid me…	{YP_002935166; COG0527 Aspartokinase E Amino acid transport and metabolism ;}	{NA}	{GO:0050661; NADP binding; molecular_function GO:0055114; oxidation-reduction process; biological_process GO:0016491; oxidoreductase activity; molecular_function GO:0006520; cellular amino acid metabolic process; biological_process}	{NA}	{NA}	{NA}	{NA}	{NA}	{true}	{NA}	{PF00742:Homoserine dehydrogenase PF03447:Homoserine dehydrogenase, NAD binding domain}
Ai.SC002_GM000179	{Chr1:71056:71280:-}	{EFE21067.1; hypothetical protein [Edwardsiella tarda ATCC 23685, EDWATA_03857]}	{NA}	{ses:SARI_03888; }	{NA}	{NA}	{NA}	{NA}	{NA}	{NA}	{NA}	{NA}	{false}	{NA}	{NA}
Ai.SC002_GM000180	{Chr1:71338:71514:+}	{EFE21066.1; hypothetical protein [Edwardsiella tarda]}	{NA}	{NA}	{NA}	{NA}	{NA}	{NA}	{NA}	{NA}	{NA}	{NA}	{false}	{NA}	{NA}
Ai.SC002_GM000181	{Chr1:72075:73667:+}	{WP_035596839.1; MFS transporter [Edwardsiella tarda]}	{NA}	{vpk:M636_02900; }	{YP_008664550; COG2814 Predicted arabinose efflux permease, MFS family G Carbohydrate transport and metabolism ;}	{NA}	{GO:0016021; integral to membrane; cellular_component GO:0055085; transmembrane transport; biological_process GO:0005783; endoplasmic reticulum; cellular_component}	{NA}	{NA}	{NA}	{NA}	{NA}	{false}	{NA}	{PF06624:Ribosome associated membrane protein RAMP4 PF07690:Major Facilitator Superfamily}
Ai.SC002_GM000182	{Chr1:73684:75450:+}	{EFE21064.1; amidohydrolase family protein [Edwardsiella tarda ATCC 23685]}	{NA}	{vpk:M636_02905; }	{YP_001566679; COG1574 Predicted amidohydrolase YtcJ R General function prediction only ;}	{NA}	{GO:0016787; hydrolase activity; molecular_function}	{NA}	{NA}	{NA}	{NA}	{NA}	{false}	{NA}	{PF01979:Amidohydrolase family}
Ai.SC002_GM000183	{Chr1:75538:76668:+}	{WP_035596834.1; hypothetical protein [Edwardsiella tarda]}	{NA}	{NA}	{NA}	{NA}	{GO:0016021; integral to membrane; cellular_component GO:0055085; transmembrane transport; biological_process}	{NA}	{NA}	{NA}	{NA}	{NA}	{false}	{NA}	{PF07690:Major Facilitator Superfamily}
Ai.SC002_GM000184	{Chr1:76726:77121:+}	{WP_005290887.1; Phage family protein [Edwardsiella tarda ATCC 23685]}	{NA}	{eho:A9798_00430; }	{YP_064809; COG4679 Phage-related protein X Mobilome: prophages, transposons;}	{NA}	{NA}	{NA}	{NA}	{NA}	{NA}	{NA}	{false}	{NA}	{NA}
Ai.SC002_GM000185	{Chr1:77405:77713:+}	{WP_005295599.1; nucleoside triphosphatase [Edwardsiella tarda]}	{A4WDK7; Nucleoside triphosphatase NudI }	{kgo:CEW81_22315; K12944 nudI nucleoside triphosphatase 3.6.1.- }	{YP_003211223; COG1051 ADP-ribose pyrophosphatase YjhB, NUDIX family F Nucleotide transport and metabolism ;}	{NA}	{GO:0016787; hydrolase activity; molecular_function}	{NA}	{NA}	{NA}	{NA}	{NA}	{false}	{NA}	{PF00293:NUDIX domain}
Ai.SC002_GM000186	{Chr1:77907:78251:+}	{WP_005290881.1; hypothetical protein [Edwardsiella tarda]}	{NA}	{eho:A9798_00435; }	{NA}	{NA}	{NA}	{NA}	{NA}	{NA}	{NA}	{NA}	{false}	{NA}	{NA}
Ai.SC002_GM000187	{Chr1:79422:79850:+}	{WP_005295594.1; putative universal stress protein [Edwardsiella tarda]}	{P67092; Universal stress protein F }	{eho:A9798_00440; K14061 uspF universal stress protein F -- }	{YP_002935138; COG0589 Nucleotide-binding universal stress protein, UspA family T Signal transduction mechanisms ;}	{NA}	{GO:0006950; response to stress; biological_process}	{NA}	{NA}	{NA}	{NA}	{NA}	{false}	{NA}	{PF00582:Universal stress protein family}
Ai.SC002_GM000188	{Chr1:81025:81471:+}	{WP_005295593.1; AraC family transcriptional regulator AdiY [Edwardsiella tarda]}	{P33234; HTH-type transcriptional regulator AdiY }	{eho:A9798_00445; K03755 adiY AraC family transcriptional regulator, transcriptional activator of adiA -- }	{YP_002935136; COG2207 AraC-type DNA-binding domain and AraC-containing proteins K Transcription ;}	{NA}	{GO:0006355; regulation of transcription, DNA-dependent; biological_process GO:0003700; sequence-specific DNA binding transcription factor activity; molecular_function GO:0043565; sequence-specific DNA binding; molecular_function}	{NA}	{VFG000531; VF0116 TTSS(SPI-1 encode) hilC invasion regulatory protein - TTSS injectisome is composed of a multi-ring base anchored to the outer membrane through the outer rings 1 and 2 and to the inner membrane through the inner rings 1 and 2; An inner rod, composed of the protein PrgJ, traverses the base and joins the needle substructure, composed of a single protein, PrgI, at the apical side; …	{NA}	{ARO:3000508; gadX 135.191 efflux pump complex or subunit conferring antibiotic resistance, protein(s) and two-component regulatory system modulating antibiotic efflux }	{NA}	{false}	{NA}	{PF12833:Helix-turn-helix domain}
Ai.SC002_GM000189	{Chr1:81840:82322:+}	{WP_005290867.1; isopentenyl-diphosphate Delta-isomerase [Edwardsiella tarda]}	{Q6D3F5; Isopentenyl-diphosphate Delta-isomerase }	{eho:A9798_00450; K01823 idi, IDI isopentenyl-diphosphate Delta-isomerase 5.3.3.2 Metabolism; Metabolism of terpenoids and polyketides; Terpenoid backbone biosynthesis [PATH:ko00900] Metabolism; Global and overview maps; Metabolic pathways [PATH:ko01100] Metabolism; Global and overview maps; Biosynthesis of secondary metabolites [PATH:ko01110] Metabolism; Global and overview maps; Biosynthesis of…	{YP_002935135; COG1443 Isopentenyldiphosphate isomerase I Lipid transport and metabolism ;}	{NA}	{GO:0016787; hydrolase activity; molecular_function}	{NA}	{NA}	{NA}	{NA}	{NA}	{false}	{NA}	{PF00293:NUDIX domain}
Ai.SC002_GM000190	{Chr1:82599:83435:+}	{EFE21054.1; pyrroline-5-carboxylate reductase [Edwardsiella tarda ATCC 23685]}	{P0A9L8; Pyrroline-5-carboxylate reductase }	{eho:A9798_00455; K00286 proC pyrroline-5-carboxylate reductase 1.5.1.2 Metabolism; Amino acid metabolism; Arginine and proline metabolism [PATH:ko00330] Metabolism; Global and overview maps; Metabolic pathways [PATH:ko01100] Metabolism; Global and overview maps; Biosynthesis of secondary metabolites [PATH:ko01110] Metabolism; Global and overview maps; Biosynthesis of antibiotics [PATH:ko01130] M…	{YP_002935133; COG0345 Pyrroline-5-carboxylate reductase E Amino acid transport and metabolism ;}	{NA}	{GO:0006098; pentose-phosphate shunt; biological_process GO:0046168; glycerol-3-phosphate catabolic process; biological_process GO:0005737; cytoplasm; cellular_component GO:0016491; oxidoreductase activity; molecular_function GO:0055114; oxidation-reduction process; biological_process GO:0008677; 2-dehydropantoate 2-reductase activity; molecular_function GO:0016616; oxidoreductase activity, actin…	{NA}	{NA}	{NA}	{NA}	{NA}	{false}	{NA}	{PF01210:NAD-dependent glycerol-3-phosphate dehydrogenase N-terminus PF03435:Saccharopine dehydrogenase NADP binding domain PF02737:3-hydroxyacyl-CoA dehydrogenase, NAD binding domain PF03447:Homoserine dehydrogenase, NAD binding domain PF01565:FAD binding domain PF01408:Oxidoreductase family, NAD-binding Rossmann fold PF02558:Ketopantoate reductase PanE/ApbA PF02826:D-isomer specific 2-hydroxyac…
Ai.SC002_GM000191	{Chr1:83724:85199:+}	{WP_005295588.1; putative methyl-accepting chemotaxis protein [Edwardsiella tarda]}	{P07017; Methyl-accepting chemotaxis protein II }	{eho:A9798_00460; }	{YP_002935132; COG0840 Methyl-accepting chemotaxis protein NT Cell motility ; Signal transduction mechanisms ;}	{NA}	{GO:0016021; integral to membrane; cellular_component GO:0015078; hydrogen ion transmembrane transporter activity; molecular_function GO:0007155; cell adhesion; biological_process GO:0005604; basement membrane; cellular_component GO:0015991; ATP hydrolysis coupled proton transport; biological_process GO:0000917; barrier septum formation; biological_process GO:0043093; cytokinesis by binary fissio…	{PHI:6983; P02941 cheM 28901 Salmonella enterica Salmonellosis Homo sapiens (related: human) Methyl-accepting chemotaxis protein Gene deletion: full; gene complementation reduced virulence}	{VFG043040; AI139 peritrichous flagella tar/cheM methyl accepting chemotaxis protein II }	{NA}	{NA}	{NA}	{false}	{NA}	{PF06005:Protein of unknown function (DUF904) PF06009:Laminin Domain II PF00672:HAMP domain PF02203:Tar ligand binding domain homologue PF01496:V-type ATPase 116kDa subunit family PF09177:Syntaxin 6, N-terminal PF04799:fzo-like conserved region PF00015:Methyl-accepting chemotaxis protein (MCP) signalling domain}
Ai.SC002_GM000192	{Chr1:85283:85873:+}	{WP_005290854.1; response regulator receiver domain protein [Edwardsiella tarda ATCC 23685]}	{P27667; Transcriptional regulatory protein UhpA }	{eho:A9798_00465; K07686 uhpA two-component system, NarL family, uhpT operon response regulator UhpA -- Environmental Information Processing; Signal transduction; Two-component system [PATH:ko02020]}	{YP_002935131; COG2197 DNA-binding response regulator, NarL/FixJ family, contains REC and HTH domains TK Signal transduction mechanisms ; Transcription ;}	{NA}	{GO:0016987; sigma factor activity; molecular_function GO:0043565; sequence-specific DNA binding; molecular_function GO:0006313; transposition, DNA-mediated; biological_process GO:0003700; sequence-specific DNA binding transcription factor activity; molecular_function GO:0005524; ATP binding; molecular_function GO:0000150; recombinase activity; molecular_function GO:0000156; two-component respons…	{NA}	{NA}	{NA}	{NA}	{NA}	{false}	{NA}	{PF04545:Sigma-70, region 4 PF08281:Sigma-70, region 4 PF00440:Bacterial regulatory proteins, tetR family PF01527:Transposase PF02796:Helix-turn-helix domain of resolvase PF00072:Response regulator receiver domain PF13404:AsnC-type helix-turn-helix domain PF00196:Bacterial regulatory proteins, luxR family PF06056:Putative ATPase subunit of terminase (gpP-like) PF09339:IclR helix-turn-helix domain}
Ai.SC002_GM000193	{Chr1:85873:87405:+}	{WP_068870216.1; two-component system sensor histidine kinase UhpB [Edwardsiella tarda]}	{P27668; Signal transduction histidine-protein kinase/phosphatase UhpB }	{eho:A9798_00470; K07675 uhpB two-component system, NarL family, sensor histidine kinase UhpB 2.7.13.3 Environmental Information Processing; Signal transduction; Two-component system [PATH:ko02020]}	{YP_002935130; COG3851 Signal transduction histidine kinase, glucose-6-phosphate specific T Signal transduction mechanisms ;}	{NA}	{GO:0000160; two-component signal transduction system (phosphorelay); biological_process GO:0000155; two-component sensor activity; molecular_function GO:0005524; ATP binding; molecular_function GO:0046983; protein dimerization activity; molecular_function GO:0005886; plasma membrane; cellular_component GO:0015888; thiamine transport; biological_process GO:0016021; integral to membrane; cellular_…	{NA}	{NA}	{NA}	{NA}	{NA}	{false}	{NA}	{PF09515:Thiamine transporter protein (Thia_YuaJ) PF07730:Histidine kinase PF02518:Histidine kinase-, DNA gyrase B-, and HSP90-like ATPase}
Ai.SC002_GM000194	{Chr1:87511:88857:+}	{WP_005290846.1; putative glycerol-3-phosphate transporter [Edwardsiella tarda ATCC 23685]}	{P09836; Membrane sensor protein UhpC }	{eho:A9798_00475; K07783 uhpC MFS transporter, OPA family, sugar phosphate sensor protein UhpC -- Environmental Information Processing; Signal transduction; Two-component system [PATH:ko02020]}	{YP_002935129; COG2271 Sugar phosphate permease G Carbohydrate transport and metabolism ;}	{gnl|TC-DB|P09836; 2.A.1.4.4 Regulatory protein uhpC - Escherichia coli.}	{GO:0055085; transmembrane transport; biological_process GO:0016021; integral to membrane; cellular_component}	{NA}	{NA}	{NA}	{NA}	{NA}	{false}	{NA}	{PF07690:Major Facilitator Superfamily}
Ai.SC002_GM000195	{Chr1:88884:88997:+}	{NA}	{NA}	{NA}	{NA}	{NA}	{NA}	{NA}	{NA}	{NA}	{NA}	{NA}	{false}	{NA}	{NA}
Ai.SC002_GM000196	{Chr1:89435:89932:-}	{WP_005290840.1; YbaK/proline--tRNA ligase associated domain protein [Edwardsiella tarda ATCC 23685]}	{P64484; Uncharacterized protein YeaK }	{eho:A9798_00490; K19055 prdX, proX Ala-tRNA(Pro) deacylase 3.1.1.- }	{YP_002935128; COG2606 Cys-tRNA(Pro) deacylase, prolyl-tRNA editing enzyme YbaK/EbsC J Translation, ribosomal structure and biogenesis ;}	{NA}	{GO:0002161; aminoacyl-tRNA editing activity; molecular_function}	{NA}	{NA}	{NA}	{NA}	{NA}	{false}	{NA}	{PF04073:Aminoacyl-tRNA editing domain}
Ai.SC002_GM000197	{Chr1:90360:92126:+}	{EFE21226.1; ABC transporter, substrate-binding protein, family 5 [Edwardsiella tarda ATCC 23685]}	{P23847; Periplasmic dipeptide transport protein }	{eho:A9798_00495; K12368 dppA dipeptide transport system substrate-binding protein -- Environmental Information Processing; Membrane transport; ABC transporters [PATH:ko02010] Cellular Processes; Cell motility; Bacterial chemotaxis [PATH:ko02030]}	{YP_002935127; COG0747 ABC-type transport system, periplasmic component E Amino acid transport and metabolism ;}	{gnl|TC-DB|W0WLZ1; 3.A.1.5.39 Periplasmic dipeptide transport protein OS=Pseudomonas aeruginosa MH38 GN=dppA1 PE=4 SV=1}	{GO:0006810; transport; biological_process GO:0005215; NA}	{NA}	{NA}	{NA}	{NA}	{NA}	{false}	{NA}	{PF00496:Bacterial extracellular solute-binding proteins, family 5 Middle}
Ai.SC002_GM000198	{Chr1:92276:93295:+}	{WP_005290830.1; dipeptide ABC transporter permease protein DppB [Edwardsiella tarda ATCC 15947 = NBRC 105688]}	{P0AEG0; Dipeptide transport system permease protein DppB }	{eho:A9798_00500; K12369 dppB dipeptide transport system permease protein -- Environmental Information Processing; Membrane transport; ABC transporters [PATH:ko02010]}	{YP_002935126; COG0601 ABC-type dipeptide/oligopeptide/nickel transport system, permease component EP Amino acid transport and metabolism ; Inorganic ion transport and metabolism ;}	{gnl|TC-DB|W0WN20; 3.A.1.5.39 Dipeptide transport system permease protein dppB OS=Pseudomonas aeruginosa MH38 GN=dppB PE=3 SV=1}	{GO:0016020; membrane; cellular_component GO:0005215; NA GO:0006810; transport; biological_process}	{NA}	{NA}	{NA}	{NA}	{NA}	{false}	{NA}	{PF00528:Binding-protein-dependent transport system inner membrane component}
Ai.SC002_GM000199	{Chr1:93319:94230:+}	{GAC64818.1; dipeptide ABC transporter permease protein DppC [Edwardsiella tarda ATCC 15947 = NBRC 105688]}	{P0AEG3; Dipeptide transport system permease protein DppC }	{eho:A9798_00505; K12370 dppC dipeptide transport system permease protein -- Environmental Information Processing; Membrane transport; ABC transporters [PATH:ko02010]}	{YP_002935125; COG1173 ABC-type dipeptide/oligopeptide/nickel transport system, permease component EP Amino acid transport and metabolism ; Inorganic ion transport and metabolism ;}	{gnl|TC-DB|W0WMS8; 3.A.1.5.39 Dipeptide transport system permease protein dppC OS=Pseudomonas aeruginosa MH38 GN=dppC PE=3 SV=1}	{GO:0016020; membrane; cellular_component GO:0005215; NA GO:0006810; transport; biological_process}	{NA}	{NA}	{NA}	{NA}	{NA}	{true}	{NA}	{PF00528:Binding-protein-dependent transport system inner membrane component}
Ai.SC002_GM000200	{Chr1:94242:95222:+}	{WP_005290824.1; dipeptide ABC transporter, ATP-binding protein DppD [Edwardsiella tarda ATCC 23685]}	{P0AAG1; Dipeptide transport ATP-binding protein DppD }	{eho:A9798_00510; K12371 dppD dipeptide transport system ATP-binding protein -- Environmental Information Processing; Membrane transport; ABC transporters [PATH:ko02010]}	{YP_002935124; COG0444 ABC-type dipeptide/oligopeptide/nickel transport system, ATPase component EP Amino acid transport and metabolism ; Inorganic ion transport and metabolism ;}	{gnl|TC-DB|P45095; 3.A.1.5.27 Dipeptide transport ATP-binding protein DppD OS=Haemophilus influenzae GN=dppD PE=3 SV=1}	{GO:0000166; nucleotide binding; molecular_function GO:0015833; peptide transport; biological_process GO:0016887; ATPase activity; molecular_function GO:0005524; ATP binding; molecular_function GO:0006260; DNA replication; biological_process GO:0003688; DNA replication origin binding; molecular_function}	{PHI:7820; H7C7Q3 oppD (bb0334) 139 Borreliella burgdorferi Lyme disease Mus musculus (related: house mouse) Oligopepeptide (Opp) transporter that drives transport by hydrolyzing ATP Gene mutation; Chemical complementation reduced virulence}	{VFG016532; CVF591 Capsule oppF oligopeptide ABC transporter, permease component GBS can be suclassified into serotypes according to the immunologic type of the polysaccharide capsule. Of the nine serotypes described so far, the type Ia, Ib, II, III and V are reponsible for the majority of invasive human GBS disease; serotype III is particularly important becasue it causes the majority of infecti…	{NA}	{NA}	{NA}	{false}	{NA}	{PF02399:Origin of replication binding protein PF08352:Oligopeptide/dipeptide transporter, C-terminal region PF00005:ABC transporter}
Ai.SC002_GM000201	{Chr1:95219:96217:+}	{WP_005290822.1; dipeptide ABC transporter ATP-binding protein DppF [Edwardsiella tarda]}	{P37313; Dipeptide transport ATP-binding protein DppF }	{eho:A9798_00515; K12372 dppF dipeptide transport system ATP-binding protein -- Environmental Information Processing; Membrane transport; ABC transporters [PATH:ko02010]}	{YP_002935123; COG4608 ABC-type oligopeptide transport system, ATPase component E Amino acid transport and metabolism ;}	{gnl|TC-DB|P45094; 3.A.1.5.27 Dipeptide transport ATP-binding protein DppF OS=Haemophilus influenzae GN=dppF PE=3 SV=1}	{GO:0016301; kinase activity; molecular_function GO:0000166; nucleotide binding; molecular_function GO:0015833; peptide transport; biological_process GO:0005524; ATP binding; molecular_function GO:0003723; RNA binding; molecular_function GO:0016887; ATPase activity; molecular_function GO:0008152; NA GO:0003724; RNA helicase activity; molecular_function GO:0005525; GTP binding; molecular_function …	{PHI:7821; H7C7L2 oppF (bb0335) 139 Borreliella burgdorferi Lyme disease Mus musculus (related: house mouse) Oligopepeptide (Opp) transporter that drives transport by hydrolyzing ATP Gene mutation; Chemical complementation reduced virulence}	{VFG016532; CVF591 Capsule oppF oligopeptide ABC transporter, permease component GBS can be suclassified into serotypes according to the immunologic type of the polysaccharide capsule. Of the nine serotypes described so far, the type Ia, Ib, II, III and V are reponsible for the majority of invasive human GBS disease; serotype III is particularly important becasue it causes the majority of infecti…	{NA}	{NA}	{NA}	{false}	{NA}	{PF00910:RNA helicase PF03193:Protein of unknown function, DUF258 PF00485:Phosphoribulokinase / Uridine kinase family PF08352:Oligopeptide/dipeptide transporter, C-terminal region PF01695:IstB-like ATP binding protein PF00005:ABC transporter}
Ai.SC002_GM000202	{Chr1:96272:97927:-}	{WP_035599790.1; membrane protein [Edwardsiella tarda]}	{Q7CPI7; Cellulose biosynthesis protein BcsG }	{eho:A9798_00520; }	{YP_003212403; COG2194 Phosphoethanolamine transferase for periplasmic glucans (OPG), alkaline phosphatase superfamily M Cell wall/membrane/envelope biogenesis ;}	{NA}	{NA}	{NA}	{NA}	{NA}	{NA}	{NA}	{false}	{NA}	{NA}
Ai.SC002_GM000203	{Chr1:98141:99697:-}	{WP_005290812.1; cellulose biosynthesis protein BcsE [Edwardsiella tarda ATCC 23685]}	{A0A0F6B8A2; Cyclic di-GMP binding protein BcsE }	{eho:A9798_00525; }	{NA}	{NA}	{NA}	{NA}	{NA}	{NA}	{NA}	{NA}	{false}	{NA}	{NA}
Ai.SC002_GM000204	{Chr1:100075:100824:+}	{WP_005290805.1; putative cellulose biosynthesis protein BcsQ [Edwardsiella tarda ATCC 15947 = NBRC 105688]}	{Q8Z292; Cellulose biosynthesis protein BcsQ }	{eho:A9798_00535; }	{YP_008156978; COG1192 Cellulose biosynthesis protein BcsQ N Cell motility ;}	{NA}	{GO:0055114; oxidation-reduction process; biological_process GO:0005524; ATP binding; molecular_function GO:0016491; oxidoreductase activity; molecular_function}	{NA}	{NA}	{NA}	{NA}	{NA}	{false}	{NA}	{PF00142:4Fe-4S iron sulfur cluster binding proteins, NifH/frxC family}
Ai.SC002_GM000205	{Chr1:100821:103391:+}	{WP_005295564.1; UDP-forming cellulose synthase catalytic subunit [Edwardsiella tarda]}	{Q93IN2; Cellulose synthase catalytic subunit [UDP-forming] }	{eho:A9798_00540; K00694 bcsA cellulose synthase (UDP-forming) 2.4.1.12 Metabolism; Carbohydrate metabolism; Starch and sucrose metabolism [PATH:ko00500] Metabolism; Global and overview maps; Metabolic pathways [PATH:ko01100] Cellular Processes; Cellular community - prokaryotes; Biofilm formation - Escherichia coli [PATH:ko02026]}	{YP_008156979; COG1215 Glycosyltransferase, catalytic subunit of cellulose synthase and poly-beta-1,6-N-acetylglucosamine synthase N Cell motility ;}	{gnl|TC-DB|P37653; 4.D.3.1.6 Cellulose synthase catalytic subunit [UDP-forming] OS=Escherichia coli (strain K12) GN=bcsA PE=1 SV=3}	{GO:0035438; cyclic-di-GMP binding; molecular_function GO:0030244; cellulose biosynthetic process; biological_process GO:0016760; cellulose synthase (UDP-forming) activity; molecular_function GO:0016020; membrane; cellular_component GO:0016757; transferase activity, transferring glycosyl groups; molecular_function GO:0015643; toxin binding; molecular_function GO:0030153; bacteriocin immunity; bio…	{PHI:4694; D0ZKI3 bcsA 28901 Salmonella enterica Salmonellosis Mus musculus (related: house mouse) cellulose synthesis regulation gene mutation increased virulence (hypervirulence)}	{NA}	{NA}	{NA}	{NA}	{false}	{ATI64326.1_; GT2 cellulose synthase (EC 2.4.1.12); chitin synthase (EC 2.4.1.16); dolichyl-phosphate β-D-mannosyltransferase (EC 2.4.1.83); dolichyl-phosphate β-glucosyltransferase (EC 2.4.1.117); N-acetylglucosaminyltransferase (EC 2.4.1.-); N-acetylgalactosaminyltransferase (EC 2.4.1.-); hyaluronan synthase (EC 2.4.1.212); chitin oligosaccharide synthase (EC 2.4.1.-); β-1,3-glucan synthase (EC…	{PF13506:Glycosyl transferase family 21 PF07238:PilZ domain PF03857:Colicin immunity protein PF03552:Cellulose synthase}
Ai.SC002_GM000206	{Chr1:103653:105800:+}	{WP_005290799.1; cellulose synthase regulatory subunit [Edwardsiella tarda ATCC 15947 = NBRC 105688]}	{Q8Z290; Cyclic di-GMP-binding protein }	{eho:A9798_00545; K20541 bcsB cellulose synthase operon protein B -- }	{NA}	{gnl|TC-DB|P37652; 4.D.3.1.6 Cyclic di-GMP-binding protein OS=Escherichia coli (strain K12) GN=bcsB PE=1 SV=2}	{GO:0016020; membrane; cellular_component GO:0006011; UDP-glucose metabolic process; biological_process}	{NA}	{NA}	{NA}	{NA}	{NA}	{false}	{ASO85436.1_; GT2 cellulose synthase (EC 2.4.1.12); chitin synthase (EC 2.4.1.16); dolichyl-phosphate β-D-mannosyltransferase (EC 2.4.1.83); dolichyl-phosphate β-glucosyltransferase (EC 2.4.1.117); N-acetylglucosaminyltransferase (EC 2.4.1.-); N-acetylgalactosaminyltransferase (EC 2.4.1.-); hyaluronan synthase (EC 2.4.1.212); chitin oligosaccharide synthase (EC 2.4.1.-); β-1,3-glucan synthase (EC…	{PF03170:Bacterial cellulose synthase subunit}
Ai.SC002_GM000207	{Chr1:105832:106929:+}	{WP_005290796.1; glycosyl hydrolase family 8 [Edwardsiella tarda ATCC 23685]}	{Q8X5L9; Endoglucanase }	{eho:A9798_00550; K20542 bcsZ endoglucanase 3.2.1.4 }	{YP_002935119; COG3405 Endo-1,4-beta-D-glucanase Y G Carbohydrate transport and metabolism ;}	{NA}	{GO:0004553; hydrolase activity, hydrolyzing O-glycosyl compounds; molecular_function GO:0005975; carbohydrate metabolic process; biological_process}	{NA}	{NA}	{NA}	{NA}	{NA}	{false}	{AKH87721.1_; GH8 chitosanase (EC 3.2.1.132); cellulase (EC 3.2.1.4); licheninase (EC 3.2.1.73); endo-1,4-β-xylanase (EC 3.2.1.8); reducing-end-xylose releasing exo-oligoxylanase (EC 3.2.1.156) formerly known as cellulase family D}	{PF01270:Glycosyl hydrolases family 8}
Ai.SC002_GM000208	{Chr1:106911:110432:+}	{WP_047058956.1; cellulose biosynthesis protein BcsC [Edwardsiella tarda]}	{Q8ZLB8; Cellulose synthase operon protein C }	{eho:A9798_00555; K20543 bcsC cellulose synthase operon protein C -- }	{YP_008156982; COG0457 Tetratricopeptide (TPR) repeat R General function prediction only ;}	{gnl|TC-DB|P37650; 1.B.55.3.4 Cellulose synthase operon protein C OS=Escherichia coli (strain K12) GN=bcsC PE=1 SV=3}	{GO:0005515; protein binding; molecular_function GO:0030244; cellulose biosynthetic process; biological_process GO:0019867; outer membrane; cellular_component}	{NA}	{NA}	{NA}	{NA}	{YES}	{false}	{NA}	{PF13181:Tetratricopeptide repeat PF05420:Cellulose synthase operon protein C C-terminus (BCSC_C) PF00515:Tetratricopeptide repeat PF13174:Tetratricopeptide repeat PF13176:Tetratricopeptide repeat}
Ai.SC002_GM000209	{Chr1:110716:112692:+}	{WP_068870198.1; biofilm formation regulator HmsP [Edwardsiella tarda]}	{P37649; Probable cyclic di-GMP phosphodiesterase PdeK }	{eho:A9798_00560; }	{YP_002935113; COG2200 EAL domain, c-di-GMP-specific phosphodiesterase class I (or its enzymatically inactive variant) T Signal transduction mechanisms ;}	{NA}	{GO:0004871; signal transducer activity; molecular_function GO:0016021; integral to membrane; cellular_component GO:0007165; signal transduction; biological_process}	{PHI:8644__PHI:8642; NA}	{NA}	{NA}	{NA}	{NA}	{false}	{NA}	{PF00672:HAMP domain}
Ai.SC002_GM000210	{Chr1:112912:114192:+}	{WP_047058958.1; C4-dicarboxylate transporter [Edwardsiella tarda]}	{C5BB35; C4-dicarboxylate transport protein }	{eho:A9798_00565; K11103 dctA aerobic C4-dicarboxylate transport protein -- Environmental Information Processing; Signal transduction; Two-component system [PATH:ko02020]}	{YP_002935112; COG1301 Na+/H+-dicarboxylate symporter C Energy production and conversion ;}	{gnl|TC-DB|P0A830; 2.A.23.1.7 Aerobic C4-dicarboxylate transport protein OS=Escherichia coli (strain K12) GN=dctA PE=1 SV=1}	{GO:0016020; membrane; cellular_component GO:0006835; dicarboxylic acid transport; biological_process GO:0017153; sodium:dicarboxylate symporter activity; molecular_function}	{NA}	{NA}	{NA}	{NA}	{NA}	{false}	{NA}	{PF00375:Sodium:dicarboxylate symporter family}
Ai.SC002_GM000211	{Chr1:114418:115935:+}	{WP_005290785.1; peptidase M16 inactive domain protein [Edwardsiella tarda]}	{P50335; Protein YhjJ }	{eho:A9798_00570; K07263 pqqL zinc protease 3.4.24.- }	{YP_002935111; COG0612 Predicted Zn-dependent peptidase R General function prediction only ;}	{NA}	{NA}	{PHI:4189; Q7CG15 ypo3991 632 Yersinia pestis Bubonic Plague Mus musculus (related: house mouse) putative DNA binding protein gene deletion: partial; gene complementation reduced virulence}	{NA}	{NA}	{NA}	{YES}	{false}	{NA}	{NA}
Ai.SC002_GM000212	{Chr1:115998:116927:-}	{WP_047058960.1; ketodeoxygluconokinase [Edwardsiella tarda]}	{P45416; 2-dehydro-3-deoxygluconokinase }	{eho:A9798_00575; K00874 kdgK 2-dehydro-3-deoxygluconokinase 2.7.1.45 Metabolism; Carbohydrate metabolism; Pentose phosphate pathway [PATH:ko00030] Metabolism; Global and overview maps; Metabolic pathways [PATH:ko01100] Metabolism; Global and overview maps; Microbial metabolism in diverse environments [PATH:ko01120] Metabolism; Global and overview maps; Carbon metabolism [PATH:ko01200]}	{YP_002935110; COG0524 Sugar or nucleoside kinase, ribokinase family G Carbohydrate transport and metabolism ;}	{NA}	{NA}	{NA}	{NA}	{NA}	{NA}	{NA}	{false}	{NA}	{NA}
Ai.SC002_GM000213	{Chr1:117178:117951:+}	{EFE21208.1; cyclic diguanylate phosphodiesterase (EAL) domain protein [Edwardsiella tarda ATCC 23685]}	{P37646; Cyclic di-GMP phosphodiesterase PdeH }	{eho:A9798_00580; K21086 yhjH c-di-GMP phosphodiesterase 3.1.4.52 Cellular Processes; Cellular community - prokaryotes; Biofilm formation - Escherichia coli [PATH:ko02026]}	{YP_002935109; COG2200 EAL domain, c-di-GMP-specific phosphodiesterase class I (or its enzymatically inactive variant) T Signal transduction mechanisms ;}	{NA}	{NA}	{NA}	{NA}	{NA}	{NA}	{NA}	{false}	{NA}	{NA}
Ai.SC002_GM000214	{Chr1:117948:118715:-}	{WP_068870190.1; CDP-diacylglycerol diphosphatase [Edwardsiella tarda]}	{Q8ZA34; CDP-diacylglycerol pyrophosphatase }	{eho:A9798_00585; K01521 cdh CDP-diacylglycerol pyrophosphatase 3.6.1.26 Metabolism; Lipid metabolism; Glycerophospholipid metabolism [PATH:ko00564] Metabolism; Global and overview maps; Biosynthesis of secondary metabolites [PATH:ko01110]}	{YP_002935108; COG2134 CDP-diacylglycerol pyrophosphatase I Lipid transport and metabolism ;}	{NA}	{GO:0008715; CDP-diacylglycerol diphosphatase activity; molecular_function GO:0008654; phospholipid biosynthetic process; biological_process GO:0016020; membrane; cellular_component}	{NA}	{NA}	{NA}	{NA}	{NA}	{false}	{NA}	{PF02611:CDP-diacylglycerol pyrophosphatase}
Ai.SC002_GM000215	{Chr1:119005:119898:+}	{WP_005290774.1; LysR family transcriptional regulator LeuO [Edwardsiella tarda]}	{NA}	{eho:A9798_00590; }	{YP_002935107; COG0583 DNA-binding transcriptional regulator, LysR family K Transcription ;}	{NA}	{GO:0006355; regulation of transcription, DNA-dependent; biological_process GO:0003700; sequence-specific DNA binding transcription factor activity; molecular_function}	{NA}	{NA}	{NA}	{NA}	{NA}	{false}	{NA}	{PF00126:Bacterial regulatory helix-turn-helix protein, lysR family}
Ai.SC002_GM000216	{Chr1:120445:121032:+}	{WP_035595452.1; hypothetical protein [Edwardsiella tarda|Edwardsiella tarda,]}	{NA}	{eho:A9798_00595; }	{NA}	{NA}	{GO:0016987; sigma factor activity; molecular_function GO:0003700; sequence-specific DNA binding transcription factor activity; molecular_function GO:0006352; transcription initiation, DNA-dependent; biological_process GO:0006355; regulation of transcription, DNA-dependent; biological_process GO:0003677; DNA binding; molecular_function}	{NA}	{NA}	{NA}	{NA}	{NA}	{false}	{NA}	{PF08281:Sigma-70, region 4 PF00196:Bacterial regulatory proteins, luxR family}
Ai.SC002_GM000217	{Chr1:121088:122194:-}	{EFE21203.1; D-ala D-ala ligase N-terminal domain protein [Edwardsiella tarda ATCC 23685]}	{P0A6J9; D-alanine--D-alanine ligase A }	{eho:A9798_00600; K01921 ddl D-alanine-D-alanine ligase 6.3.2.4 Metabolism; Metabolism of other amino acids; D-Alanine metabolism [PATH:ko00473] Metabolism; Glycan biosynthesis and metabolism; Peptidoglycan biosynthesis [PATH:ko00550] Metabolism; Global and overview maps; Metabolic pathways [PATH:ko01100] Human Diseases; Drug resistance: Antimicrobial; Vancomycin resistance [PATH:ko01502]}	{YP_002935106; COG1181 D-alanine-D-alanine ligase and related ATP-grasp enzymes MR Cell wall/membrane/envelope biogenesis ; General function prediction only ;}	{NA}	{GO:0046872; metal ion binding; molecular_function GO:0005524; ATP binding; molecular_function GO:0008716; D-alanine-D-alanine ligase activity; molecular_function}	{NA}	{NA}	{NA}	{ARO:3002908, ARO:3000368, ARO:3002913, ARO:3002910, ARO:3002911, ARO:3000013, ARO:3000005, ARO:3000010, ARO:3003723, ARO:3002909, ARO:3002912, ARO:3002907; vanA, vanC, vanB, vanE, vanD, vanG, vanF, vanI, vanM, vanL, vanO, vanN 221.476, 213.772, 235.343, 240.35, 229.18, 236.884, 228.794, 232.261, 123.635, 224.172, 229.95, 214.542 antibiotic resistance gene cluster, cassette, or operon, determinan…	{NA}	{false}	{NA}	{PF07478:D-ala D-ala ligase C-terminus PF02655:ATP-grasp domain}
Ai.SC002_GM000218	{Chr1:122465:122821:+}	{WP_035599764.1; hypothetical protein [Edwardsiella tarda]}	{NA}	{eho:A9798_00605; }	{NA}	{NA}	{NA}	{NA}	{NA}	{NA}	{NA}	{NA}	{false}	{NA}	{NA}
Ai.SC002_GM000219	{Chr1:122821:122916:+}	{NA}	{NA}	{NA}	{NA}	{NA}	{NA}	{NA}	{NA}	{NA}	{NA}	{NA}	{false}	{NA}	{NA}
Ai.SC002_GM000220	{Chr1:123102:124673:+}	{WP_047058962.1; methyl-accepting chemotaxis protein [Edwardsiella tarda]}	{Q02755; Methyl-accepting chemotaxis citrate transducer }	{eho:A9798_00610; K03406 mcp methyl-accepting chemotaxis protein -- Environmental Information Processing; Signal transduction; Two-component system [PATH:ko02020] Cellular Processes; Cell motility; Bacterial chemotaxis [PATH:ko02030]}	{YP_002935104; COG0840 Methyl-accepting chemotaxis protein NT Cell motility ; Signal transduction mechanisms ;}	{NA}	{GO:0006935; chemotaxis; biological_process GO:0016021; integral to membrane; cellular_component GO:0007165; signal transduction; biological_process GO:0004871; signal transducer activity; molecular_function GO:0016020; membrane; cellular_component GO:0004888; transmembrane receptor activity; molecular_function}	{PHI:6980; A0A0F6B845 tcp 28901 Salmonella enterica Salmonellosis Homo sapiens (related: human) Methyl-accepting chemotaxis protein gene deletion: full reduced virulence}	{VFG043092; AI140 peritrichous flagella tar/cheM methyl-accepting chemotaxis protein II }	{NA}	{NA}	{NA}	{false}	{NA}	{PF02203:Tar ligand binding domain homologue PF00672:HAMP domain PF00015:Methyl-accepting chemotaxis protein (MCP) signalling domain}
Ai.SC002_GM000221	{Chr1:124762:126114:-}	{WP_047058963.1; glutathione-disulfide reductase [Edwardsiella tarda]}	{P06715; Glutathione reductase }	{eho:A9798_00615; K00383 GSR, gor glutathione reductase (NADPH) 1.8.1.7 Metabolism; Metabolism of other amino acids; Glutathione metabolism [PATH:ko00480] Organismal Systems; Endocrine system; Thyroid hormone synthesis [PATH:ko04918]}	{YP_002935103; COG1249 Pyruvate/2-oxoglutarate dehydrogenase complex, dihydrolipoamide dehydrogenase (E3) component or related enzyme C Energy production and conversion ;}	{NA}	{GO:0016616; oxidoreductase activity, acting on the CH-OH group of donors, NAD or NADP as acceptor; molecular_function GO:0048037; cofactor binding; molecular_function GO:0045454; cell redox homeostasis; biological_process GO:0055114; oxidation-reduction process; biological_process GO:0050660; flavin adenine dinucleotide binding; molecular_function GO:0016491; oxidoreductase activity; molecular_f…	{PHI:4904; C4YR40 Glr1 5476 Candida albicans Disseminated Candidiasis Galleria mellonella (related: greater wax moth) Glutathione recycling enzymes/ glutathione reductase gene disruption; gene complementation reduced virulence}	{NA}	{NA}	{NA}	{NA}	{false}	{NA}	{PF01134:Glucose inhibited division protein A PF07992:Pyridine nucleotide-disulphide oxidoreductase PF02852:Pyridine nucleotide-disulphide oxidoreductase, dimerisation domain PF02826:D-isomer specific 2-hydroxyacid dehydrogenase, NAD binding domain PF00070:Pyridine nucleotide-disulphide oxidoreductase}
Ai.SC002_GM000222	{Chr1:126307:127149:-}	{WP_068870188.1; rRNA methyltransferase [Edwardsiella tarda]}	{P37634; Ribosomal RNA large subunit methyltransferase J }	{eho:A9798_00620; K07115 rlmJ 23S rRNA (adenine2030-N6)-methyltransferase 2.1.1.266 }	{YP_002935102; COG2961 23S rRNA A2030 N6-methylase RlmJ J Translation, ribosomal structure and biogenesis ;}	{NA}	{GO:0008168; methyltransferase activity; molecular_function GO:0008649; rRNA methyltransferase activity; molecular_function GO:0031167; rRNA methylation; biological_process GO:0070475; rRNA base methylation; biological_process}	{NA}	{NA}	{NA}	{NA}	{NA}	{false}	{NA}	{PF03602:Conserved hypothetical protein 95 PF04378:Ribosomal RNA large subunit methyltransferase D, RlmJ}
Ai.SC002_GM000223	{Chr1:127384:127782:+}	{WP_035602935.1; HIT family protein [Edwardsiella tarda]}	{NA}	{eic:NT01EI_3739; }	{YP_002935101; COG0537 Diadenosine tetraphosphate (Ap4A) hydrolase or other HIT family hydrolase FGR Nucleotide transport and metabolism ; Carbohydrate transport and metabolism ; General function prediction only ;}	{NA}	{GO:0044780; NA}	{NA}	{NA}	{NA}	{NA}	{NA}	{false}	{NA}	{PF02623:FliW protein}
Ai.SC002_GM000224	{Chr1:127979:130027:+}	{WP_068870282.1; oligopeptidase A [Edwardsiella tarda]}	{P27298; Oligopeptidase A }	{eho:A9798_00630; K01414 prlC oligopeptidase A 3.4.24.70 }	{YP_002935100; COG0339 Zn-dependent oligopeptidase E Amino acid transport and metabolism ;}	{NA}	{GO:0004222; metalloendopeptidase activity; molecular_function GO:0006508; proteolysis; biological_process}	{NA}	{NA}	{NA}	{NA}	{NA}	{false}	{NA}	{PF01432:Peptidase family M3}
Ai.SC002_GM000225	{Chr1:130027:130776:+}	{WP_035599755.1; 16S rRNA (guanine(1516)-N(2))-methyltransferase [Edwardsiella tarda]}	{C5BB22; Ribosomal RNA small subunit methyltransferase J }	{eho:A9798_00635; K15984 rsmJ 16S rRNA (guanine1516-N2)-methyltransferase 2.1.1.242 }	{YP_003911349; COG0742 16S rRNA G966 N2-methylase RsmD J Translation, ribosomal structure and biogenesis ;}	{NA}	{NA}	{NA}	{NA}	{NA}	{NA}	{NA}	{false}	{NA}	{NA}
Ai.SC002_GM000226	{Chr1:130758:131375:-}	{WP_005290744.1; putative arabinose-5-phosphate isomerase [Edwardsiella tarda ATCC 15947 = NBRC 105688]}	{NA}	{eho:A9798_00640; }	{YP_008161643; COG0794 D-arabinose 5-phosphate isomerase GutQ GM Carbohydrate transport and metabolism ; Cell wall/membrane/envelope biogenesis ;}	{NA}	{GO:0030246; carbohydrate binding; molecular_function GO:0005975; carbohydrate metabolic process; biological_process}	{NA}	{NA}	{NA}	{NA}	{NA}	{false}	{NA}	{PF01380:SIS domain PF13580:SIS domain}
Ai.SC002_GM000227	{Chr1:131372:133009:-}	{WP_005290741.1; putative L-ribulokinase [Edwardsiella tarda]}	{Q96C11; FGGY carbohydrate kinase domain-containing protein }	{eho:A9798_00645; }	{YP_008161642; COG1069 Ribulose kinase G Carbohydrate transport and metabolism ;}	{NA}	{GO:0016773; phosphotransferase activity, alcohol group as acceptor; molecular_function GO:0005975; carbohydrate metabolic process; biological_process}	{NA}	{NA}	{NA}	{NA}	{NA}	{false}	{NA}	{PF00370:FGGY family of carbohydrate kinases, N-terminal domain PF02782:FGGY family of carbohydrate kinases, C-terminal domain}
Ai.SC002_GM000228	{Chr1:133026:133979:-}	{WP_047058965.1; sugar ABC transporter permease [Edwardsiella tarda]}	{NA}	{eho:A9798_00650; K02057 ABC.SS.P simple sugar transport system permease protein -- }	{YP_008161641; COG1172 Ribose/xylose/arabinose/galactoside ABC-type transport system, permease component G Carbohydrate transport and metabolism ;}	{NA}	{GO:0016020; membrane; cellular_component GO:0006810; transport; biological_process GO:0005215; NA}	{NA}	{NA}	{NA}	{NA}	{NA}	{false}	{NA}	{PF02653:Branched-chain amino acid transport system / permease component}
Ai.SC002_GM000229	{Chr1:133981:134970:-}	{WP_047058966.1; sugar ABC transporter permease [Edwardsiella tarda]}	{NA}	{eho:A9798_00655; K02057 ABC.SS.P simple sugar transport system permease protein -- }	{YP_008161640; COG1172 Ribose/xylose/arabinose/galactoside ABC-type transport system, permease component G Carbohydrate transport and metabolism ;}	{NA}	{GO:0006810; transport; biological_process GO:0005215; NA GO:0016020; membrane; cellular_component}	{NA}	{NA}	{NA}	{NA}	{NA}	{false}	{NA}	{PF02653:Branched-chain amino acid transport system / permease component}
Ai.SC002_GM000230	{Chr1:134963:136459:-}	{WP_005290730.1; putative ABC transporter ATP-binding protein [Edwardsiella tarda ATCC 15947 = NBRC 105688]}	{Q8UA86; Ribose import ATP-binding protein RbsA 1 }	{eho:A9798_00660; K02056 ABC.SS.A simple sugar transport system ATP-binding protein 3.6.3.17 }	{YP_008161639; COG1129 ABC-type sugar transport system, ATPase component G Carbohydrate transport and metabolism ;}	{NA}	{GO:0016301; kinase activity; molecular_function GO:0009236; cobalamin biosynthetic process; biological_process GO:0005524; ATP binding; molecular_function GO:0008817; cob(I)yrinic acid a,c-diamide adenosyltransferase activity; molecular_function GO:0016887; ATPase activity; molecular_function GO:0006260; DNA replication; biological_process GO:0003678; DNA helicase activity; molecular_function GO…	{NA}	{NA}	{NA}	{NA}	{NA}	{false}	{NA}	{PF03796:DnaB-like helicase C terminal domain PF00004:ATPase family associated with various cellular activities (AAA) PF06414:Zeta toxin PF03193:Protein of unknown function, DUF258 PF02572:ATP:corrinoid adenosyltransferase BtuR/CobO/CobP PF00005:ABC transporter PF00006:ATP synthase alpha/beta family, nucleotide-binding domain}
Ai.SC002_GM000231	{Chr1:136585:137577:-}	{WP_005295524.1; autoinducer 2 ABC transporter substrate-binding protein [Edwardsiella tarda]}	{NA}	{eho:A9798_00665; K02058 ABC.SS.S simple sugar transport system substrate-binding protein -- }	{YP_008161638; COG1879 ABC-type sugar transport system, periplasmic component, contains N-terminal xre family HTH domain G Carbohydrate transport and metabolism ;}	{NA}	{NA}	{NA}	{NA}	{NA}	{NA}	{YES}	{false}	{NA}	{NA}
Ai.SC002_GM000232	{Chr1:138098:138811:+}	{WP_005290722.1; response regulator receiver domain protein [Edwardsiella tarda ATCC 23685]}	{P37478; Transcriptional regulatory protein WalR }	{eho:A9798_00670; }	{YP_002935096; COG0745 DNA-binding response regulator, OmpR family, contains REC and winged-helix (wHTH) domain TK Signal transduction mechanisms ; Transcription ;}	{NA}	{GO:0000156; two-component response regulator activity; molecular_function GO:0006355; regulation of transcription, DNA-dependent; biological_process GO:0003677; DNA binding; molecular_function GO:0000160; two-component signal transduction system (phosphorelay); biological_process}	{PHI:5423; Q8YG33 BMEI1329 29459 Brucella melitensis Ovine Brucellosis Mus musculus (related: house mouse) Two-component response regulator gene deletion: full; gene complementation reduced virulence}	{VFG031776; CVF667 RegX3 regX3 response regulator with CheY-like receiver domain and winged-helix DNA-binding domain }	{NA}	{ARO:3003841, ARO:3002929, ARO:3004054, ARO:3002923, ARO:3002919, ARO:3000816, ARO:3002927, ARO:3002925, ARO:3002926, ARO:3002928, ARO:3003582, ARO:3002924, ARO:3003728, ARO:3000828, ARO:3002921, ARO:3004055, ARO:3002922, ARO:3003066, ARO:3000838; mtrA, baeR, vanRL, smeR, arlR, Escherichia coli CpxR, vanRI, vanRA, vanRB, vanRC, vanRD, basR, vanRF, vanRG, Pseudomonas aeruginosa CpxR, kdpE, vanRM, …	{NA}	{false}	{NA}	{PF00072:Response regulator receiver domain PF00486:Transcriptional regulatory protein, C terminal}
Ai.SC002_GM000233	{Chr1:138808:140271:+}	{WP_035599748.1; two-component sensor histidine kinase [Edwardsiella tarda]}	{NA}	{eho:A9798_00675; }	{YP_002935095; COG2205 K+-sensing histidine kinase KdpD T Signal transduction mechanisms ;}	{NA}	{GO:0007165; signal transduction; biological_process GO:0016021; integral to membrane; cellular_component GO:0000155; two-component sensor activity; molecular_function GO:0005524; ATP binding; molecular_function GO:0016020; membrane; cellular_component GO:0004871; signal transducer activity; molecular_function}	{NA}	{NA}	{NA}	{NA}	{NA}	{false}	{NA}	{PF00672:HAMP domain PF02518:Histidine kinase-, DNA gyrase B-, and HSP90-like ATPase PF00512:His Kinase A (phospho-acceptor) domain}
Ai.SC002_GM000234	{Chr1:140300:141646:-}	{WP_047058970.1; glutamate dehydrogenase [Edwardsiella tarda]}	{Q8Z6F6; NADP-specific glutamate dehydrogenase }	{eho:A9798_00680; K00262 E1.4.1.4, gdhA glutamate dehydrogenase (NADP+) 1.4.1.4 Metabolism; Amino acid metabolism; Arginine biosynthesis [PATH:ko00220] Metabolism; Amino acid metabolism; Alanine, aspartate and glutamate metabolism [PATH:ko00250] Metabolism; Energy metabolism; Nitrogen metabolism [PATH:ko00910] Metabolism; Global and overview maps; Metabolic pathways [PATH:ko01100] Metabolism; Glo…	{YP_002935094; COG0334 Glutamate dehydrogenase/leucine dehydrogenase E Amino acid transport and metabolism ;}	{NA}	{GO:0006520; cellular amino acid metabolic process; biological_process GO:0016491; oxidoreductase activity; molecular_function GO:0055114; oxidation-reduction process; biological_process GO:0016616; oxidoreductase activity, acting on the CH-OH group of donors, NAD or NADP as acceptor; molecular_function GO:0048037; cofactor binding; molecular_function}	{NA}	{NA}	{NA}	{NA}	{NA}	{false}	{NA}	{PF02826:D-isomer specific 2-hydroxyacid dehydrogenase, NAD binding domain PF00208:Glutamate/Leucine/Phenylalanine/Valine dehydrogenase PF02812:Glu/Leu/Phe/Val dehydrogenase, dimerisation domain}
Ai.SC002_GM000235	{Chr1:141824:143299:-}	{WP_005290712.1; dipeptide/tripeptide permease DtpB [Edwardsiella tarda ATCC 15947 = NBRC 105688]}	{D0ZGL2; Dipeptide and tripeptide permease B }	{eho:A9798_00685; K03305 TC.POT proton-dependent oligopeptide transporter, POT family -- }	{YP_002935093; COG3104 Dipeptide/tripeptide permease E Amino acid transport and metabolism ;}	{gnl|TC-DB|P36837; 2.A.17.1.3 Inner membrane transporter yhiP - Escherichia coli (strain K12).}	{GO:0005215; NA GO:0006810; transport; biological_process GO:0016021; integral to membrane; cellular_component GO:0016020; membrane; cellular_component GO:0055085; transmembrane transport; biological_process}	{NA}	{NA}	{NA}	{NA}	{NA}	{false}	{NA}	{PF07690:Major Facilitator Superfamily PF00854:POT family}
Ai.SC002_GM000236	{Chr1:143561:143923:-}	{WP_005290708.1; universal stress global response regulator UspA [Edwardsiella hoshinae|Edwardsiella tarda]}	{P0AED2; Universal stress protein A }	{eho:A9798_00690; K06149 uspA universal stress protein A -- }	{YP_002935091; COG0589 Nucleotide-binding universal stress protein, UspA family T Signal transduction mechanisms ;}	{NA}	{GO:0030976; thiamine pyrophosphate binding; molecular_function GO:0000287; magnesium ion binding; molecular_function GO:0006950; response to stress; biological_process}	{NA}	{NA}	{NA}	{NA}	{NA}	{false}	{NA}	{PF00205:Thiamine pyrophosphate enzyme, central domain PF00582:Universal stress protein family}
Ai.SC002_GM000237	{Chr1:144612:144947:+}	{WP_005290697.1; putative universal stress protein B [Edwardsiella tarda]}	{C5BB13; Universal stress protein B }	{eho:A9798_00695; K06144 uspB universal stress protein B -- }	{NA}	{gnl|TC-DB|P0A8S5; 9.B.4.1.1 Universal stress protein B - Escherichia coli.}	{GO:0015979; photosynthesis; biological_process GO:0009523; photosystem II; cellular_component GO:0016020; membrane; cellular_component GO:0009539; photosystem II reaction center; cellular_component}	{NA}	{NA}	{NA}	{NA}	{NA}	{false}	{NA}	{PF02468:Photosystem II reaction centre N protein (psbN)}
Ai.SC002_GM000238	{Chr1:145243:146532:+}	{WP_068870169.1; transporter [Edwardsiella tarda]}	{O34383; Uncharacterized sodium-dependent transporter YocR }	{eho:A9798_00700; K03308 TC.NSS neurotransmitter:Na+ symporter, NSS family -- }	{YP_003711040; COG0733 Na+-dependent transporter, SNF family R General function prediction only ;}	{NA}	{GO:0005328; neurotransmitter:sodium symporter activity; molecular_function GO:0016021; integral to membrane; cellular_component GO:0006836; neurotransmitter transport; biological_process}	{NA}	{NA}	{NA}	{NA}	{NA}	{false}	{NA}	{PF00209:Sodium:neurotransmitter symporter family}
Ai.SC002_GM000239	{Chr1:146652:148106:-}	{WP_005290690.1; low-affinity inorganic phosphate transporter PitA [Edwardsiella tarda]}	{P0AFJ9; Low-affinity inorganic phosphate transporter 1 }	{eho:A9798_00705; K16322 pit low-affinity inorganic phosphate transporter -- }	{YP_002935086; COG0306 Phosphate/sulfate permease P Inorganic ion transport and metabolism ;}	{gnl|TC-DB|P0AFJ7; 2.A.20.1.1 Low-affinity inorganic phosphate transporter 1 - Escherichia coli.}	{GO:0016020; membrane; cellular_component GO:0006817; phosphate transport; biological_process GO:0005315; inorganic phosphate transmembrane transporter activity; molecular_function}	{NA}	{NA}	{NA}	{NA}	{NA}	{false}	{NA}	{PF01384:Phosphate transporter family}
Ai.SC002_GM000240	{Chr1:148428:151130:-}	{WP_035596650.1; magnesium-translocating P-type ATPase [Edwardsiella tarda]}	{P22036; Magnesium-transporting ATPase, P-type 1 }	{eho:A9798_00710; K01531 mgtA, mgtB Mg2+-importing ATPase 3.6.3.2 }	{YP_002935085; COG0474 Magnesium-transporting ATPase (P-type) P Inorganic ion transport and metabolism ;}	{gnl|TC-DB|P36640; 3.A.3.4.1 MG(2+) TRANSPORT ATPASE, P-TYPE 1 (EC 3.6.3.2) - Salmonella typhimurium.}	{GO:0000166; nucleotide binding; molecular_function GO:0046872; metal ion binding; molecular_function}	{PHI:7573; Q669S4 MgtB 633 Yersinia pseudotuberculosis zoonotic infection Galleria mellonella (related: Greater wax moth) Magnesium ion transporter Gene deletion: full; Gene complementation reduced virulence}	{VFG018402; CVF005 Mg2+ transport mgtB hypothetical protein }	{NA}	{NA}	{NA}	{false}	{NA}	{PF00122:E1-E2 ATPase}
Ai.SC002_GM000241	{Chr1:151936:153675:+}	{WP_068870165.1; histidine kinase [Edwardsiella tarda]}	{P0AD15; Sensor histidine kinase BtsS }	{eho:A9798_00720; K02478 K02478 two-component system, LytTR family, sensor kinase 2.7.13.3 }	{YP_006285223; COG3275 Sensor histidine kinase, LytS/YehU family T Signal transduction mechanisms ;}	{NA}	{GO:0005215; NA GO:0000155; two-component sensor activity; molecular_function GO:0000160; two-component signal transduction system (phosphorelay); biological_process GO:0016020; membrane; cellular_component GO:0071555; cell wall organization; biological_process GO:0004673; protein histidine kinase activity; molecular_function GO:0016021; integral to membrane; cellular_component GO:0005524; ATP bi…	{NA}	{NA}	{NA}	{NA}	{NA}	{false}	{NA}	{PF06580:Histidine kinase PF02518:Histidine kinase-, DNA gyrase B-, and HSP90-like ATPase PF07694:5TMR of 5TMR-LYT PF07155:ECF-type riboflavin transporter, S component PF13185:GAF domain PF12822:Protein of unknown function (DUF3816)}
Ai.SC002_GM000242	{Chr1:153672:154775:-}	{WP_005290677.1; aspartate-semialdehyde dehydrogenase [Edwardsiella tarda]}	{Q8FCR6; Aspartate-semialdehyde dehydrogenase }	{eho:A9798_00725; K00133 asd aspartate-semialdehyde dehydrogenase 1.2.1.11 Metabolism; Amino acid metabolism; Glycine, serine and threonine metabolism [PATH:ko00260] Metabolism; Biosynthesis of other secondary metabolites; Monobactam biosynthesis [PATH:ko00261] Metabolism; Amino acid metabolism; Cysteine and methionine metabolism [PATH:ko00270] Metabolism; Amino acid metabolism; Lysine biosynthes…	{YP_002935083; COG0136 Aspartate-semialdehyde dehydrogenase E Amino acid transport and metabolism ;}	{NA}	{GO:0016620; oxidoreductase activity, acting on the aldehyde or oxo group of donors, NAD or NADP as acceptor; molecular_function GO:0051287; NAD binding; molecular_function GO:0005737; cytoplasm; cellular_component GO:0008652; cellular amino acid biosynthetic process; biological_process GO:0046983; protein dimerization activity; molecular_function GO:0003942; N-acetyl-gamma-glutamyl-phosphate red…	{NA}	{NA}	{NA}	{NA}	{NA}	{false}	{NA}	{PF01118:Semialdehyde dehydrogenase, NAD binding domain PF02774:Semialdehyde dehydrogenase, dimerisation domain}
Ai.SC002_GM000243	{Chr1:155049:156083:+}	{WP_035596644.1; lysophospholipase L2 [Edwardsiella tarda]}	{P59588; Lysophospholipase L2 }	{eho:A9798_00730; K01048 pldB lysophospholipase 3.1.1.5 Metabolism; Lipid metabolism; Glycerophospholipid metabolism [PATH:ko00564]}	{YP_002935082; COG2267 Lysophospholipase, alpha-beta hydrolase superfamily I Lipid transport and metabolism ;}	{NA}	{GO:0008236; serine-type peptidase activity; molecular_function GO:0006508; proteolysis; biological_process}	{NA}	{NA}	{NA}	{NA}	{NA}	{true}	{NA}	{PF00326:Prolyl oligopeptidase family}
Ai.SC002_GM000244	{Chr1:156124:156906:+}	{WP_005290667.1; sugar/pyridoxal phosphate phosphatase YigL [Edwardsiella tarda]}	{P27848; Pyridoxal phosphate phosphatase YigL }	{eho:A9798_00735; }	{YP_002935081; COG0561 Hydroxymethylpyrimidine pyrophosphatase and other HAD family phosphatases HR Coenzyme transport and metabolism ; General function prediction only ;}	{NA}	{NA}	{NA}	{NA}	{NA}	{NA}	{NA}	{false}	{NA}	{NA}
Ai.SC002_GM000245	{Chr1:156985:157911:-}	{WP_005290662.1; formate dehydrogenase accessory protein FdhE [Edwardsiella tarda]}	{C5BB03; Protein FdhE homolog }	{eho:A9798_00740; K02380 fdhE FdhE protein -- }	{YP_002935080; COG3058 Formate dehydrogenase maturation protein FdhE CO Energy production and conversion ; Posttranslational modification, protein turnover, chaperones ;}	{NA}	{GO:0005737; cytoplasm; cellular_component GO:0016846; carbon-sulfur lyase activity; molecular_function GO:0008152; NA}	{NA}	{NA}	{NA}	{NA}	{NA}	{false}	{NA}	{PF04216:Protein involved in formate dehydrogenase formation PF04828:Glutathione-dependent formaldehyde-activating enzyme}
Ai.SC002_GM000246	{Chr1:158001:158651:-}	{WP_005290658.1; formate dehydrogenase cytochrome b556 subunit [Edwardsiella tarda]}	{P0AEK8; Formate dehydrogenase, nitrate-inducible, cytochrome b556(Fdn) subunit }	{eho:A9798_00745; K08350 fdnI formate dehydrogenase-N, gamma subunit -- Environmental Information Processing; Signal transduction; Two-component system [PATH:ko02020]}	{YP_002935079; COG2864 Cytochrome b subunit of formate dehydrogenase C Energy production and conversion ;}	{gnl|TC-DB|P0AEK7; 5.A.3.2.1 Formate dehydrogenase, nitrate-inducible, cytochrome b556(fdn) subunit - Escherichia coli.}	{GO:0016021; integral to membrane; cellular_component GO:0009055; NA}	{NA}	{NA}	{NA}	{NA}	{NA}	{false}	{NA}	{PF01292:Prokaryotic cytochrome b561}
Ai.SC002_GM000247	{Chr1:158638:159588:-}	{WP_035596641.1; formate dehydrogenase subunit beta [Edwardsiella tarda]}	{P0AAJ3; Formate dehydrogenase, nitrate-inducible, iron-sulfur subunit }	{eho:A9798_00750; K08349 fdnH formate dehydrogenase-N, beta subunit -- Environmental Information Processing; Signal transduction; Two-component system [PATH:ko02020]}	{YP_002935078; COG0437 Fe-S-cluster-containing dehydrogenase component C Energy production and conversion ;}	{gnl|TC-DB|P0AAJ3; 5.A.3.2.1 Formate dehydrogenase, nitrate-inducible, iron-sulfur subunit - Escherichia coli.}	{GO:0051536; iron-sulfur cluster binding; molecular_function}	{NA}	{NA}	{NA}	{NA}	{NA}	{true}	{NA}	{PF00037:4Fe-4S binding domain PF13746:4Fe-4S dicluster domain PF12838:4Fe-4S dicluster domain PF13183:4Fe-4S dicluster domain PF13247:4Fe-4S dicluster domain PF12798:4Fe-4S binding domain PF12837:4Fe-4S binding domain PF12797:4Fe-4S binding domain PF13187:4Fe-4S dicluster domain PF12800:4Fe-4S binding domain PF13237:4Fe-4S dicluster domain}
Ai.SC002_GM000248	{Chr1:159607:162021:-}	{GAC64769.1; formate dehydrogenase O alpha subunit [Edwardsiella tarda ATCC 15947 = NBRC 105688]}	{P32176; Formate dehydrogenase-O major subunit }	{eho:A9798_00755; K00123 fdoG, fdhF, fdwA formate dehydrogenase major subunit 1.17.1.9 Metabolism; Carbohydrate metabolism; Glyoxylate and dicarboxylate metabolism [PATH:ko00630] Metabolism; Energy metabolism; Methane metabolism [PATH:ko00680] Metabolism; Global and overview maps; Metabolic pathways [PATH:ko01100] Metabolism; Global and overview maps; Microbial metabolism in diverse environments …	{YP_002935077; COG3383 Predicted molibdopterin-dependent oxidoreductase YjgC R General function prediction only ;}	{gnl|TC-DB|P24183; 5.A.3.2.1 Formate dehydrogenase, nitrate-inducible, major subunit (EC 1.2.1.2) (Formate dehydrogenase-N alpha subunit) (FDH-N alpha subunit) (Anaerobic formate dehydrogenase major subunit) - Escherichia coli.}	{GO:0016491; oxidoreductase activity; molecular_function GO:0030151; molybdenum ion binding; molecular_function GO:0055114; oxidation-reduction process; biological_process}	{NA}	{NA}	{NA}	{NA}	{NA}	{false}	{NA}	{PF00384:Molybdopterin oxidoreductase PF01568:Molydopterin dinucleotide binding domain}
Ai.SC002_GM000249	{Chr1:162070:162477:-}	{EFE21296.1; formate dehydrogenase-O major subunit [Edwardsiella tarda ATCC 23685]}	{NA}	{edw:QY76_03795; K00123 fdoG, fdhF, fdwA formate dehydrogenase major subunit 1.17.1.9 Metabolism; Carbohydrate metabolism; Glyoxylate and dicarboxylate metabolism [PATH:ko00630] Metabolism; Energy metabolism; Methane metabolism [PATH:ko00680] Metabolism; Global and overview maps; Metabolic pathways [PATH:ko01100] Metabolism; Global and overview maps; Microbial metabolism in diverse environments […	{YP_002935076; COG0243 Anaerobic selenocysteine-containing dehydrogenase C Energy production and conversion ;}	{NA}	{GO:0055114; oxidation-reduction process; biological_process GO:0016491; oxidoreductase activity; molecular_function}	{NA}	{NA}	{NA}	{NA}	{NA}	{false}	{NA}	{PF04879:Molybdopterin oxidoreductase Fe4S4 domain PF00384:Molybdopterin oxidoreductase}
Ai.SC002_GM000250	{Chr1:163030:163854:+}	{WP_035596638.1; formate dehydrogenase accessory protein FdhD [Edwardsiella tarda]}	{A1JT32; Sulfur carrier protein FdhD }	{eho:A9798_00765; K02379 fdhD FdhD protein -- }	{YP_002935075; COG1526 Formate dehydrogenase assembly factor FdhD C Energy production and conversion ;}	{NA}	{GO:0008863; formate dehydrogenase (NAD+) activity; molecular_function GO:0009326; formate dehydrogenase complex; cellular_component}	{NA}	{NA}	{NA}	{NA}	{NA}	{true}	{NA}	{PF02634:FdhD/NarQ family}
Ai.SC002_GM000251	{Chr1:163921:164595:+}	{WP_005290639.1; putative 6-N-hydroxylaminopurine resistance protein [Edwardsiella tarda]}	{P32157; Protein YiiM }	{eho:A9798_00770; }	{YP_002935074; COG2258 Uncharacterized conserved protein YiiM, contains MOSC domain S Function unknown ;}	{NA}	{GO:0030151; molybdenum ion binding; molecular_function GO:0003824; NA GO:0030170; pyridoxal phosphate binding; molecular_function}	{NA}	{NA}	{NA}	{NA}	{NA}	{false}	{NA}	{PF03473:MOSC domain}
Ai.SC002_GM000252	{Chr1:164633:165259:-}	{WP_005290636.1; hypothetical protein [Edwardsiella tarda ATCC 15947 = NBRC 105688, ET1_13_00490]}	{P0ADJ1; Uncharacterized membrane protein YhhN }	{eho:A9798_00775; }	{YP_002935073; COG3714 Uncharacterized membrane protein YhhN S Function unknown ;}	{NA}	{GO:0016021; integral to membrane; cellular_component}	{NA}	{NA}	{NA}	{NA}	{NA}	{false}	{NA}	{PF07947:YhhN-like protein}
Ai.SC002_GM000253	{Chr1:165525:165845:+}	{WP_005290633.1; hypothetical protein [Edwardsiella tarda|Edwardsiella tarda,]}	{NA}	{eho:A9798_00780; }	{YP_002935072; COG4517 Uncharacterized protein S Function unknown ;}	{NA}	{NA}	{NA}	{NA}	{NA}	{NA}	{NA}	{false}	{NA}	{NA}
Ai.SC002_GM000254	{Chr1:165842:166195:+}	{WP_005290631.1; hypothetical protein [Edwardsiella tarda]}	{NA}	{eho:A9798_00785; }	{NA}	{NA}	{NA}	{NA}	{NA}	{NA}	{NA}	{NA}	{false}	{NA}	{NA}
Ai.SC002_GM000255	{Chr1:166209:166481:-}	{WP_024522676.1; MULTISPECIES: hypothetical protein [Edwardsiella|Edwardsiella hoshinae,]}	{P37614; Uncharacterized protein YhhL }	{eho:A9798_00790; K08993 yhhL putative membrane protein -- }	{YP_002935070; COG3776 Uncharacterized conserved protein YhhL, DUF1145 family S Function unknown ;}	{NA}	{NA}	{NA}	{NA}	{NA}	{NA}	{NA}	{false}	{NA}	{NA}
Ai.SC002_GM000256	{Chr1:166471:167085:-}	{WP_005290625.1; 16S rRNA (guanine(966)-N(2))-methyltransferase [Edwardsiella tarda]}	{P0ADY0; Ribosomal RNA small subunit methyltransferase D }	{eho:A9798_00795; K08316 rsmD 16S rRNA (guanine966-N2)-methyltransferase 2.1.1.171 }	{YP_002935069; COG0742 16S rRNA G966 N2-methylase RsmD J Translation, ribosomal structure and biogenesis ;}	{NA}	{GO:0000154; rRNA modification; biological_process GO:0000179; rRNA (adenine-N6,N6-)-dimethyltransferase activity; molecular_function GO:0008168; methyltransferase activity; molecular_function GO:0032775; DNA methylation on adenine; biological_process GO:0031167; rRNA methylation; biological_process GO:0009007; site-specific DNA-methyltransferase (adenine-specific) activity; molecular_function GO…	{NA}	{NA}	{NA}	{NA}	{NA}	{false}	{NA}	{PF02086:D12 class N6 adenine-specific DNA methyltransferase PF00398:Ribosomal RNA adenine dimethylase PF05175:Methyltransferase small domain PF03602:Conserved hypothetical protein 95}
Ai.SC002_GM000257	{Chr1:167431:169059:+}	{WP_047058979.1; signal recognition particle-docking protein FtsY [Edwardsiella tarda]}	{P10121; Signal recognition particle receptor FtsY }	{eho:A9798_00800; K03110 ftsY fused signal recognition particle receptor -- Cellular Processes; Cellular community - prokaryotes; Quorum sensing [PATH:ko02024] Genetic Information Processing; Folding, sorting and degradation; Protein export [PATH:ko03060] Environmental Information Processing; Membrane transport; Bacterial secretion system [PATH:ko03070]}	{YP_002935068; COG0552 Signal recognition particle GTPase U Intracellular trafficking, secretion, and vesicular transport ;}	{gnl|TC-DB|P10121; 3.A.5.1.1 CELL DIVISION PROTEIN FTSY - Escherichia coli.}	{GO:0006811; ion transport; biological_process GO:0005524; ATP binding; molecular_function GO:0006367; transcription initiation from RNA polymerase II promoter; biological_process GO:0016301; kinase activity; molecular_function GO:0006614; SRP-dependent cotranslational protein targeting to membrane; biological_process GO:0098519; NA GO:0016020; membrane; cellular_component GO:0004020; adenylylsul…	{NA}	{NA}	{NA}	{NA}	{NA}	{false}	{NA}	{PF00004:ATPase family associated with various cellular activities (AAA) PF06414:Zeta toxin PF03153:Transcription factor IIA, alpha/beta subunit PF00005:ABC transporter PF02932:Neurotransmitter-gated ion-channel transmembrane region PF01926:50S ribosome-binding GTPase PF03522:Solute carrier family 12 PF03157:High molecular weight glutenin subunit PF01583:Adenylylsulphate kinase PF02881:SRP54-type…
Ai.SC002_GM000258	{Chr1:169065:169736:+}	{WP_005290620.1; cell division ATP-binding protein FtsE [Edwardsiella tarda]}	{P0A9R9; Cell division ATP-binding protein FtsE }	{etc:ETAC_15880; K09812 ftsE cell division transport system ATP-binding protein -- Environmental Information Processing; Membrane transport; ABC transporters [PATH:ko02010]}	{YP_002935067; COG2884 ABC-type ATPase involved in cell division D Cell cycle control, cell division, chromosome partitioning ;}	{gnl|TC-DB|P0A9R7; 3.A.1.140.1 Cell division ATP-binding protein FtsE OS=Escherichia coli (strain K12) GN=ftsE PE=1 SV=1}	{GO:0006281; DNA repair; biological_process GO:0016887; ATPase activity; molecular_function GO:0003678; DNA helicase activity; molecular_function GO:0005525; GTP binding; molecular_function GO:0003924; GTPase activity; molecular_function GO:0005524; ATP binding; molecular_function GO:0000723; telomere maintenance; biological_process GO:0098519; NA}	{NA}	{NA}	{NA}	{ARO:3000535; macB 128.257 efflux pump complex or subunit conferring antibiotic resistance }	{NA}	{false}	{NA}	{PF05970:PIF1-like helicase PF03193:Protein of unknown function, DUF258 PF03266:NTPase PF01926:50S ribosome-binding GTPase PF00005:ABC transporter}
Ai.SC002_GM000259	{Chr1:169726:170688:+}	{WP_005290617.1; putative protein insertion permease FtsX [Edwardsiella tarda ATCC 23685]}	{P0AC31; Cell division protein FtsX }	{eho:A9798_00810; K09811 ftsX cell division transport system permease protein -- Environmental Information Processing; Membrane transport; ABC transporters [PATH:ko02010]}	{YP_002935066; COG2177 Cell division protein FtsX D Cell cycle control, cell division, chromosome partitioning ;}	{gnl|TC-DB|P0AC31; 3.A.1.140.1 Cell division protein ftsX OS=Escherichia coli O6 GN=ftsX PE=3 SV=1}	{GO:0006810; transport; biological_process GO:0008565; protein transporter activity; molecular_function GO:0016020; membrane; cellular_component}	{NA}	{NA}	{NA}	{NA}	{NA}	{false}	{NA}	{PF02687:FtsX-like permease family PF01618:MotA/TolQ/ExbB proton channel family}
Ai.SC002_GM000260	{Chr1:170994:171848:+}	{WP_005290615.1; RNA polymerase sigma-32 factor [Edwardsiella tarda ATCC 15947 = NBRC 105688]}	{P50510; RNA polymerase sigma factor RpoH }	{eho:A9798_00815; K03089 rpoH RNA polymerase sigma-32 factor -- }	{YP_002935065; COG0568 DNA-directed RNA polymerase, sigma subunit (sigma70/sigma32) K Transcription ;}	{NA}	{GO:0003700; sequence-specific DNA binding transcription factor activity; molecular_function GO:0043565; sequence-specific DNA binding; molecular_function GO:0005750; mitochondrial respiratory chain complex III; cellular_component GO:0016987; sigma factor activity; molecular_function GO:0006413; translational initiation; biological_process GO:0006352; transcription initiation, DNA-dependent; biol…	{NA}	{NA}	{NA}	{NA}	{NA}	{false}	{NA}	{PF13404:AsnC-type helix-turn-helix domain PF04542:Sigma-70 region 2 PF13413:Helix-turn-helix domain PF00196:Bacterial regulatory proteins, luxR family PF04760:Translation initiation factor IF-2, N-terminal region PF01381:Helix-turn-helix PF02271:Ubiquinol-cytochrome C reductase complex 14kD subunit PF00140:Sigma-70 factor, region 1.2 PF04545:Sigma-70, region 4 PF04539:Sigma-70 region 3}
Ai.SC002_GM000261	{Chr1:171942:173066:+}	{WP_005290612.1; carbohydrate diacid transcriptional regulator [Edwardsiella tarda ATCC 15947 = NBRC 105688]}	{NA}	{eho:A9798_00820; K02647 cdaR carbohydrate diacid regulator -- }	{YP_002935064; COG3835 Sugar diacid utilization regulator KT Transcription ; Signal transduction mechanisms ;}	{NA}	{GO:0003677; DNA binding; molecular_function GO:0006355; regulation of transcription, DNA-dependent; biological_process GO:0005515; protein binding; molecular_function GO:0006352; transcription initiation, DNA-dependent; biological_process GO:0043565; sequence-specific DNA binding; molecular_function GO:0003700; sequence-specific DNA binding transcription factor activity; molecular_function GO:00…	{NA}	{NA}	{NA}	{NA}	{NA}	{false}	{NA}	{PF04963:Sigma-54 factor, core binding domain PF08281:Sigma-70, region 4 PF02954:Bacterial regulatory protein, Fis family PF13185:GAF domain}
Ai.SC002_GM000262	{Chr1:173304:174482:+}	{WP_005290610.1; high-affinity gluconate transporter GntP [Edwardsiella tarda ATCC 15947 = NBRC 105688]}	{Q57493; Uncharacterized transporter HI_0092 }	{eho:A9798_00825; K03299 TC.GNTP gluconate:H+ symporter, GntP family -- }	{YP_002348849; COG2610 H+/gluconate symporter or related permease GR Carbohydrate transport and metabolism ; General function prediction only ;}	{gnl|TC-DB|Q57493; 2.A.8.1.9 Uncharacterized transporter HI_0092 OS=Haemophilus influenzae (strain ATCC 51907 / DSM 11121 / KW20 / Rd) GN=HI_0092 PE=3 SV=1}	{GO:0016020; membrane; cellular_component GO:0055085; transmembrane transport; biological_process GO:0015129; lactate transmembrane transporter activity; molecular_function GO:0015128; gluconate transmembrane transporter activity; molecular_function GO:0005887; integral to plasma membrane; cellular_component GO:0035429; gluconate transmembrane transport; biological_process GO:0015727; lactate tra…	{NA}	{NA}	{NA}	{NA}	{NA}	{false}	{NA}	{PF03553:Na+/H+ antiporter family PF02652:L-lactate permease PF02447:GntP family permease PF03600:Citrate transporter}
Ai.SC002_GM000263	{Chr1:174498:175634:+}	{WP_005290604.1; glycerate kinase GarK [Edwardsiella tarda]}	{P23524; Glycerate 2-kinase }	{eho:A9798_00830; K00865 glxK, garK glycerate 2-kinase 2.7.1.165 Metabolism; Amino acid metabolism; Glycine, serine and threonine metabolism [PATH:ko00260] Metabolism; Lipid metabolism; Glycerolipid metabolism [PATH:ko00561] Metabolism; Carbohydrate metabolism; Glyoxylate and dicarboxylate metabolism [PATH:ko00630] Metabolism; Global and overview maps; Metabolic pathways [PATH:ko01100] Metabolism…	{YP_002935061; COG1929 Glycerate kinase G Carbohydrate transport and metabolism ;}	{NA}	{GO:0008887; glycerate kinase activity; molecular_function GO:0031388; organic acid phosphorylation; biological_process}	{NA}	{NA}	{NA}	{NA}	{NA}	{false}	{NA}	{PF02595:Glycerate kinase family}
Ai.SC002_GM000264	{Chr1:175631:176023:-}	{WP_005290603.1; hypothetical protein [Edwardsiella tarda]}	{P37613; PanD regulatory factor }	{eho:A9798_00835; }	{YP_002935060; COG0456 Ribosomal protein S18 acetylase RimI and related acetyltransferases J Translation, ribosomal structure and biogenesis ;}	{NA}	{GO:0008080; N-acetyltransferase activity; molecular_function}	{NA}	{NA}	{NA}	{NA}	{NA}	{false}	{NA}	{PF00583:Acetyltransferase (GNAT) family PF13673:Acetyltransferase (GNAT) domain}
Ai.SC002_GM000265	{Chr1:176297:177616:+}	{WP_005290597.1; sn-glycerol-3-phosphate ABC transporter substrate-binding protein [Edwardsiella tarda]}	{Q8XG55; sn-glycerol-3-phosphate-binding periplasmic protein UgpB }	{eho:A9798_00840; K05813 ugpB sn-glycerol 3-phosphate transport system substrate-binding protein -- Environmental Information Processing; Membrane transport; ABC transporters [PATH:ko02010]}	{NP_462458; COG1653 ABC-type glycerol-3-phosphate transport system, periplasmic component G Carbohydrate transport and metabolism ;}	{gnl|TC-DB|P0AG80; 3.A.1.1.3 sn-glycerol-3-phosphate-binding periplasmic protein ugpB - Escherichia coli.}	{GO:0006810; transport; biological_process GO:0005215; NA}	{NA}	{VFG043536; AI311 BAbS19_II05480 BAbS19_II05480 Glycerol-3-phosphate-binding periplasmic protein precursor }	{NA}	{NA}	{YES}	{false}	{NA}	{PF01547:Bacterial extracellular solute-binding protein}
Ai.SC002_GM000266	{Chr1:177684:178568:+}	{WP_005290593.1; sn-glycerol-3-phosphate ABC transporter permease protein UgpA [Edwardsiella tarda ATCC 15947 = NBRC 105688]}	{Q1CBH4; sn-glycerol-3-phosphate transport system permease protein UgpA }	{eho:A9798_00845; K05814 ugpA sn-glycerol 3-phosphate transport system permease protein -- Environmental Information Processing; Membrane transport; ABC transporters [PATH:ko02010]}	{YP_002348672; COG1175 ABC-type sugar transport system, permease component G Carbohydrate transport and metabolism ;}	{gnl|TC-DB|P10905; 3.A.1.1.3 SN-glycerol-3-phosphate transport system permease protein ugpA - Escherichia coli.}	{GO:0016020; membrane; cellular_component GO:0006810; transport; biological_process GO:0005215; NA}	{NA}	{NA}	{NA}	{NA}	{NA}	{false}	{NA}	{PF00528:Binding-protein-dependent transport system inner membrane component}
Ai.SC002_GM000267	{Chr1:178610:179413:+}	{WP_005290590.1; sn-glycerol-3-phosphate ABC transporter permease protein UgpE [Edwardsiella tarda ATCC 15947 = NBRC 105688]}	{Q6CZ33; sn-glycerol-3-phosphate transport system permease protein UgpE }	{eho:A9798_00850; K05815 ugpE sn-glycerol 3-phosphate transport system permease protein -- Environmental Information Processing; Membrane transport; ABC transporters [PATH:ko02010]}	{YP_006281132; COG0395 ABC-type glycerol-3-phosphate transport system, permease component G Carbohydrate transport and metabolism ;}	{gnl|TC-DB|P10906; 3.A.1.1.3 SN-glycerol-3-phosphate transport system permease protein ugpE - Escherichia coli.}	{GO:0006810; transport; biological_process GO:0005215; NA GO:0016020; membrane; cellular_component}	{NA}	{NA}	{NA}	{NA}	{NA}	{false}	{NA}	{PF00528:Binding-protein-dependent transport system inner membrane component}
Ai.SC002_GM000268	{Chr1:179438:180532:+}	{WP_047058982.1; glycerol-3-phosphate transporter ATP-binding subunit [Edwardsiella tarda]}	{Q66FU4; sn-glycerol-3-phosphate import ATP-binding protein UgpC }	{eho:A9798_00855; K05816 ugpC sn-glycerol 3-phosphate transport system ATP-binding protein 3.6.3.20 Environmental Information Processing; Membrane transport; ABC transporters [PATH:ko02010]}	{YP_002348670; COG3842 ABC-type Fe3+/spermidine/putrescine transport systems, ATPase components E Amino acid transport and metabolism ;}	{gnl|TC-DB|P10907; 3.A.1.1.3 SN-glycerol-3-phosphate transport ATP-binding protein ugpC - Escherichia coli.}	{GO:0005215; NA GO:0003924; GTPase activity; molecular_function GO:0006810; transport; biological_process GO:0005525; GTP binding; molecular_function GO:0003724; RNA helicase activity; molecular_function GO:0043531; ADP binding; molecular_function GO:0003723; RNA binding; molecular_function GO:0016887; ATPase activity; molecular_function GO:0016820; hydrolase activity, acting on acid anhydrides, …	{PHI:6319; Q8DPC2 potA 1313 Streptococcus pneumoniae Pneumococcal pneumonia Mus musculus (related: house mouse) ABC transporter ATP-binding protein - spermidine/putrescine transport Gene mutation reduced virulence}	{VFG030692; CVF651 Trehalose-recycling ABC transporter sugC sugar ABC transporter }	{NA}	{NA}	{NA}	{false}	{NA}	{PF00910:RNA helicase PF08402:TOBE domain PF07728:AAA domain (dynein-related subfamily) PF00005:ABC transporter PF00931:NB-ARC domain PF01637:ATPase domain predominantly from Archaea PF00004:ATPase family associated with various cellular activities (AAA) PF03193:Protein of unknown function, DUF258}
Ai.SC002_GM000269	{Chr1:180529:181278:+}	{WP_005290584.1; glycerophosphodiester phosphodiesterase family protein [Edwardsiella tarda]}	{P10908; Glycerophosphodiester phosphodiesterase, cytoplasmic }	{eho:A9798_00860; K01126 E3.1.4.46, glpQ, ugpQ glycerophosphoryl diester phosphodiesterase 3.1.4.46 Metabolism; Lipid metabolism; Glycerophospholipid metabolism [PATH:ko00564]}	{YP_002935047; COG0584 Glycerophosphoryl diester phosphodiesterase I Lipid transport and metabolism ;}	{NA}	{GO:0006071; glycerol metabolic process; biological_process GO:0008889; glycerophosphodiester phosphodiesterase activity; molecular_function}	{NA}	{NA}	{NA}	{NA}	{NA}	{false}	{NA}	{PF03009:Glycerophosphoryl diester phosphodiesterase family}
Ai.SC002_GM000270	{Chr1:181329:181625:-}	{WP_005290582.1; hypothetical protein [Edwardsiella tarda]}	{NA}	{eho:A9798_00865; }	{NA}	{NA}	{GO:0016020; membrane; cellular_component GO:0008855; exodeoxyribonuclease VII activity; molecular_function}	{NA}	{NA}	{NA}	{NA}	{NA}	{false}	{NA}	{PF01956:Integral membrane protein DUF106 PF02601:Exonuclease VII, large subunit}
Ai.SC002_GM000271	{Chr1:181898:182227:+}	{WP_005290579.1; thiosulfate sulfurtransferase GlpE [Edwardsiella tarda]}	{C5B970; Thiosulfate sulfurtransferase GlpE }	{eho:A9798_00870; K02439 glpE thiosulfate sulfurtransferase 2.8.1.1 Metabolism; Energy metabolism; Sulfur metabolism [PATH:ko00920] Metabolism; Global and overview maps; Biosynthesis of secondary metabolites [PATH:ko01110] Metabolism; Global and overview maps; Microbial metabolism in diverse environments [PATH:ko01120]}	{YP_002935045; COG0607 Rhodanese-related sulfurtransferase P Inorganic ion transport and metabolism ;}	{NA}	{NA}	{NA}	{NA}	{NA}	{NA}	{NA}	{false}	{NA}	{NA}
Ai.SC002_GM000272	{Chr1:182267:183097:+}	{WP_005290577.1; rhomboid family intramembrane serine protease GlpG [Edwardsiella tarda]}	{A1JSF0; Rhomboid protease GlpG }	{eho:A9798_00875; K02441 glpG GlpG protein -- }	{YP_002935044; COG0705 Membrane associated serine protease, rhomboid family O Posttranslational modification, protein turnover, chaperones ;}	{gnl|TC-DB|P09391; 9.B.104.1.1 Rhomboid protease glpG OS=Escherichia coli (strain K12) GN=glpG PE=1 SV=5}	{GO:0004252; serine-type endopeptidase activity; molecular_function GO:0016021; integral to membrane; cellular_component}	{NA}	{NA}	{NA}	{NA}	{NA}	{false}	{NA}	{PF01694:Rhomboid family PF12122:Cytoplasmic N-terminal domain of rhomboid serine protease}
Ai.SC002_GM000273	{Chr1:183160:183918:+}	{EFE21270.1; transcriptional regulator, DeoR family [Edwardsiella tarda ATCC 23685]}	{P0ACL0; Glycerol-3-phosphate regulon repressor }	{eho:A9798_00880; K02444 glpR DeoR family transcriptional regulator, glycerol-3-phosphate regulon repressor -- }	{YP_002935043; COG1349 DNA-binding transcriptional regulator of sugar metabolism, DeoR/GlpR family KG Transcription ; Carbohydrate transport and metabolism ;}	{NA}	{GO:0005737; cytoplasm; cellular_component GO:0051775; response to redox state; biological_process GO:0006084; acetyl-CoA metabolic process; biological_process GO:0003677; DNA binding; molecular_function GO:0005622; intracellular; cellular_component GO:0008152; NA GO:0006355; regulation of transcription, DNA-dependent; biological_process GO:0003824; NA GO:0003700; sequence-specific DNA binding tr…	{PHI:6545; Q9L7R1 yihW 28901 Salmonella enterica Salmonellosis Mus musculus (related: house mouse) O-Antigen Capsule gene deletion: full; gene complementation unaffected pathogenicity}	{NA}	{NA}	{NA}	{NA}	{false}	{NA}	{PF01325:Iron dependent repressor, N-terminal DNA binding domain PF06971:Putative DNA-binding protein N-terminus PF01022:Bacterial regulatory protein, arsR family PF00392:Bacterial regulatory proteins, gntR family PF01144:Coenzyme A transferase PF08220:DeoR-like helix-turn-helix domain PF02550:Acetyl-CoA hydrolase/transferase N-terminal domain}
Ai.SC002_GM000274	{Chr1:184288:185790:+}	{EFE21269.1; glycerol-3-phosphate dehydrogenase [Edwardsiella tarda ATCC 23685]}	{P13035; Aerobic glycerol-3-phosphate dehydrogenase }	{eho:A9798_00885; K00111 glpA, glpD glycerol-3-phosphate dehydrogenase 1.1.5.3 Metabolism; Lipid metabolism; Glycerophospholipid metabolism [PATH:ko00564] Metabolism; Global and overview maps; Biosynthesis of secondary metabolites [PATH:ko01110]}	{YP_002935042; COG0578 Glycerol-3-phosphate dehydrogenase C Energy production and conversion ;}	{NA}	{GO:0055114; oxidation-reduction process; biological_process GO:0008033; tRNA processing; biological_process GO:0016491; oxidoreductase activity; molecular_function GO:0016705; oxidoreductase activity, acting on paired donors, with incorporation or reduction of molecular oxygen; molecular_function GO:0016117; carotenoid biosynthetic process; biological_process GO:0003857; 3-hydroxyacyl-CoA dehydr…	{PHI:3272; Q8CWG4 glpD 632 Yersinia pestis Pneumonic Plague Mus musculus (related: house mouse) Glycerol-3-phosphate dehydrogenase involved in glycerol fermentation gene deletion: full; gene complementation unaffected pathogenicity}	{NA}	{NA}	{NA}	{NA}	{false}	{ATE86697.1_; GH36 α-galactosidase (EC 3.2.1.22); α-N-acetylgalactosaminidase (EC 3.2.1.49); stachyose synthase (EC 2.4.1.67); raffinose synthase (EC 2.4.1.82) Mechanistic commonality with family GH27 demonstrated by Comfort et al. (2007) Biochemistry, 46: 3319-3330 (PMID: 17323919)}	{PF05834:Lycopene cyclase protein PF07992:Pyridine nucleotide-disulphide oxidoreductase PF02737:3-hydroxyacyl-CoA dehydrogenase, NAD binding domain PF01266:FAD dependent oxidoreductase PF01134:Glucose inhibited division protein A}
Ai.SC002_GM000275	{Chr1:185844:188261:-}	{WP_035600052.1; glycogen phosphorylase [Edwardsiella tarda]}	{P0AC86; Glycogen phosphorylase }	{eho:A9798_00890; K00688 PYG, glgP glycogen phosphorylase 2.4.1.1 Metabolism; Carbohydrate metabolism; Starch and sucrose metabolism [PATH:ko00500] Metabolism; Global and overview maps; Metabolic pathways [PATH:ko01100] Metabolism; Global and overview maps; Biosynthesis of secondary metabolites [PATH:ko01110] Cellular Processes; Cellular community - prokaryotes; Biofilm formation - Escherichia co…	{YP_002935041; COG0058 Glucan phosphorylase G Carbohydrate transport and metabolism ;}	{NA}	{GO:0008184; glycogen phosphorylase activity; molecular_function GO:0005975; carbohydrate metabolic process; biological_process}	{PHI:2062__PHI:3815; NA}	{NA}	{NA}	{NA}	{NA}	{false}	{ATI65881.1_; GT35 glycogen or starch phosphorylase (EC 2.4.1.1). NULL}	{PF00343:Carbohydrate phosphorylase}
Ai.SC002_GM000276	{Chr1:188448:189878:-}	{EFE21267.1; glycogen/starch synthase, ADP-glucose type [Edwardsiella tarda ATCC 23685]}	{C5B965; Glycogen synthase }	{eho:A9798_00895; K00703 glgA starch synthase 2.4.1.21 Metabolism; Carbohydrate metabolism; Starch and sucrose metabolism [PATH:ko00500] Metabolism; Global and overview maps; Metabolic pathways [PATH:ko01100] Metabolism; Global and overview maps; Biosynthesis of secondary metabolites [PATH:ko01110] Cellular Processes; Cellular community - prokaryotes; Biofilm formation - Escherichia coli [PATH:ko…	{YP_002935040; COG0297 Glycogen synthase G Carbohydrate transport and metabolism ;}	{NA}	{GO:0009058; biosynthetic process; biological_process}	{PHI:10051; P05416 glgA 28901 Salmonella enterica Salmonellosis Mus musculus (related: house mouse) Glycogen synthase Gene mutation; gene complementation reduced virulence}	{NA}	{NA}	{NA}	{NA}	{false}	{AKH87785.1_; GT5 UDP-Glc: glycogen glucosyltransferase (EC 2.4.1.11); ADP-Glc: starch glucosyltransferase (EC 2.4.1.21); NDP-Glc: starch glucosyltransferase (EC 2.4.1.242); UDP-Glc: α-1,3-glucan synthase (EC 2.4.1.183) UDP-Glc: α-1,4-glucan synthase (EC 2.4.1.-) -}	{PF00534:Glycosyl transferases group 1}
Ai.SC002_GM000277	{Chr1:189919:191199:-}	{WP_005290561.1; glucose-1-phosphate adenylyltransferase [Edwardsiella tarda]}	{A8GKU8; Glucose-1-phosphate adenylyltransferase }	{eho:A9798_00900; K00975 glgC glucose-1-phosphate adenylyltransferase 2.7.7.27 Metabolism; Carbohydrate metabolism; Starch and sucrose metabolism [PATH:ko00500] Metabolism; Carbohydrate metabolism; Amino sugar and nucleotide sugar metabolism [PATH:ko00520] Metabolism; Global and overview maps; Metabolic pathways [PATH:ko01100] Metabolism; Global and overview maps; Biosynthesis of secondary metabo…	{YP_002935039; COG0448 ADP-glucose pyrophosphorylase G Carbohydrate transport and metabolism ;}	{NA}	{GO:0016772; transferase activity, transferring phosphorus-containing groups; molecular_function GO:0009058; biosynthetic process; biological_process GO:0016779; nucleotidyltransferase activity; molecular_function}	{PHI:6731; P9WN43 glgC 1773 Mycobacterium tuberculosis tuberculosis Mus musculus (related: house mouse) Glucose-1-phosphate adenylyltransferase Gene mutation reduced virulence}	{NA}	{NA}	{NA}	{NA}	{false}	{NA}	{PF00483:Nucleotidyl transferase PF07959:L-fucokinase}
Ai.SC002_GM000278	{Chr1:191254:193233:-}	{WP_035600044.1; glycogen debranching enzyme [Edwardsiella tarda]}	{A8GKU9; Glycogen debranching enzyme }	{eho:A9798_00905; K02438 glgX glycogen debranching enzyme 3.2.1.196 Metabolism; Carbohydrate metabolism; Starch and sucrose metabolism [PATH:ko00500] Metabolism; Global and overview maps; Metabolic pathways [PATH:ko01100]}	{YP_002935038; COG1523 Pullulanase/glycogen debranching enzyme G Carbohydrate transport and metabolism ;}	{NA}	{GO:0005975; carbohydrate metabolic process; biological_process GO:0043169; cation binding; molecular_function GO:0003824; NA GO:0004553; hydrolase activity, hydrolyzing O-glycosyl compounds; molecular_function}	{NA}	{NA}	{NA}	{NA}	{NA}	{false}	{ATI64391.1_; CBM48 Modules of approx. 100 residues with glycogen-binding function, appended to GH13 modules. Also found in the beta subunit (glycogen-binding) of AMP-activated protein kinases (AMPK) -; ATI64391.1_; GH13_11 α-amylase (EC 3.2.1.1); pullulanase (EC 3.2.1.41); cyclomaltodextrin glucanotransferase (EC 2.4.1.19); cyclomaltodextrinase (EC 3.2.1.54); trehalose-6-phosphate hydrolase (EC …	{PF00128:Alpha amylase, catalytic domain PF02922:Carbohydrate-binding module 48 (Isoamylase N-terminal domain)}
Ai.SC002_GM000279	{Chr1:193217:195427:-}	{WP_005290558.1; 1, 4-alpha-glucan branching enzyme GlgB [Edwardsiella tarda]}	{A8GKV0; 1,4-alpha-glucan branching enzyme GlgB }	{eho:A9798_00910; K00700 GBE1, glgB 1,4-alpha-glucan branching enzyme 2.4.1.18 Metabolism; Carbohydrate metabolism; Starch and sucrose metabolism [PATH:ko00500] Metabolism; Global and overview maps; Metabolic pathways [PATH:ko01100] Metabolism; Global and overview maps; Biosynthesis of secondary metabolites [PATH:ko01110]}	{YP_002935037; COG0296 1,4-alpha-glucan branching enzyme G Carbohydrate transport and metabolism ;}	{NA}	{GO:0046527; glucosyltransferase activity; molecular_function GO:0043169; cation binding; molecular_function GO:0004553; hydrolase activity, hydrolyzing O-glycosyl compounds; molecular_function GO:0003824; NA GO:0009250; glucan biosynthetic process; biological_process GO:0005975; carbohydrate metabolic process; biological_process}	{NA}	{NA}	{NA}	{NA}	{NA}	{false}	{AKH87788.1_; CBM48 Modules of approx. 100 residues with glycogen-binding function, appended to GH13 modules. Also found in the beta subunit (glycogen-binding) of AMP-activated protein kinases (AMPK) -; AKH87788.1_; GH13_9 α-amylase (EC 3.2.1.1); pullulanase (EC 3.2.1.41); cyclomaltodextrin glucanotransferase (EC 2.4.1.19); cyclomaltodextrinase (EC 3.2.1.54); trehalose-6-phosphate hydrolase (EC 3…	{PF02806:Alpha amylase, C-terminal all-beta domain PF02324:Glycosyl hydrolase family 70 PF00128:Alpha amylase, catalytic domain PF02922:Carbohydrate-binding module 48 (Isoamylase N-terminal domain)}
Ai.SC002_GM000280	{Chr1:195656:196972:-}	{WP_005290554.1; glucose-1-phosphate adenylyltransferase [Edwardsiella tarda]}	{B7LSE1; Glucose-1-phosphate adenylyltransferase }	{eho:A9798_00915; K00975 glgC glucose-1-phosphate adenylyltransferase 2.7.7.27 Metabolism; Carbohydrate metabolism; Starch and sucrose metabolism [PATH:ko00500] Metabolism; Carbohydrate metabolism; Amino sugar and nucleotide sugar metabolism [PATH:ko00520] Metabolism; Global and overview maps; Metabolic pathways [PATH:ko01100] Metabolism; Global and overview maps; Biosynthesis of secondary metabo…	{YP_002935035; COG0448 ADP-glucose pyrophosphorylase G Carbohydrate transport and metabolism ;}	{NA}	{GO:0009058; biosynthetic process; biological_process GO:0016772; transferase activity, transferring phosphorus-containing groups; molecular_function GO:0016779; nucleotidyltransferase activity; molecular_function}	{PHI:6731; P9WN43 glgC 1773 Mycobacterium tuberculosis tuberculosis Mus musculus (related: house mouse) Glucose-1-phosphate adenylyltransferase Gene mutation reduced virulence}	{NA}	{NA}	{NA}	{NA}	{false}	{NA}	{PF00483:Nucleotidyl transferase PF07959:L-fucokinase}
Ai.SC002_GM000281	{Chr1:197447:199540:-}	{WP_005290551.1; 4-alpha-glucanotransferase [Edwardsiella tarda]}	{P15977; 4-alpha-glucanotransferase }	{eho:A9798_00920; K00705 malQ 4-alpha-glucanotransferase 2.4.1.25 Metabolism; Carbohydrate metabolism; Starch and sucrose metabolism [PATH:ko00500] Metabolism; Global and overview maps; Metabolic pathways [PATH:ko01100] Metabolism; Global and overview maps; Biosynthesis of secondary metabolites [PATH:ko01110]}	{YP_002935034; COG1640 4-alpha-glucanotransferase G Carbohydrate transport and metabolism ;}	{NA}	{GO:0004134; 4-alpha-glucanotransferase activity; molecular_function GO:0005975; carbohydrate metabolic process; biological_process}	{NA}	{NA}	{NA}	{NA}	{NA}	{true}	{AKH87790.1_; GH77 amylomaltase or 4-α-glucanotransferase (EC 2.4.1.25) -}	{PF02446:4-alpha-glucanotransferase}
Ai.SC002_GM000282	{Chr1:199550:201955:-}	{WP_005290549.1; phosphorylase, glycogen/starch/alpha-glucan family [Edwardsiella tarda ATCC 23685]}	{P00490; Maltodextrin phosphorylase }	{eho:A9798_00925; K00688 PYG, glgP glycogen phosphorylase 2.4.1.1 Metabolism; Carbohydrate metabolism; Starch and sucrose metabolism [PATH:ko00500] Metabolism; Global and overview maps; Metabolic pathways [PATH:ko01100] Metabolism; Global and overview maps; Biosynthesis of secondary metabolites [PATH:ko01110] Cellular Processes; Cellular community - prokaryotes; Biofilm formation - Escherichia co…	{YP_002935033; COG0058 Glucan phosphorylase G Carbohydrate transport and metabolism ;}	{NA}	{GO:0005975; carbohydrate metabolic process; biological_process GO:0008184; glycogen phosphorylase activity; molecular_function}	{PHI:2062__PHI:3815; NA}	{NA}	{NA}	{NA}	{NA}	{false}	{AKH87791.1_; GT35 glycogen or starch phosphorylase (EC 2.4.1.1). NULL}	{PF00343:Carbohydrate phosphorylase}
Ai.SC002_GM000283	{Chr1:202529:205135:+}	{WP_005295455.1; maltose regulon transcriptional regulator MalT [Edwardsiella tarda]}	{A8GKU0; HTH-type transcriptional regulator MalT }	{eho:A9798_00930; K03556 malT LuxR family transcriptional regulator, maltose regulon positive regulatory protein -- }	{YP_002935032; COG2909 ATP-, maltotriose- and DNA-dependent transcriptional regulator MalT K Transcription ;}	{NA}	{GO:0006352; transcription initiation, DNA-dependent; biological_process GO:0003677; DNA binding; molecular_function GO:0006355; regulation of transcription, DNA-dependent; biological_process GO:0016987; sigma factor activity; molecular_function GO:0042802; identical protein binding; molecular_function GO:0003700; sequence-specific DNA binding transcription factor activity; molecular_function GO:…	{NA}	{NA}	{NA}	{NA}	{NA}	{false}	{NA}	{PF07721:Tetratricopeptide repeat PF03965:Penicillinase repressor PF13181:Tetratricopeptide repeat PF08281:Sigma-70, region 4 PF00196:Bacterial regulatory proteins, luxR family PF04545:Sigma-70, region 4}
Ai.SC002_GM000284	{Chr1:205143:205757:-}	{EFE21256.1; translocator protein, LysE family [Edwardsiella tarda ATCC 23685]}	{NA}	{eho:A9798_00935; }	{YP_002935031; COG1280 Threonine/homoserine/homoserine lactone efflux protein E Amino acid transport and metabolism ;}	{NA}	{GO:0016020; membrane; cellular_component GO:0006865; amino acid transport; biological_process}	{NA}	{NA}	{NA}	{NA}	{NA}	{false}	{NA}	{PF01810:LysE type translocator}
Ai.SC002_GM000285	{Chr1:205857:206840:+}	{WP_005295446.1; putative esterase [Edwardsiella tarda ATCC 15947 = NBRC 105688]}	{P45524; Putative esterase YheT }	{eho:A9798_00940; K07019 K07019 uncharacterized protein -- }	{YP_002935030; COG0429 Predicted hydrolase of the alpha/beta-hydrolase fold R General function prediction only ;}	{NA}	{NA}	{NA}	{NA}	{NA}	{NA}	{NA}	{false}	{NA}	{NA}
Ai.SC002_GM000286	{Chr1:206837:207061:+}	{WP_005290539.1; hypothetical protein [Edwardsiella tarda|Edwardsiella tarda,]}	{C5B954; UPF0270 protein NT01EI_3666 }	{eho:A9798_00945; K09898 K09898 uncharacterized protein -- }	{YP_002935029; COG3089 Uncharacterized conserved protein YheU, UPF0270 family S Function unknown ;}	{NA}	{NA}	{NA}	{NA}	{NA}	{NA}	{NA}	{false}	{NA}	{NA}
Ai.SC002_GM000287	{Chr1:207499:208044:+}	{EIQ40288.1; cyclic AMP receptor-like protein [Shigella sonnei 3233-85]}	{P0ACK0; cAMP-activated global transcriptional regulator CRP }	{ese:ECSF_3184; K10914 crp CRP/FNR family transcriptional regulator, cyclic AMP receptor protein -- Environmental Information Processing; Signal transduction; Two-component system [PATH:ko02020] Cellular Processes; Cellular community - prokaryotes; Quorum sensing [PATH:ko02024] Cellular Processes; Cellular community - prokaryotes; Biofilm formation - Pseudomonas aeruginosa [PATH:ko02025] Cellular…	{NP_312235; COG0664 cAMP-binding domain of CRP or a regulatory subunit of cAMP-dependent protein kinases T Signal transduction mechanisms ;}	{NA}	{GO:0006260; DNA replication; biological_process GO:0006352; transcription initiation, DNA-dependent; biological_process GO:0003677; DNA binding; molecular_function GO:0005622; intracellular; cellular_component GO:0006355; regulation of transcription, DNA-dependent; biological_process GO:0016987; sigma factor activity; molecular_function GO:0006276; plasmid maintenance; biological_process GO:0003…	{PHI:2684; P0A2T6 crp 28901 Salmonella enterica Food Poisoning Mus musculus (related: house mouse) Regulators of systemic infection gene deletion: full; gene complementation reduced virulence}	{VFG042734; AI097 type IV pili vfr cAMP-regulatory protein }	{NA}	{ARO:3000518; CRP 370.548 efflux pump complex or subunit conferring antibiotic resistance, protein(s) and two-component regulatory system modulating antibiotic efflux }	{NA}	{false}	{NA}	{PF00325:Bacterial regulatory proteins, crp family PF02796:Helix-turn-helix domain of resolvase PF01047:MarR family PF00730:HhH-GPD superfamily base excision DNA repair protein PF04545:Sigma-70, region 4 PF05732:Firmicute plasmid replication protein (RepL)}
Ai.SC002_GM000288	{Chr1:208094:210175:+}	{EFE21252.1; integral membrane protein, YccS/YhfK family [Edwardsiella tarda ATCC 23685]}	{P45537; Uncharacterized protein YhfK }	{eho:A9798_00955; }	{YP_002935027; COG1289 Uncharacterized membrane protein YccC S Function unknown ;}	{gnl|TC-DB|P45537; 2.A.85.1.3 Uncharacterized protein yhfK OS=Escherichia coli (strain K12) GN=yhfK PE=3 SV=2}	{GO:0005886; plasma membrane; cellular_component GO:0015743; malate transport; biological_process GO:0006810; transport; biological_process}	{NA}	{NA}	{NA}	{NA}	{NA}	{false}	{NA}	{PF04632:Fusaric acid resistance protein family PF11744:Aluminium activated malate transporter}
Ai.SC002_GM000289	{Chr1:210328:210903:-}	{WP_005290532.1; MULTISPECIES: Fe-S biogenesis protein NfuA [Edwardsiella|Edwardsiella piscicida|Edwardsiella tarda]}	{C5BGT5; Fe/S biogenesis protein NfuA }	{edw:QY76_04035; K07400 nfuA Fe/S biogenesis protein NfuA -- }	{YP_002935017; COG0694 Fe-S cluster biogenesis protein NfuA, 4Fe-4S-binding domain O Posttranslational modification, protein turnover, chaperones ;}	{NA}	{GO:0051536; iron-sulfur cluster binding; molecular_function GO:0005506; iron ion binding; molecular_function GO:0016226; iron-sulfur cluster assembly; biological_process}	{NA}	{NA}	{NA}	{NA}	{NA}	{false}	{NA}	{PF01106:NifU-like domain}
Ai.SC002_GM000290	{Chr1:210962:211315:-}	{WP_005290530.1; DNA utilization protein GntX [Edwardsiella tarda]}	{Q8X715; DNA utilization protein YhgH }	{eho:A9798_00965; }	{YP_002935016; COG1040 Predicted amidophosphoribosyltransferases R General function prediction only ;}	{NA}	{GO:0009116; nucleoside metabolic process; biological_process}	{NA}	{NA}	{NA}	{NA}	{NA}	{false}	{NA}	{PF00156:Phosphoribosyl transferase domain}
Ai.SC002_GM000291	{Chr1:211686:212465:+}	{WP_005295436.1; pimeloyl-[acyl-carrier protein] methyl ester esterase [Edwardsiella tarda]}	{C5BGT3; Pimeloyl-[acyl-carrier protein] methyl ester esterase }	{eho:A9798_00970; K02170 bioH pimeloyl-[acyl-carrier protein] methyl ester esterase 3.1.1.85 Metabolism; Metabolism of cofactors and vitamins; Biotin metabolism [PATH:ko00780] Metabolism; Global and overview maps; Metabolic pathways [PATH:ko01100]}	{YP_002935015; COG2267 Lysophospholipase, alpha-beta hydrolase superfamily I Lipid transport and metabolism ;}	{NA}	{GO:0008236; serine-type peptidase activity; molecular_function GO:0016787; hydrolase activity; molecular_function GO:0009058; biosynthetic process; biological_process GO:0006508; proteolysis; biological_process GO:0016788; hydrolase activity, acting on ester bonds; molecular_function}	{NA}	{NA}	{NA}	{NA}	{NA}	{false}	{NA}	{PF00975:Thioesterase domain PF00326:Prolyl oligopeptidase family PF02230:Phospholipase/Carboxylesterase}
Ai.SC002_GM000292	{Chr1:212512:212757:-}	{WP_005290522.1; ferrous iron transport protein C [Edwardsiella tarda ATCC 15947 = NBRC 105688]}	{A8GKT3; Probable [Fe-S]-dependent transcriptional repressor }	{eho:A9798_00975; K07490 feoC ferrous iron transport protein C -- }	{NA}	{gnl|TC-DB|B5XTS6; 9.A.8.1.10 Ferrous iron transport protein C OS=Klebsiella pneumoniae (strain 342) GN=feoC PE=3 SV=1}	{GO:0003700; sequence-specific DNA binding transcription factor activity; molecular_function GO:0006355; regulation of transcription, DNA-dependent; biological_process GO:0005622; intracellular; cellular_component GO:0003677; DNA binding; molecular_function}	{NA}	{NA}	{NA}	{NA}	{NA}	{false}	{NA}	{PF01047:MarR family PF01325:Iron dependent repressor, N-terminal DNA binding domain}
Ai.SC002_GM000293	{Chr1:212779:215094:-}	{WP_005290519.1; ferrous iron transport protein B [Edwardsiella tarda]}	{Q8XED4; Fe(2+) transporter FeoB }	{eho:A9798_00980; K04759 feoB ferrous iron transport protein B -- }	{YP_002935013; COG0370 Fe2+ transport system protein B P Inorganic ion transport and metabolism ;}	{gnl|TC-DB|B5XTS7; 9.A.8.1.10 Ferrous iron transport protein B OS=Klebsiella pneumoniae (strain 342) GN=feoB PE=4 SV=1}	{GO:0000166; nucleotide binding; molecular_function GO:0015684; ferrous iron transport; biological_process GO:0015093; ferrous iron transmembrane transporter activity; molecular_function GO:0016021; integral to membrane; cellular_component GO:0003924; GTPase activity; molecular_function GO:0001882; nucleoside binding; molecular_function GO:0005525; GTP binding; molecular_function}	{PHI:6941; A0A0F6UGK4 feoB 287 Pseudomonas aeruginosa Pneumonia Mus musculus (related: house mouse) Ferrous iron transport protein Gene mutation; gene complementation loss of pathogenicity}	{VFG047394; CVF836 Ferrous iron-transport system ferrous iron transport protein B }	{NA}	{NA}	{NA}	{false}	{NA}	{PF07670:Nucleoside recognition PF07664:Ferrous iron transport protein B C terminus PF03029:Conserved hypothetical ATP binding protein PF04548:AIG1 family PF01926:50S ribosome-binding GTPase PF00350:Dynamin family PF02421:Ferrous iron transport protein B PF03193:Protein of unknown function, DUF258 PF00009:Elongation factor Tu GTP binding domain}
Ai.SC002_GM000294	{Chr1:215199:215480:-}	{EFE21309.1; ferrous iron transport protein A [Edwardsiella tarda ATCC 23685]}	{P0AEL5; Fe(2+) transport protein A }	{eho:A9798_00985; K04758 feoA ferrous iron transport protein A -- }	{YP_002935012; COG1918 Fe2+ transport system protein FeoA P Inorganic ion transport and metabolism ;}	{gnl|TC-DB|P0AEL3; 9.A.8.1.1 Ferrous iron transport protein A OS=Escherichia coli (strain K12) GN=feoA PE=1 SV=1}	{GO:0046914; transition metal ion binding; molecular_function}	{NA}	{VFG045722; CVF359 Ferrous iron transport feoA ferrous iron transporter A }	{NA}	{NA}	{NA}	{false}	{NA}	{PF04023:FeoA domain}
Ai.SC002_GM000295	{Chr1:215772:215960:+}	{WP_035600029.1; hypothetical protein [Edwardsiella tarda]}	{NA}	{NA}	{NA}	{NA}	{NA}	{NA}	{NA}	{NA}	{NA}	{NA}	{false}	{NA}	{NA}
Ai.SC002_GM000296	{Chr1:216099:218426:-}	{WP_005290514.1; Tex-like protein N-terminal domain protein [Edwardsiella tarda ATCC 23685]}	{P46837; Protein YhgF }	{eho:A9798_00995; K06959 tex protein Tex -- }	{YP_002935010; COG2183 Transcriptional accessory protein Tex/SPT6 K Transcription ;}	{NA}	{GO:0005737; cytoplasm; cellular_component GO:0003723; RNA binding; molecular_function GO:0006974; response to DNA damage stimulus; biological_process GO:0006310; DNA recombination; biological_process GO:0016788; hydrolase activity, acting on ester bonds; molecular_function GO:0006281; DNA repair; biological_process}	{NA}	{NA}	{NA}	{NA}	{NA}	{false}	{NA}	{PF03652:Holliday junction resolvase PF00575:S1 RNA binding domain}
Ai.SC002_GM000297	{Chr1:218538:219014:-}	{WP_005290512.1; transcription elongation factor GreB [Edwardsiella tarda]}	{P64274; Transcription elongation factor GreB }	{eho:A9798_01000; K04760 greB transcription elongation factor GreB -- }	{YP_002935009; COG0782 Transcription elongation factor, GreA/GreB family K Transcription ;}	{NA}	{GO:0003677; DNA binding; molecular_function GO:0032784; regulation of transcription elongation, DNA-dependent; biological_process}	{PHI:7131; Q8ZLJ2 greB 28901 Salmonella enterica Salmonellosis Mus musculus (related: house mouse) Transcription elongation factor Gene mutation loss of pathogenicity}	{NA}	{NA}	{NA}	{NA}	{false}	{NA}	{PF01272:Transcription elongation factor, GreA/GreB, C-term PF03449:Transcription elongation factor, N-terminal}
Ai.SC002_GM000298	{Chr1:219363:220082:+}	{WP_005290509.1; transcriptional regulatory protein OmpR, putative [Edwardsiella ictaluri|Edwardsiella tarda]}	{P0AA18; Transcriptional regulatory protein OmpR }	{etd:ETAF_2969; K07659 ompR two-component system, OmpR family, phosphate regulon response regulator OmpR -- Environmental Information Processing; Signal transduction; Two-component system [PATH:ko02020] Cellular Processes; Cellular community - prokaryotes; Biofilm formation - Escherichia coli [PATH:ko02026]}	{YP_002935008; COG0745 DNA-binding response regulator, OmpR family, contains REC and winged-helix (wHTH) domain TK Signal transduction mechanisms ; Transcription ;}	{NA}	{GO:0000160; two-component signal transduction system (phosphorelay); biological_process GO:0006355; regulation of transcription, DNA-dependent; biological_process GO:0000156; two-component response regulator activity; molecular_function GO:0003677; DNA binding; molecular_function}	{PHI:8656; E0SJT3 ompR 204038 Dickeya dadantii Soft rot disease Cichorium intybus (related: chicory) DNA-binding response regulator in two-component regulatory system Gene mutation reduced virulence}	{VFG038219; VF0463 BfmRS bfmR biofilm-controlling response regulator - - Controls biofilm formation and cellular morphology;participates in cell adhesion, resistance to serum killing and antibiotic susceptibility "Activates the expression of the ushere chaperone assembly system responsible for the production of pili needed for biofilm formation on polystyrene surfaces;inactivation of bfmS may aff…	{NA}	{ARO:3003841, ARO:3000553, ARO:3002929, ARO:3004054, ARO:3002922, ARO:3000828, ARO:3000816, ARO:3002927, ARO:3002925, ARO:3002926, ARO:3002928, ARO:3002923, ARO:3002924, ARO:3003728, ARO:3002919, ARO:3004055, ARO:3003066, ARO:3000838; Pseudomonas aeruginosa CpxR, adeR, baeR, vanRA, vanRL, arlR, Escherichia coli CpxR, smeR, vanRI, vanRC, vanRD, vanRE, vanRF, vanRG, mtrA, kdpE, vanRM, vanRN 123.635…	{NA}	{false}	{NA}	{PF00072:Response regulator receiver domain PF00486:Transcriptional regulatory protein, C terminal}
Ai.SC002_GM000299	{Chr1:220079:221464:+}	{WP_005290507.1; ATPase/histidine kinase/DNA gyrase B/HSP90 domain protein [Edwardsiella tarda ATCC 23685]}	{P08982; Osmolarity sensor protein EnvZ }	{eho:A9798_01010; K07638 envZ two-component system, OmpR family, osmolarity sensor histidine kinase EnvZ 2.7.13.3 Environmental Information Processing; Signal transduction; Two-component system [PATH:ko02020] Cellular Processes; Cellular community - prokaryotes; Biofilm formation - Escherichia coli [PATH:ko02026]}	{YP_002935007; COG2205 K+-sensing histidine kinase KdpD T Signal transduction mechanisms ;}	{NA}	{GO:0005524; ATP binding; molecular_function GO:0016020; membrane; cellular_component GO:0004871; signal transducer activity; molecular_function GO:0016021; integral to membrane; cellular_component GO:0007165; signal transduction; biological_process GO:0000155; two-component sensor activity; molecular_function}	{PHI:8655; E0SJT2 envZ 204038 Dickeya dadantii Soft rot disease Cichorium intybus (related: chicory) Sensory histidine kinase in two-component regulatory system Gene mutation reduced virulence}	{NA}	{NA}	{NA}	{NA}	{false}	{NA}	{PF02518:Histidine kinase-, DNA gyrase B-, and HSP90-like ATPase PF00512:His Kinase A (phospho-acceptor) domain PF00672:HAMP domain}
Ai.SC002_GM000300	{Chr1:221565:223184:-}	{WP_005290504.1; phosphoenolpyruvate carboxykinase (ATP) [Edwardsiella tarda]}	{C5BGS4; Phosphoenolpyruvate carboxykinase (ATP) }	{eho:A9798_01015; K01610 E4.1.1.49, pckA phosphoenolpyruvate carboxykinase (ATP) 4.1.1.49 Metabolism; Carbohydrate metabolism; Glycolysis / Gluconeogenesis [PATH:ko00010] Metabolism; Carbohydrate metabolism; Citrate cycle (TCA cycle) [PATH:ko00020] Metabolism; Carbohydrate metabolism; Pyruvate metabolism [PATH:ko00620] Metabolism; Energy metabolism; Carbon fixation in photosynthetic organisms [PA…	{YP_002935006; COG1866 Phosphoenolpyruvate carboxykinase, ATP-dependent C Energy production and conversion ;}	{NA}	{GO:0004612; phosphoenolpyruvate carboxykinase (ATP) activity; molecular_function GO:0006094; gluconeogenesis; biological_process GO:0005524; ATP binding; molecular_function}	{PHI:424; F5HAA8 PCK1 5207 Cryptococcus neoformans Cryptococcosis Mus musculus (related: house mouse) Phosphoenolpyruvate carboxykinase gene deletion; gene complementation reduced virulence}	{NA}	{NA}	{NA}	{NA}	{false}	{NA}	{PF01293:Phosphoenolpyruvate carboxykinase}
Ai.SC002_GM000301	{Chr1:223375:223815:-}	{WP_005290501.1; hypothetical protein [Edwardsiella tarda]}	{NA}	{eho:A9798_01020; }	{YP_002935004; COG0607 Rhodanese-related sulfurtransferase P Inorganic ion transport and metabolism ;}	{NA}	{NA}	{NA}	{NA}	{NA}	{NA}	{YES}	{false}	{NA}	{NA}
Ai.SC002_GM000302	{Chr1:223905:225734:-}	{WP_005290499.1; hypothetical protein [Edwardsiella tarda]}	{Q8EJI6; Dissimilatory sulfite reductase SirA }	{eho:A9798_01025; }	{YP_002493560; COG0484 DnaJ-class molecular chaperone with C-terminal Zn finger domain O Posttranslational modification, protein turnover, chaperones ;}	{NA}	{GO:0031072; heat shock protein binding; molecular_function GO:0051082; unfolded protein binding; molecular_function}	{NA}	{NA}	{NA}	{NA}	{NA}	{false}	{NA}	{PF00684:DnaJ central domain}
Ai.SC002_GM000303	{Chr1:226015:226803:-}	{WP_005290496.1; putative thiosulfate reductase cytochrome B subunit [Edwardsiella tarda]}	{P37602; Thiosulfate reductase cytochrome B subunit PhsC }	{eho:A9798_01030; K08354 phsC thiosulfate reductase cytochrome b subunit -- Metabolism; Energy metabolism; Sulfur metabolism [PATH:ko00920] Metabolism; Global and overview maps; Microbial metabolism in diverse environments [PATH:ko01120]}	{YP_002935002; COG4117 Thiosulfate reductase cytochrome b subunit P Inorganic ion transport and metabolism ;}	{gnl|TC-DB|P37602; 5.A.3.5.1 Thiosulfate reductase cytochrome B subunit - Salmonella typhimurium.}	{GO:0016021; integral to membrane; cellular_component GO:0009055; NA}	{NA}	{NA}	{NA}	{NA}	{NA}	{false}	{NA}	{PF01292:Prokaryotic cytochrome b561}
Ai.SC002_GM000304	{Chr1:226813:227451:-}	{WP_047059011.1; ferredoxin [Edwardsiella tarda]}	{P77375; Uncharacterized ferredoxin-like protein YdhX }	{eho:A9798_01035; }	{YP_002935001; COG0437 Fe-S-cluster-containing dehydrogenase component C Energy production and conversion ;}	{gnl|TC-DB|P0A1I1; 5.A.3.5.1 Thiosulfate reductase electron transport protein phsB - Salmonella typhimurium.}	{GO:0051536; iron-sulfur cluster binding; molecular_function}	{NA}	{NA}	{NA}	{NA}	{NA}	{false}	{NA}	{PF13746:4Fe-4S dicluster domain PF12838:4Fe-4S dicluster domain PF00037:4Fe-4S binding domain PF13247:4Fe-4S dicluster domain PF13183:4Fe-4S dicluster domain PF12798:4Fe-4S binding domain PF12837:4Fe-4S binding domain PF12797:4Fe-4S binding domain PF13187:4Fe-4S dicluster domain PF12800:4Fe-4S binding domain PF13237:4Fe-4S dicluster domain}
Ai.SC002_GM000305	{Chr1:227683:228564:-}	{WP_035596364.1; molecular chaperone Hsp33 [Edwardsiella tarda]}	{C5BGR8; 33 kDa chaperonin }	{eho:A9798_01040; K04083 hslO molecular chaperone Hsp33 -- }	{YP_002935000; COG1281 Redox-regulated molecular chaperone, HSP33 family O Posttranslational modification, protein turnover, chaperones ;}	{NA}	{GO:0005737; cytoplasm; cellular_component GO:0006457; protein folding; biological_process GO:0051082; unfolded protein binding; molecular_function}	{NA}	{NA}	{NA}	{NA}	{NA}	{false}	{NA}	{PF01430:Hsp33 protein}
Ai.SC002_GM000306	{Chr1:228588:229004:-}	{WP_035596366.1; ribosome-associated heat shock protein Hsp15 [Edwardsiella tarda]}	{P0ACH0; Heat shock protein 15 }	{eho:A9798_01045; K04762 hslR ribosome-associated heat shock protein Hsp15 -- }	{YP_002934999; COG1188 Ribosomal 50S subunit-recycling heat shock protein, contains S4 domain J Translation, ribosomal structure and biogenesis ;}	{NA}	{GO:0003723; RNA binding; molecular_function}	{NA}	{NA}	{NA}	{NA}	{NA}	{false}	{NA}	{PF01479:S4 domain}
Ai.SC002_GM000307	{Chr1:229001:229702:-}	{WP_005290487.1; HAD hydrolase, family IA, variant 3 [Edwardsiella tarda ATCC 23685]}	{P64636; GMP/IMP nucleotidase YrfG }	{eho:A9798_01050; K20881 yrfG 5'-nucleotidase 3.1.3.5 Metabolism; Nucleotide metabolism; Purine metabolism [PATH:ko00230] Metabolism; Nucleotide metabolism; Pyrimidine metabolism [PATH:ko00240] Metabolism; Metabolism of cofactors and vitamins; Nicotinate and nicotinamide metabolism [PATH:ko00760] Metabolism; Global and overview maps; Metabolic pathways [PATH:ko01100] Metabolism; Global and overvi…	{YP_002934998; COG1011 FMN phosphatase YigB, HAD superfamily H Coenzyme transport and metabolism ;}	{NA}	{NA}	{NA}	{NA}	{NA}	{NA}	{NA}	{false}	{NA}	{NA}
Ai.SC002_GM000308	{Chr1:229779:231797:-}	{WP_047059014.1; Intracellular growth attenuator protein igaA [Edwardsiella tarda]}	{P58722; Putative membrane protein IgaA homolog }	{eho:A9798_01055; }	{NA}	{NA}	{GO:0009276; Gram-negative-bacterium-type cell wall; cellular_component GO:0016021; integral to membrane; cellular_component}	{NA}	{NA}	{NA}	{NA}	{NA}	{false}	{NA}	{PF07095:Intracellular growth attenuator protein IgaA}
Ai.SC002_GM000309	{Chr1:232250:232903:+}	{EFE21363.1; hydrolase, NUDIX family [Edwardsiella tarda ATCC 23685]}	{P45799; ADP compounds hydrolase NudE }	{eho:A9798_01060; K08312 nudE ADP-ribose diphosphatase 3.6.1.- Metabolism; Nucleotide metabolism; Purine metabolism [PATH:ko00230]}	{YP_002934995; COG0494 8-oxo-dGTP pyrophosphatase MutT and related house-cleaning NTP pyrophosphohydrolases, NUDIX family V Defense mechanisms ;}	{NA}	{GO:0016787; hydrolase activity; molecular_function}	{NA}	{NA}	{NA}	{NA}	{NA}	{false}	{NA}	{PF00293:NUDIX domain}
Ai.SC002_GM000310	{Chr1:233015:235579:-}	{WP_035596370.1; carboxypeptidase/penicillin-binding protein 1A [Edwardsiella tarda]}	{P02918; Penicillin-binding protein 1A }	{eho:A9798_01065; K05366 mrcA penicillin-binding protein 1A 2.4.1.129 3.4.16.4 Metabolism; Glycan biosynthesis and metabolism; Peptidoglycan biosynthesis [PATH:ko00550] Metabolism; Global and overview maps; Metabolic pathways [PATH:ko01100] Human Diseases; Drug resistance: Antimicrobial; beta-Lactam resistance [PATH:ko01501]}	{YP_002934993; COG5009 Membrane carboxypeptidase/penicillin-binding protein M Cell wall/membrane/envelope biogenesis ;}	{NA}	{GO:0008658; penicillin binding; molecular_function}	{NA}	{NA}	{NA}	{NA}	{NA}	{false}	{ATI64421.1_; GT51 murein polymerase (EC 2.4.1.129). There are two categories of enzymes in this family : monofunctional (just the GT51 module) or bifunctional (GT51 module attached to a penicillin-binding transpeptidase module). These enzymes utilise Und-PP-MurAc-(GlcNAc)-pentapeptide as the sugar donor.}	{PF00905:Penicillin binding protein transpeptidase domain}
Ai.SC002_GM000311	{Chr1:235698:236525:+}	{WP_005290477.1; putative DNA utilization protein HofM [Edwardsiella tarda ATCC 15947 = NBRC 105688]}	{NA}	{eho:A9798_01070; K12288 hofM pilus assembly protein HofM -- }	{NA}	{NA}	{NA}	{NA}	{NA}	{NA}	{NA}	{NA}	{false}	{NA}	{NA}
Ai.SC002_GM000312	{Chr1:236582:237028:+}	{WP_035596372.1; damage-inducible protein F [Edwardsiella tarda]}	{NA}	{eho:A9798_01075; }	{NA}	{NA}	{NA}	{NA}	{NA}	{NA}	{NA}	{NA}	{false}	{NA}	{NA}
Ai.SC002_GM000313	{Chr1:237021:237491:+}	{WP_035596376.1; hypothetical protein [Edwardsiella tarda]}	{NA}	{eho:A9798_01080; }	{NA}	{NA}	{NA}	{NA}	{NA}	{NA}	{NA}	{NA}	{false}	{NA}	{NA}
Ai.SC002_GM000314	{Chr1:237826:239004:+}	{WP_005290471.1; type II secretory pathway protein [Edwardsiella tarda]}	{P34749; DNA utilization protein HofQ }	{eho:A9798_01090; K02507 hofQ protein transport protein HofQ -- }	{YP_002934988; COG4796 Type II secretory pathway, component HofQ U Intracellular trafficking, secretion, and vesicular transport ;}	{gnl|TC-DB|Q1R5P6; 1.B.22.4.2 Protein transport protein HofQ OS=Escherichia coli (strain UTI89 / UPEC) GN=hofQ PE=3 SV=1}	{GO:0009306; protein secretion; biological_process GO:0019867; outer membrane; cellular_component}	{NA}	{NA}	{NA}	{NA}	{NA}	{false}	{NA}	{PF07660:Secretin and TonB N terminus short domain PF00263:Bacterial type II and III secretion system protein}
Ai.SC002_GM000315	{Chr1:239329:239847:+}	{WP_005290467.1; MULTISPECIES: shikimate kinase I [Edwardsiella|Edwardsiella anguillarum|Edwardsiella hoshinae|Edwardsiella piscicida|Edwardsiella sp.|Edwardsiella tarda]}	{Q6CZQ8; Shikimate kinase 1 }	{edl:AAZ33_17035; K00891 E2.7.1.71, aroK, aroL shikimate kinase 2.7.1.71 Metabolism; Amino acid metabolism; Phenylalanine, tyrosine and tryptophan biosynthesis [PATH:ko00400] Metabolism; Global and overview maps; Metabolic pathways [PATH:ko01100] Metabolism; Global and overview maps; Biosynthesis of secondary metabolites [PATH:ko01110] Metabolism; Global and overview maps; Biosynthesis of antibio…	{YP_002934987; COG0703 Shikimate kinase E Amino acid transport and metabolism ;}	{NA}	{GO:0016773; phosphotransferase activity, alcohol group as acceptor; molecular_function GO:0005524; ATP binding; molecular_function GO:0003924; GTPase activity; molecular_function GO:0003724; RNA helicase activity; molecular_function GO:0000103; sulfate assimilation; biological_process GO:0006139; nucleobase, nucleoside, nucleotide and nucleic acid metabolic process; biological_process GO:0000105…	{NA}	{NA}	{NA}	{NA}	{NA}	{false}	{NA}	{PF10662:Ethanolamine utilisation - propanediol utilisation PF00910:RNA helicase PF01583:Adenylylsulphate kinase PF01695:IstB-like ATP binding protein PF07724:AAA domain (Cdc48 subfamily) PF02224:Cytidylate kinase PF00977:Histidine biosynthesis protein PF03193:Protein of unknown function, DUF258 PF01078:Magnesium chelatase, subunit ChlI PF00004:ATPase family associated with various cellular activ…
Ai.SC002_GM000316	{Chr1:239888:240973:+}	{WP_005290465.1; 3-dehydroquinate synthase [Edwardsiella tarda]}	{C5BGQ4; 3-dehydroquinate synthase }	{eho:A9798_01100; K01735 aroB 3-dehydroquinate synthase 4.2.3.4 Metabolism; Amino acid metabolism; Phenylalanine, tyrosine and tryptophan biosynthesis [PATH:ko00400] Metabolism; Global and overview maps; Metabolic pathways [PATH:ko01100] Metabolism; Global and overview maps; Biosynthesis of secondary metabolites [PATH:ko01110] Metabolism; Global and overview maps; Biosynthesis of antibiotics [PAT…	{YP_002934986; COG0337 3-dehydroquinate synthetase E Amino acid transport and metabolism ;}	{NA}	{GO:0016491; oxidoreductase activity; molecular_function GO:0009073; aromatic amino acid family biosynthetic process; biological_process GO:0003856; 3-dehydroquinate synthase activity; molecular_function GO:0055114; oxidation-reduction process; biological_process GO:0046872; metal ion binding; molecular_function}	{PHI:4250; C5A9K4 aroB 337 Burkholderia glumae Panicle Blight Oryza sativa (related: rice) 3-dehydroquinate synthase gene mutation reduced virulence}	{NA}	{NA}	{NA}	{NA}	{false}	{NA}	{PF00465:Iron-containing alcohol dehydrogenase PF01761:3-dehydroquinate synthase}
Ai.SC002_GM000317	{Chr1:241034:242071:+}	{WP_005290462.1; sporulation and cell division repeat protein [Edwardsiella tarda ATCC 23685]}	{P45459; Cell division protein DamX (Fragment) }	{eho:A9798_01105; K03112 damX DamX protein -- }	{YP_002934985; COG3266 Cell division protein DamX, binds to the septal ring, contains C-terminal SPOR domain D Cell cycle control, cell division, chromosome partitioning ;}	{NA}	{NA}	{NA}	{NA}	{NA}	{NA}	{NA}	{false}	{NA}	{NA}
Ai.SC002_GM000318	{Chr1:242163:242981:+}	{WP_005290461.1; DNA adenine methyltransferase [Edwardsiella tarda ATCC 15947 = NBRC 105688]}	{P45454; DNA adenine methylase }	{eho:A9798_01110; K06223 dam DNA adenine methylase 2.1.1.72 Genetic Information Processing; Replication and repair; Mismatch repair [PATH:ko03430]}	{YP_002934984; COG0338 Site-specific DNA-adenine methylase L Replication, recombination and repair ;}	{NA}	{GO:0032775; DNA methylation on adenine; biological_process GO:0009007; site-specific DNA-methyltransferase (adenine-specific) activity; molecular_function}	{NA}	{NA}	{NA}	{NA}	{NA}	{false}	{NA}	{PF02086:D12 class N6 adenine-specific DNA methyltransferase}
Ai.SC002_GM000319	{Chr1:243021:243698:+}	{WP_005290459.1; ribulose-5-phosphate 3-epimerase [Edwardsiella tarda ATCC 15947 = NBRC 105688]}	{P0AG09; Ribulose-phosphate 3-epimerase }	{eho:A9798_01115; K01783 rpe, RPE ribulose-phosphate 3-epimerase 5.1.3.1 Metabolism; Carbohydrate metabolism; Pentose phosphate pathway [PATH:ko00030] Metabolism; Carbohydrate metabolism; Pentose and glucuronate interconversions [PATH:ko00040] Metabolism; Energy metabolism; Carbon fixation in photosynthetic organisms [PATH:ko00710] Metabolism; Global and overview maps; Metabolic pathways [PATH:ko…	{YP_002934983; COG0036 Pentose-5-phosphate-3-epimerase G Carbohydrate transport and metabolism ;}	{NA}	{GO:0016491; oxidoreductase activity; molecular_function GO:0016857; racemase and epimerase activity, acting on carbohydrates and derivatives; molecular_function GO:0000105; histidine biosynthetic process; biological_process GO:0009435; NAD biosynthetic process; biological_process GO:0004514; nicotinate-nucleotide diphosphorylase (carboxylating) activity; molecular_function GO:0005975; carbohydra…	{NA}	{VFG046604; CVF833 Capsule Fphi_1467 ribulose-phosphate 3-epimerase GBS can be suclassified into serotypes according to the immunologic type of the polysaccharide capsule. Of the nine serotypes described so far, the type Ia, Ib, II, III and V are reponsible for the majority of invasive human GBS disease; serotype III is particularly important becasue it causes the majority of infection to neonate…	{NA}	{NA}	{NA}	{false}	{NA}	{PF01070:FMN-dependent dehydrogenase PF00834:Ribulose-phosphate 3 epimerase family PF00977:Histidine biosynthesis protein PF01729:Quinolinate phosphoribosyl transferase, C-terminal domain}
Ai.SC002_GM000320	{Chr1:243691:244377:+}	{WP_005290457.1; phosphoglycolate phosphatase, bacterial [Edwardsiella tarda]}	{Q8ZJF3; Phosphoglycolate phosphatase }	{eho:A9798_01120; K01091 gph phosphoglycolate phosphatase 3.1.3.18 Metabolism; Carbohydrate metabolism; Glyoxylate and dicarboxylate metabolism [PATH:ko00630] Metabolism; Global and overview maps; Metabolic pathways [PATH:ko01100] Metabolism; Global and overview maps; Biosynthesis of secondary metabolites [PATH:ko01110] Metabolism; Global and overview maps; Biosynthesis of antibiotics [PATH:ko011…	{YP_002934982; COG0546 Phosphoglycolate phosphatase, HAD superfamily C Energy production and conversion ;}	{NA}	{GO:0016791; phosphatase activity; molecular_function}	{NA}	{NA}	{NA}	{NA}	{NA}	{false}	{NA}	{PF12689:Acid Phosphatase PF06888:Putative Phosphatase}
Ai.SC002_GM000321	{Chr1:244402:245406:+}	{GAC66091.1; tryptophanyl-tRNA synthetase [Edwardsiella tarda ATCC 15947 = NBRC 105688]}	{P67589; Tryptophan--tRNA ligase }	{eho:A9798_01125; K01867 WARS, trpS tryptophanyl-tRNA synthetase 6.1.1.2 Genetic Information Processing; Translation; Aminoacyl-tRNA biosynthesis [PATH:ko00970]}	{YP_002934981; COG0180 Tryptophanyl-tRNA synthetase J Translation, ribosomal structure and biogenesis ;}	{NA}	{GO:0004812; aminoacyl-tRNA ligase activity; molecular_function GO:0005524; ATP binding; molecular_function GO:0006418; tRNA aminoacylation for protein translation; biological_process GO:0000166; nucleotide binding; molecular_function}	{NA}	{NA}	{NA}	{NA}	{NA}	{false}	{NA}	{PF00579:tRNA synthetases class I (W and Y)}
Ai.SC002_GM000322	{Chr1:245459:246856:-}	{WP_005290452.1; uroporphyrinogen-III C-methyltransferase [Edwardsiella tarda ATCC 23685]}	{C5BGP8; Siroheme synthase }	{eho:A9798_01130; K02302 cysG uroporphyrin-III C-methyltransferase / precorrin-2 dehydrogenase / sirohydrochlorin ferrochelatase 2.1.1.107 1.3.1.76 4.99.1.4 Metabolism; Metabolism of cofactors and vitamins; Porphyrin and chlorophyll metabolism [PATH:ko00860] Metabolism; Global and overview maps; Metabolic pathways [PATH:ko01100] Metabolism; Global and overview maps; Biosynthesis of secondary meta…	{YP_002934980; COG1648 Siroheme synthase (precorrin-2 oxidase/ferrochelatase domain) H Coenzyme transport and metabolism ;}	{NA}	{GO:0043115; precorrin-2 dehydrogenase activity; molecular_function GO:0008152; NA GO:0055114; oxidation-reduction process; biological_process GO:0019354; siroheme biosynthetic process; biological_process GO:0008168; methyltransferase activity; molecular_function GO:0006779; porphyrin biosynthetic process; biological_process}	{NA}	{NA}	{NA}	{NA}	{NA}	{false}	{NA}	{PF00590:Tetrapyrrole (Corrin/Porphyrin) Methylases PF10414:Sirohaem synthase dimerisation region PF13241:Putative NAD(P)-binding}
Ai.SC002_GM000323	{Chr1:247209:248381:+}	{EFE21346.1; cytosine permease [Edwardsiella tarda ATCC 23685]}	{P0AA83; Cytosine permease }	{eho:A9798_01135; K10974 codB cytosine permease -- }	{YP_002934979; COG1457 Purine-cytosine permease or related protein F Nucleotide transport and metabolism ;}	{gnl|TC-DB|P0AA82; 2.A.39.1.1 Cytosine permease - Escherichia coli.}	{GO:0016020; membrane; cellular_component GO:0015205; nucleobase transmembrane transporter activity; molecular_function GO:0015851; nucleobase transport; biological_process}	{NA}	{NA}	{NA}	{NA}	{NA}	{false}	{NA}	{PF02133:Permease for cytosine/purines, uracil, thiamine, allantoin}
Ai.SC002_GM000324	{Chr1:248371:249654:+}	{WP_005290446.1; amidohydrolase family protein [Edwardsiella tarda ATCC 23685]}	{P25524; Cytosine deaminase }	{eho:A9798_01140; K01485 codA cytosine/creatinine deaminase 3.5.4.1 3.5.4.21 Metabolism; Nucleotide metabolism; Pyrimidine metabolism [PATH:ko00240] Metabolism; Amino acid metabolism; Arginine and proline metabolism [PATH:ko00330] Metabolism; Global and overview maps; Metabolic pathways [PATH:ko01100]}	{YP_002934978; COG0402 Cytosine/adenosine deaminase or related metal-dependent hydrolase FR Nucleotide transport and metabolism ; General function prediction only ;}	{NA}	{GO:0016787; hydrolase activity; molecular_function}	{NA}	{NA}	{NA}	{NA}	{NA}	{false}	{NA}	{PF01979:Amidohydrolase family}
Ai.SC002_GM000325	{Chr1:249727:250911:-}	{WP_005290444.1; major facilitator superfamily transporter TsgA [Edwardsiella tarda]}	{C5BGP5; Protein TsgA homolog }	{eho:A9798_01145; K06141 tsgA MFS transporter, TsgA protein -- }	{YP_002934977; COG0738 Fucose permease G Carbohydrate transport and metabolism ;}	{gnl|TC-DB|P60778; 2.A.1.7.14 Protein tsgA OS=Escherichia coli (strain K12) GN=tsgA PE=1 SV=1}	{GO:0055085; transmembrane transport; biological_process GO:0016021; integral to membrane; cellular_component}	{NA}	{NA}	{NA}	{NA}	{NA}	{false}	{NA}	{PF07690:Major Facilitator Superfamily}
Ai.SC002_GM000326	{Chr1:251331:251897:+}	{WP_005290440.1; peptidyl-prolyl cis-trans isomerase, cyclophilin-type [Edwardsiella tarda ATCC 23685]}	{O53021; Peptidyl-prolyl cis-trans isomerase A }	{eho:A9798_01150; K03767 PPIA peptidyl-prolyl cis-trans isomerase A (cyclophilin A) 5.2.1.8 Human Diseases; Drug resistance: Antimicrobial; Cationic antimicrobial peptide (CAMP) resistance [PATH:ko01503] Cellular Processes; Cell growth and death; Necroptosis [PATH:ko04217]}	{YP_002934976; COG0652 Peptidyl-prolyl cis-trans isomerase (rotamase) - cyclophilin family O Posttranslational modification, protein turnover, chaperones ;}	{NA}	{GO:0003755; peptidyl-prolyl cis-trans isomerase activity; molecular_function GO:0006457; protein folding; biological_process}	{PHI:7633; Q9I2U9 ppiB 287 Pseudomonas aeruginosa Infections Lactuca sativa (related: garden lettuce) Peptidyl-prolyl cis-trans isomerase gene deletion: full reduced virulence}	{NA}	{NA}	{NA}	{NA}	{false}	{NA}	{PF00160:Cyclophilin type peptidyl-prolyl cis-trans isomerase/CLD}
Ai.SC002_GM000327	{Chr1:251959:252534:-}	{EFE21341.1; glutamine amidotransferase, class I [Edwardsiella tarda ATCC 23685]}	{P06195; Aminodeoxychorismate synthase component 2 }	{eho:A9798_01155; K01664 pabA para-aminobenzoate synthetase component II 2.6.1.85 Metabolism; Metabolism of cofactors and vitamins; Folate biosynthesis [PATH:ko00790]}	{YP_002934975; COG0512 Anthranilate/para-aminobenzoate synthase component II EH Amino acid transport and metabolism ; Coenzyme transport and metabolism ;}	{NA}	{GO:0006541; glutamine metabolic process; biological_process GO:0016787; hydrolase activity; molecular_function}	{PHI:3941; Q4UZG1 XC_0481 339 Xanthomonas campestris Black Rot Disease Raphanus sativus (related: radish) Anthranilate synthase component II gene mutation reduced virulence}	{NA}	{NA}	{NA}	{NA}	{false}	{NA}	{PF07722:Peptidase C26}
Ai.SC002_GM000328	{Chr1:252757:253935:+}	{EFE21340.1; bifunctional N-succinyldiaminopimelate-aminotransferase/acetylornithine transaminase protein [Edwardsiella tarda ATCC 23685]}	{P59324; Acetylornithine/succinyldiaminopimelate aminotransferase }	{eho:A9798_01160; K00821 argD acetylornithine/N-succinyldiaminopimelate aminotransferase 2.6.1.11 2.6.1.17 Metabolism; Amino acid metabolism; Arginine biosynthesis [PATH:ko00220] Metabolism; Amino acid metabolism; Lysine biosynthesis [PATH:ko00300] Metabolism; Global and overview maps; Metabolic pathways [PATH:ko01100] Metabolism; Global and overview maps; Biosynthesis of secondary metabolites [P…	{YP_002934974; COG4992 Acetylornithine/succinyldiaminopimelate/putrescine aminotransferase E Amino acid transport and metabolism ;}	{NA}	{GO:0008483; transaminase activity; molecular_function GO:0008152; NA GO:0009058; biosynthetic process; biological_process GO:0030170; pyridoxal phosphate binding; molecular_function}	{PHI:8863; B5F8I0 ArgD 28901 Salmonella enterica Infections Mus musculus (related: house mouse) Acetylornithine/succinyldiaminopimelate aminotransferase Gene mutation reduced virulence}	{NA}	{NA}	{ARO:3000024; patA 190.274 efflux pump complex or subunit conferring antibiotic resistance }	{NA}	{false}	{NA}	{PF00266:Aminotransferase class-V PF00155:Aminotransferase class I and II PF00202:Aminotransferase class-III}
Ai.SC002_GM000329	{Chr1:253950:255875:-}	{WP_035600009.1; ABC transporter ATP-binding protein [Edwardsiella tarda]}	{P63390; Uncharacterized ABC transporter ATP-binding protein YheS }	{eho:A9798_01165; K06158 ABCF3 ATP-binding cassette, subfamily F, member 3 -- }	{YP_002934973; COG0488 ATPase components of ABC transporters with duplicated ATPase domains R General function prediction only ;}	{NA}	{GO:0005524; ATP binding; molecular_function GO:0016301; kinase activity; molecular_function GO:0006614; SRP-dependent cotranslational protein targeting to membrane; biological_process GO:0016853; isomerase activity; molecular_function GO:0016887; ATPase activity; molecular_function GO:0003723; RNA binding; molecular_function GO:0005525; GTP binding; molecular_function GO:0003924; GTPase activity…	{NA}	{NA}	{NA}	{ARO:3002817, ARO:3000616, ARO:3003986, ARO:3000118, ARO:3003749, ARO:3002828, ARO:3002832, ARO:3003036, ARO:3003206, ARO:3003109, ARO:3000300, ARO:3002830, ARO:3003112, ARO:3003111, ARO:3002829, ARO:3002819, ARO:3002833, ARO:3002827; tlrC, srmB, lsaC, msrC, mel, vgaD, msrE, vgaB, lsaE, lsaA, vgaA, vgaALC, TaeA, oleB, salA, carA, lsaB, vgaE 202.216, 184.496, 252.677, 183.341, 227.639, 192.2, 168.…	{NA}	{false}	{NA}	{PF00910:RNA helicase PF00639:PPIC-type PPIASE domain PF00448:SRP54-type protein, GTPase domain PF03193:Protein of unknown function, DUF258 PF00004:ATPase family associated with various cellular activities (AAA) PF06414:Zeta toxin PF00931:NB-ARC domain PF00005:ABC transporter PF00006:ATP synthase alpha/beta family, nucleotide-binding domain PF01926:50S ribosome-binding GTPase}
Ai.SC002_GM000330	{Chr1:256036:256596:+}	{WP_005290431.1; glutathione-regulated potassium-efflux system ancillary protein KefG [Edwardsiella tarda]}	{A1JS77; Glutathione-regulated potassium-efflux system ancillary protein KefG }	{eho:A9798_01170; K11748 kefG glutathione-regulated potassium-efflux system ancillary protein KefG -- }	{YP_002934972; COG2249 Putative NADPH-quinone reductase (modulator of drug activity B) R General function prediction only ;}	{gnl|TC-DB|P0A756; 2.A.37.1.2 Glutathione-regulated potassium-efflux system ancillary protein kefG - Escherichia coli.}	{GO:0016491; oxidoreductase activity; molecular_function}	{NA}	{NA}	{NA}	{NA}	{NA}	{true}	{NA}	{PF03358:NADPH-dependent FMN reductase}
Ai.SC002_GM000331	{Chr1:256586:258409:+}	{WP_005290429.1; glutathione-regulated potassium-efflux system protein KefB [Edwardsiella tarda]}	{Q1C2S9; Glutathione-regulated potassium-efflux system protein KefB }	{eho:A9798_01175; K11747 kefB glutathione-regulated potassium-efflux system protein KefB -- }	{YP_002934971; COG1226 Voltage-gated potassium channel Kch P Inorganic ion transport and metabolism ;}	{gnl|TC-DB|P45522; 2.A.37.1.2 Glutathione-regulated potassium-efflux system protein kefB OS=Escherichia coli (strain K12) GN=kefB PE=1 SV=1}	{GO:0016491; oxidoreductase activity; molecular_function GO:0016021; integral to membrane; cellular_component GO:0006812; cation transport; biological_process GO:0006813; potassium ion transport; biological_process GO:0055085; transmembrane transport; biological_process GO:0015299; solute:hydrogen antiporter activity; molecular_function GO:0055114; oxidation-reduction process; biological_process}	{NA}	{NA}	{NA}	{ARO:3003049; rosB 145.206 efflux pump complex or subunit conferring antibiotic resistance }	{NA}	{false}	{NA}	{PF00999:Sodium/hydrogen exchanger family PF03435:Saccharopine dehydrogenase NADP binding domain PF02254:TrkA-N domain}
Ai.SC002_GM000332	{Chr1:258406:258594:+}	{WP_035604353.1; hypothetical protein [Edwardsiella tarda]}	{P0ADX0; Uncharacterized protein YheV }	{eho:A9798_01180; K07070 K07070 uncharacterized protein -- }	{YP_002934970; COG3529 Predicted nucleic-acid-binding protein, contains Zn-ribbon domain R General function prediction only ;}	{NA}	{GO:0006412; translation; biological_process GO:0003735; structural constituent of ribosome; molecular_function GO:0005840; ribosome; cellular_component GO:0003899; DNA-directed RNA polymerase activity; molecular_function GO:0003677; DNA binding; molecular_function GO:0005622; intracellular; cellular_component GO:0006351; transcription, DNA-dependent; biological_process}	{NA}	{NA}	{NA}	{NA}	{NA}	{false}	{NA}	{PF01667:Ribosomal protein S27 PF03604:DNA directed RNA polymerase, 7 kDa subunit}
Ai.SC002_GM000333	{Chr1:258702:259355:+}	{WP_005290425.1; peptidyl-prolyl cis-trans isomerase, FKBP-type [Edwardsiella tarda ATCC 23685]}	{Q7CFU4; FKBP-type peptidyl-prolyl cis-trans isomerase SlyD }	{eho:A9798_01185; K03775 slyD FKBP-type peptidyl-prolyl cis-trans isomerase SlyD 5.2.1.8 }	{YP_001456236; COG1047 FKBP-type peptidyl-prolyl cis-trans isomerase 2 O Posttranslational modification, protein turnover, chaperones ;}	{NA}	{GO:0006457; protein folding; biological_process}	{NA}	{NA}	{NA}	{NA}	{NA}	{false}	{NA}	{PF00254:FKBP-type peptidyl-prolyl cis-trans isomerase}
Ai.SC002_GM000334	{Chr1:259419:259652:-}	{WP_005290423.1; SlyX family protein [Edwardsiella tarda ATCC 23685]}	{B5XN79; Protein SlyX }	{eho:A9798_01190; K03745 slyX SlyX protein -- }	{YP_002934968; COG2900 Uncharacterized coiled-coil protein SlyX (sensitive to lysis X) S Function unknown ;}	{NA}	{GO:0015078; hydrogen ion transmembrane transporter activity; molecular_function GO:0000276; mitochondrial proton-transporting ATP synthase complex, coupling factor F(o); cellular_component GO:0007155; cell adhesion; biological_process GO:0015986; ATP synthesis coupled proton transport; biological_process GO:0046873; metal ion transmembrane transporter activity; molecular_function GO:0005604; bas…	{NA}	{NA}	{NA}	{NA}	{NA}	{false}	{NA}	{PF01544:CorA-like Mg2+ transporter protein PF05873:ATP synthase D chain, mitochondrial (ATP5H) PF06009:Laminin Domain II}
Ai.SC002_GM000335	{Chr1:259940:260767:+}	{WP_005290422.1; domain amino terminal to FKBP-type peptidyl-prolyl isomerase [Edwardsiella tarda ATCC 23685]}	{P45523; FKBP-type peptidyl-prolyl cis-trans isomerase FkpA }	{eho:A9798_01195; K03772 fkpA FKBP-type peptidyl-prolyl cis-trans isomerase FkpA 5.2.1.8 }	{YP_002934967; COG0545 FKBP-type peptidyl-prolyl cis-trans isomerase O Posttranslational modification, protein turnover, chaperones ;}	{NA}	{GO:0006457; protein folding; biological_process}	{PHI:4584; K8DPN9 FkpA 535744 Cronobacter universalis Meningitis; Bacteremia Homo sapiens (related: human) virulence factor gene mutation; gene complementation reduced virulence}	{NA}	{NA}	{NA}	{YES}	{false}	{NA}	{PF00254:FKBP-type peptidyl-prolyl cis-trans isomerase PF01346:Domain amino terminal to FKBP-type peptidyl-prolyl isomerase}
Ai.SC002_GM000336	{Chr1:260978:261694:+}	{WP_005290420.1; hypothetical protein [Edwardsiella tarda]}	{P64625; Uncharacterized protein YheO }	{edl:AAZ33_16930; }	{YP_002934966; COG2964 Predicted transcriptional regulator YheO, contains PAS and DNA-binding HTH domains K Transcription ;}	{NA}	{GO:0045892; negative regulation of transcription, DNA-dependent; biological_process GO:0003677; DNA binding; molecular_function GO:0006310; DNA recombination; biological_process GO:0006355; regulation of transcription, DNA-dependent; biological_process GO:0000150; recombinase activity; molecular_function GO:0003700; sequence-specific DNA binding transcription factor activity; molecular_function}	{NA}	{NA}	{NA}	{NA}	{NA}	{false}	{NA}	{PF00196:Bacterial regulatory proteins, luxR family PF07022:Bacteriophage CI repressor helix-turn-helix domain PF00376:MerR family regulatory protein PF02796:Helix-turn-helix domain of resolvase}
Ai.SC002_GM000337	{Chr1:261698:262072:+}	{WP_005290418.1; sulfur transfer complex subunit TusD [Edwardsiella tarda]}	{B7UK55; Sulfurtransferase TusD }	{eho:A9798_01205; K07235 tusD, dsrE tRNA 2-thiouridine synthesizing protein D 2.8.1.- Genetic Information Processing; Folding, sorting and degradation; Sulfur relay system [PATH:ko04122]}	{YP_002934965; COG1553 Sulfur relay (sulfurtransferase) complex TusBCD TusD component, DsrE family P Inorganic ion transport and metabolism ;}	{NA}	{NA}	{NA}	{NA}	{NA}	{NA}	{NA}	{false}	{NA}	{NA}
Ai.SC002_GM000338	{Chr1:262162:262449:+}	{WP_005290416.1; sulfur relay protein TusC/DsrF [Edwardsiella tarda]}	{A6TEY2; Protein TusC }	{eho:A9798_01210; K07236 tusC, dsrF tRNA 2-thiouridine synthesizing protein C -- Genetic Information Processing; Folding, sorting and degradation; Sulfur relay system [PATH:ko04122]}	{YP_002934964; COG2923 Sulfur relay (sulfurtransferase) complex TusC component, DsrF/TusC family P Inorganic ion transport and metabolism ;}	{NA}	{NA}	{NA}	{NA}	{NA}	{NA}	{NA}	{false}	{NA}	{NA}
Ai.SC002_GM000339	{Chr1:262467:262757:+}	{WP_005290414.1; sulfur transfer complex subunit TusB [Edwardsiella tarda]}	{Q2NQL3; Protein TusB }	{eho:A9798_01215; K07237 tusB, dsrH tRNA 2-thiouridine synthesizing protein B -- Genetic Information Processing; Folding, sorting and degradation; Sulfur relay system [PATH:ko04122]}	{YP_002934963; COG2168 Sulfur transfer complex TusBCD TusB component, DsrH family O Posttranslational modification, protein turnover, chaperones ;}	{NA}	{GO:0002143; tRNA wobble position uridine thiolation; biological_process GO:0005737; cytoplasm; cellular_component}	{NA}	{NA}	{NA}	{NA}	{NA}	{false}	{NA}	{PF04077:DsrH like protein}
Ai.SC002_GM000340	{Chr1:262742:262843:-}	{NA}	{NA}	{NA}	{NA}	{NA}	{NA}	{NA}	{NA}	{NA}	{NA}	{NA}	{false}	{NA}	{NA}
Ai.SC002_GM000341	{Chr1:262924:263298:+}	{EFE21328.1; ribosomal protein S12 [Edwardsiella tarda ATCC 23685]}	{C5BGN0; 30S ribosomal protein S12 }	{eho:A9798_01220; K02950 RP-S12, MRPS12, rpsL small subunit ribosomal protein S12 -- Genetic Information Processing; Translation; Ribosome [PATH:ko03010]}	{YP_002934962; COG0048 Ribosomal protein S12 J Translation, ribosomal structure and biogenesis ;}	{NA}	{GO:0005840; ribosome; cellular_component GO:0003735; structural constituent of ribosome; molecular_function GO:0006412; translation; biological_process GO:0005622; intracellular; cellular_component}	{PHI:1599; I1RZ39 GzOB039 5518 Fusarium graminearum Fusarium Ear Blight Triticum (related: wheat) transcription factor gene deletion unaffected pathogenicity}	{NA}	{NA}	{NA}	{NA}	{false}	{NA}	{PF00164:Ribosomal protein S12/S23}
Ai.SC002_GM000342	{Chr1:263395:263865:+}	{WP_005290410.1; MULTISPECIES: 30S ribosomal protein S7 [Edwardsiella|Edwardsiella hoshinae|Edwardsiella tarda]}	{A7ZSL6; 30S ribosomal protein S7 }	{eho:A9798_01225; K02992 RP-S7, MRPS7, rpsG small subunit ribosomal protein S7 -- Genetic Information Processing; Translation; Ribosome [PATH:ko03010]}	{NP_312219; COG0049 Ribosomal protein S7 J Translation, ribosomal structure and biogenesis ;}	{NA}	{NA}	{NA}	{NA}	{NA}	{NA}	{NA}	{false}	{NA}	{NA}
Ai.SC002_GM000343	{Chr1:263961:266069:+}	{WP_005290408.1; translation elongation factor G [Edwardsiella tarda]}	{C5BGM8; Elongation factor G }	{eic:NT01EI_3597; K02355 fusA, GFM, EFG elongation factor G -- }	{YP_002934960; COG0480 Translation elongation factor EF-G, a GTPase J Translation, ribosomal structure and biogenesis ;}	{NA}	{GO:0005525; GTP binding; molecular_function GO:0003924; GTPase activity; molecular_function}	{NA}	{NA}	{NA}	{ARO:3000191, ARO:3000556, ARO:3002891, ARO:3000190, ARO:3000186, ARO:3000196, ARO:3000192, ARO:3000194, ARO:3000197, ARO:3000195, ARO:3000193; tetB(P), tetQ, tet44, tetT, tetW, tetS, tetM, tetO, otr(A), tet36, tet32 238.424, 240.35, 205.682, 212.616, 209.534, 235.343, 231.876, 235.343, 227.254, 255.373, 266.544 antibiotic target protection protein, determinant of tetracycline resistance }	{NA}	{false}	{NA}	{PF00009:Elongation factor Tu GTP binding domain PF03144:Elongation factor Tu domain 2 PF03764:Elongation factor G, domain IV}
Ai.SC002_GM000344	{Chr1:266139:267323:+}	{WP_024522593.1; MULTISPECIES: elongation factor Tu, partial [Edwardsiella|Edwardsiella tarda]}	{A6TEX7; Elongation factor Tu }	{eho:A9798_15945; K02358 tuf, TUFM elongation factor Tu -- }	{YP_002931650; COG0050 Translation elongation factor EF-Tu, a GTPase J Translation, ribosomal structure and biogenesis ;}	{NA}	{GO:0003924; GTPase activity; molecular_function GO:0005525; GTP binding; molecular_function}	{NA}	{VFG046459; CVF827 EF-Tu Fphi_1039 elongation factor Tu - - Surface-expressed elongation factor-Tu (EF-Tu) mediates attachment by interacting with host cell nucleolin -}	{NA}	{ARO:3003359; Streptomyces cinnamoneus EF-Tu mutants conferring resistance to elfamycin 585.874 antibiotic resistant gene variant or mutant, determinant of elfamycin resistance, gene involved in self-resistance to antibiotic }	{NA}	{false}	{ANZ19938.1_; CBM13 Modules of approx. 150 residues which always appear as a threefold internal repeat. The only apparent exception to this, xylanase II of Actinomadura sp. FC7 (GenBank U08894), is in fact not completely sequenced. These modules were first identified in several plant lectins such as ricin or agglutinin of Ricinus communis which bind galactose residues. The three-dimensional struc…	{PF03144:Elongation factor Tu domain 2 PF00009:Elongation factor Tu GTP binding domain PF01926:50S ribosome-binding GTPase PF03143:Elongation factor Tu C-terminal domain}
Ai.SC002_GM000345	{Chr1:267615:267926:+}	{KIS34618.1; 30S ribosomal protein S10 [Haemophilus influenzae]}	{A3N357; 30S ribosomal protein S10 }	{lbq:CKQ53_03535; }	{NP_246355; COG0051 Ribosomal protein S10 J Translation, ribosomal structure and biogenesis ;}	{NA}	{NA}	{NA}	{NA}	{NA}	{NA}	{NA}	{false}	{NA}	{NA}
Ai.SC002_GM000346	{Chr1:267959:268588:+}	{WP_005290401.1; MULTISPECIES: 50S ribosomal protein L3 [Edwardsiella|Edwardsiella hoshinae|Edwardsiella tarda]}	{C6DG74; 50S ribosomal protein L3 }	{eho:A9798_01245; K02906 RP-L3, MRPL3, rplC large subunit ribosomal protein L3 -- Genetic Information Processing; Translation; Ribosome [PATH:ko03010]}	{YP_002934957; COG0087 Ribosomal protein L3 J Translation, ribosomal structure and biogenesis ;}	{NA}	{GO:0008152; NA GO:0005622; intracellular; cellular_component GO:0003735; structural constituent of ribosome; molecular_function GO:0016829; lyase activity; molecular_function GO:0005840; ribosome; cellular_component GO:0006412; translation; biological_process}	{NA}	{NA}	{NA}	{NA}	{NA}	{false}	{NA}	{PF01081:KDPG and KHG aldolase PF00297:Ribosomal protein L3}
Ai.SC002_GM000347	{Chr1:268599:269204:+}	{WP_005290399.1; 50S ribosomal protein L4 [Edwardsiella tarda]}	{C5BGM4; 50S ribosomal protein L4 }	{eho:A9798_01250; K02926 RP-L4, MRPL4, rplD large subunit ribosomal protein L4 -- Genetic Information Processing; Translation; Ribosome [PATH:ko03010]}	{YP_002934956; COG0088 Ribosomal protein L4 J Translation, ribosomal structure and biogenesis ;}	{NA}	{GO:0003676; nucleic acid binding; molecular_function GO:0006412; translation; biological_process GO:0005840; ribosome; cellular_component GO:0003735; structural constituent of ribosome; molecular_function}	{NA}	{NA}	{NA}	{NA}	{NA}	{false}	{NA}	{PF00573:Ribosomal protein L4/L1 family PF02272:DHHA1 domain}
Ai.SC002_GM000348	{Chr1:269201:269503:+}	{WP_005290397.1; MULTISPECIES: 50S ribosomal protein L23 [Edwardsiella|Edwardsiella anguillarum|Edwardsiella hoshinae|Edwardsiella ictaluri|Edwardsiella piscicida|Edwardsiella sp.|Edwardsiella tarda]}	{C5BGM3; 50S ribosomal protein L23 }	{eic:NT01EI_3592; K02892 RP-L23, MRPL23, rplW large subunit ribosomal protein L23 -- Genetic Information Processing; Translation; Ribosome [PATH:ko03010]}	{YP_002934955; COG0089 Ribosomal protein L23 J Translation, ribosomal structure and biogenesis ;}	{NA}	{GO:0005856; cytoskeleton; cellular_component GO:0003735; structural constituent of ribosome; molecular_function GO:0005840; ribosome; cellular_component GO:0006412; translation; biological_process GO:0030833; regulation of actin filament polymerization; biological_process GO:0005515; protein binding; molecular_function}	{NA}	{NA}	{NA}	{NA}	{NA}	{false}	{NA}	{PF00240:Ubiquitin family PF00276:Ribosomal protein L23 PF04699:ARP2/3 complex 16 kDa subunit (p16-Arc)}
Ai.SC002_GM000349	{Chr1:269577:270347:+}	{WP_005297575.1; MULTISPECIES: 50S ribosomal protein L2 [Edwardsiella|Edwardsiella hoshinae|Edwardsiella tarda]}	{C5BGM2; 50S ribosomal protein L2 }	{eho:A9798_01260; K02886 RP-L2, MRPL2, rplB large subunit ribosomal protein L2 -- Genetic Information Processing; Translation; Ribosome [PATH:ko03010]}	{YP_002934954; COG0090 Ribosomal protein L2 J Translation, ribosomal structure and biogenesis ;}	{NA}	{GO:0003735; structural constituent of ribosome; molecular_function GO:0005840; ribosome; cellular_component GO:0006412; translation; biological_process GO:0005622; intracellular; cellular_component}	{PHI:1569; I1RCH5 GzOB009 5518 Fusarium graminearum Fusarium Ear Blight Triticum (related: wheat) transcription factor gene deletion lethal}	{NA}	{NA}	{NA}	{NA}	{false}	{NA}	{PF00181:Ribosomal Proteins L2, RNA binding domain PF03947:Ribosomal Proteins L2, C-terminal domain}
Ai.SC002_GM000350	{Chr1:270491:270640:+}	{WP_005290393.1; MULTISPECIES: 30S ribosomal protein S19 [Edwardsiella|Edwardsiella hoshinae|Edwardsiella ictaluri|Edwardsiella piscicida|Edwardsiella sp.|Edwardsiella tarda]}	{A8AQL3; 30S ribosomal protein S19 }	{edw:QY76_04340; K02965 RP-S19, rpsS small subunit ribosomal protein S19 -- Genetic Information Processing; Translation; Ribosome [PATH:ko03010]}	{YP_001456212; COG0185 Ribosomal protein S19 J Translation, ribosomal structure and biogenesis ;}	{NA}	{GO:0006412; translation; biological_process GO:0003735; structural constituent of ribosome; molecular_function GO:0005840; ribosome; cellular_component}	{NA}	{NA}	{NA}	{NA}	{NA}	{false}	{NA}	{PF00203:Ribosomal protein S19}
Ai.SC002_GM000351	{Chr1:270655:270987:+}	{WP_005290391.1; MULTISPECIES: 50S ribosomal protein L22 [Edwardsiella|Edwardsiella hoshinae|Edwardsiella tarda]}	{Q6CZX5; 50S ribosomal protein L22 }	{eho:A9798_01270; K02890 RP-L22, MRPL22, rplV large subunit ribosomal protein L22 -- Genetic Information Processing; Translation; Ribosome [PATH:ko03010]}	{YP_002934952; COG0091 Ribosomal protein L22 J Translation, ribosomal structure and biogenesis ;}	{NA}	{GO:0005840; ribosome; cellular_component GO:0003735; structural constituent of ribosome; molecular_function GO:0006412; translation; biological_process}	{NA}	{NA}	{NA}	{NA}	{NA}	{false}	{NA}	{PF00237:Ribosomal protein L22p/L17e}
Ai.SC002_GM000352	{Chr1:271005:271706:+}	{WP_005290389.1; MULTISPECIES: 30S ribosomal protein S3 [Edwardsiella|Edwardsiella anguillarum|Edwardsiella hoshinae|Edwardsiella ictaluri|Edwardsiella piscicida|Edwardsiella sp.|Edwardsiella tarda]}	{C5BGL9; 30S ribosomal protein S3 }	{eic:NT01EI_3588; K02982 RP-S3, rpsC small subunit ribosomal protein S3 -- Genetic Information Processing; Translation; Ribosome [PATH:ko03010]}	{YP_002934951; COG0092 Ribosomal protein S3 J Translation, ribosomal structure and biogenesis ;}	{NA}	{GO:0006412; translation; biological_process GO:0003735; structural constituent of ribosome; molecular_function GO:0005840; ribosome; cellular_component GO:0003723; RNA binding; molecular_function}	{NA}	{NA}	{NA}	{NA}	{NA}	{false}	{NA}	{PF07650:KH domain PF00189:Ribosomal protein S3, C-terminal domain}
Ai.SC002_GM000353	{Chr1:271719:272129:+}	{WP_005290387.1; MULTISPECIES: 50S ribosomal protein L16 [Edwardsiella|Edwardsiella anguillarum|Edwardsiella hoshinae|Edwardsiella ictaluri|Edwardsiella piscicida|Edwardsiella sp.|Edwardsiella tarda]}	{C5BGL8; 50S ribosomal protein L16 }	{etd:ETAF_2914; K02878 RP-L16, MRPL16, rplP large subunit ribosomal protein L16 -- Genetic Information Processing; Translation; Ribosome [PATH:ko03010]}	{YP_002934950; COG0197 Ribosomal protein L16/L10AE J Translation, ribosomal structure and biogenesis ;}	{NA}	{GO:0003735; structural constituent of ribosome; molecular_function GO:0005840; ribosome; cellular_component GO:0006412; translation; biological_process}	{NA}	{NA}	{NA}	{NA}	{NA}	{false}	{NA}	{PF00252:Ribosomal protein L16p/L10e}
Ai.SC002_GM000354	{Chr1:272129:272320:+}	{WP_005290385.1; MULTISPECIES: 50S ribosomal protein L29 [Edwardsiella|Edwardsiella anguillarum|Edwardsiella hoshinae|Edwardsiella ictaluri|Edwardsiella piscicida|Edwardsiella sp.|Edwardsiella tarda]}	{C5BGL7; 50S ribosomal protein L29 }	{edl:AAZ33_16845; K02904 RP-L29, rpmC large subunit ribosomal protein L29 -- Genetic Information Processing; Translation; Ribosome [PATH:ko03010]}	{YP_002934949; COG0255 Ribosomal protein L29 J Translation, ribosomal structure and biogenesis ;}	{NA}	{GO:0003735; structural constituent of ribosome; molecular_function GO:0005840; ribosome; cellular_component GO:0005761; mitochondrial ribosome; cellular_component GO:0006412; translation; biological_process GO:0005622; intracellular; cellular_component}	{NA}	{NA}	{NA}	{NA}	{NA}	{false}	{NA}	{PF00831:Ribosomal L29 protein PF06984:Mitochondrial 39-S ribosomal protein L47 (MRP-L47)}
Ai.SC002_GM000355	{Chr1:272320:272574:+}	{WP_005290382.1; MULTISPECIES: 30S ribosomal protein S17 [Edwardsiella|Edwardsiella hoshinae|Edwardsiella tarda]}	{A7MPH2; 30S ribosomal protein S17 }	{eho:A9798_01290; K02961 RP-S17, MRPS17, rpsQ small subunit ribosomal protein S17 -- Genetic Information Processing; Translation; Ribosome [PATH:ko03010]}	{NP_312203; COG0186 Ribosomal protein S17 J Translation, ribosomal structure and biogenesis ;}	{NA}	{GO:0003735; structural constituent of ribosome; molecular_function GO:0005840; ribosome; cellular_component GO:0006412; translation; biological_process GO:0005622; intracellular; cellular_component}	{NA}	{NA}	{NA}	{NA}	{NA}	{false}	{NA}	{PF00366:Ribosomal protein S17}
Ai.SC002_GM000356	{Chr1:272740:273111:+}	{WP_005290380.1; MULTISPECIES: 50S ribosomal protein L14 [Edwardsiella|Edwardsiella anguillarum|Edwardsiella hoshinae|Edwardsiella ictaluri|Edwardsiella piscicida|Edwardsiella sp.|Edwardsiella tarda]}	{C5BGL5; 50S ribosomal protein L14 }	{etc:ETAC_15355; K02874 RP-L14, MRPL14, rplN large subunit ribosomal protein L14 -- Genetic Information Processing; Translation; Ribosome [PATH:ko03010]}	{YP_002934947; COG0093 Ribosomal protein L14 J Translation, ribosomal structure and biogenesis ;}	{NA}	{GO:0005840; ribosome; cellular_component GO:0003735; structural constituent of ribosome; molecular_function GO:0006412; translation; biological_process}	{NA}	{NA}	{NA}	{NA}	{NA}	{false}	{NA}	{PF00238:Ribosomal protein L14p/L23e}
Ai.SC002_GM000357	{Chr1:273123:273437:+}	{WP_005290378.1; MULTISPECIES: 50S ribosomal protein L24 [Edwardsiella|Edwardsiella anguillarum|Edwardsiella hoshinae|Edwardsiella piscicida|Edwardsiella sp.|Edwardsiella tarda]}	{C5BGL4; 50S ribosomal protein L24 }	{eho:A9798_01300; K02895 RP-L24, MRPL24, rplX large subunit ribosomal protein L24 -- Genetic Information Processing; Translation; Ribosome [PATH:ko03010]}	{YP_002934946; COG0198 Ribosomal protein L24 J Translation, ribosomal structure and biogenesis ;}	{NA}	{NA}	{NA}	{NA}	{NA}	{NA}	{NA}	{false}	{NA}	{NA}
Ai.SC002_GM000358	{Chr1:273452:273991:+}	{WP_005290377.1; MULTISPECIES: 50S ribosomal protein L5 [Edwardsiella|Edwardsiella anguillarum|Edwardsiella piscicida|Edwardsiella sp.|Edwardsiella tarda]}	{C5BGL3; 50S ribosomal protein L5 }	{edl:AAZ33_16825; K02931 RP-L5, MRPL5, rplE large subunit ribosomal protein L5 -- Genetic Information Processing; Translation; Ribosome [PATH:ko03010]}	{YP_002934945; COG0094 Ribosomal protein L5 J Translation, ribosomal structure and biogenesis ;}	{NA}	{GO:0006412; translation; biological_process GO:0005840; ribosome; cellular_component GO:0003735; structural constituent of ribosome; molecular_function}	{NA}	{NA}	{NA}	{NA}	{NA}	{false}	{NA}	{PF00673:ribosomal L5P family C-terminus PF00281:Ribosomal protein L5}
Ai.SC002_GM000359	{Chr1:274005:274310:+}	{WP_005290375.1; MULTISPECIES: 30S ribosomal protein S14 [Edwardsiella|Edwardsiella hoshinae|Edwardsiella tarda]}	{A7MPG2; 30S ribosomal protein S14 }	{eho:A9798_01310; K02954 RP-S14, MRPS14, rpsN small subunit ribosomal protein S14 -- Genetic Information Processing; Translation; Ribosome [PATH:ko03010]}	{YP_003212197; COG0199 Ribosomal protein S14 J Translation, ribosomal structure and biogenesis ;}	{NA}	{GO:0005622; intracellular; cellular_component GO:0006412; translation; biological_process GO:0003735; structural constituent of ribosome; molecular_function GO:0005840; ribosome; cellular_component}	{NA}	{NA}	{NA}	{NA}	{NA}	{false}	{NA}	{PF00253:Ribosomal protein S14p/S29e}
Ai.SC002_GM000360	{Chr1:274344:274736:+}	{WP_005290373.1; MULTISPECIES: 30S ribosomal protein S8 [Edwardsiella|Edwardsiella anguillarum|Edwardsiella hoshinae|Edwardsiella ictaluri|Edwardsiella sp.|Edwardsiella tarda]}	{C5BGL1; 30S ribosomal protein S8 }	{eho:A9798_01315; K02994 RP-S8, rpsH small subunit ribosomal protein S8 -- Genetic Information Processing; Translation; Ribosome [PATH:ko03010]}	{YP_002934943; COG0096 Ribosomal protein S8 J Translation, ribosomal structure and biogenesis ;}	{NA}	{GO:0003735; structural constituent of ribosome; molecular_function GO:0005840; ribosome; cellular_component GO:0006412; translation; biological_process}	{NA}	{NA}	{NA}	{NA}	{NA}	{false}	{NA}	{PF00410:Ribosomal protein S8}
Ai.SC002_GM000361	{Chr1:274749:275282:+}	{WP_005290371.1; 50S ribosomal protein L6 [Edwardsiella tarda]}	{C5BGL0; 50S ribosomal protein L6 }	{eic:NT01EI_3579; K02933 RP-L6, MRPL6, rplF large subunit ribosomal protein L6 -- Genetic Information Processing; Translation; Ribosome [PATH:ko03010]}	{YP_002934942; COG0097 Ribosomal protein L6P/L9E J Translation, ribosomal structure and biogenesis ;}	{NA}	{GO:0005840; ribosome; cellular_component GO:0003735; structural constituent of ribosome; molecular_function GO:0019843; rRNA binding; molecular_function GO:0006412; translation; biological_process}	{NA}	{NA}	{NA}	{NA}	{NA}	{false}	{NA}	{PF00347:Ribosomal protein L6}
Ai.SC002_GM000362	{Chr1:275292:275645:+}	{WP_005290368.1; 50S ribosomal protein L18 [Edwardsiella tarda]}	{C5BGK9; 50S ribosomal protein L18 }	{eic:NT01EI_3578; K02881 RP-L18, MRPL18, rplR large subunit ribosomal protein L18 -- Genetic Information Processing; Translation; Ribosome [PATH:ko03010]}	{YP_002934941; COG0256 Ribosomal protein L18 J Translation, ribosomal structure and biogenesis ;}	{NA}	{GO:0005840; ribosome; cellular_component GO:0003735; structural constituent of ribosome; molecular_function GO:0006412; translation; biological_process GO:0005622; intracellular; cellular_component}	{NA}	{NA}	{NA}	{NA}	{NA}	{false}	{NA}	{PF00861:Ribosomal L18 of archaea, bacteria, mitoch. and chloroplast}
Ai.SC002_GM000363	{Chr1:275660:276160:+}	{WP_005290366.1; MULTISPECIES: 30S ribosomal protein S5 [Edwardsiella|Edwardsiella hoshinae|Edwardsiella ictaluri|Edwardsiella piscicida|Edwardsiella sp.|Edwardsiella tarda]}	{A6TEV5; 30S ribosomal protein S5 }	{eho:A9798_01330; K02988 RP-S5, MRPS5, rpsE small subunit ribosomal protein S5 -- Genetic Information Processing; Translation; Ribosome [PATH:ko03010]}	{YP_002934940; COG0098 Ribosomal protein S5 J Translation, ribosomal structure and biogenesis ;}	{NA}	{GO:0005840; ribosome; cellular_component GO:0003735; structural constituent of ribosome; molecular_function GO:0006412; translation; biological_process GO:0003723; RNA binding; molecular_function}	{NA}	{NA}	{NA}	{NA}	{NA}	{false}	{NA}	{PF00333:Ribosomal protein S5, N-terminal domain PF03719:Ribosomal protein S5, C-terminal domain}
Ai.SC002_GM000364	{Chr1:276167:276346:+}	{WP_005290362.1; MULTISPECIES: 50S ribosomal protein L30 [Edwardsiella|Edwardsiella hoshinae|Edwardsiella ictaluri|Edwardsiella piscicida|Edwardsiella sp.|Edwardsiella tarda]}	{C5BGK7; 50S ribosomal protein L30 }	{edw:QY76_04410; K02907 RP-L30, MRPL30, rpmD large subunit ribosomal protein L30 -- Genetic Information Processing; Translation; Ribosome [PATH:ko03010]}	{YP_002934939; COG1841 Ribosomal protein L30/L7E J Translation, ribosomal structure and biogenesis ;}	{NA}	{NA}	{NA}	{NA}	{NA}	{NA}	{NA}	{false}	{NA}	{NA}
Ai.SC002_GM000365	{Chr1:276350:276784:+}	{WP_005290360.1; MULTISPECIES: 50S ribosomal protein L15 [Edwardsiella|Edwardsiella ictaluri|Edwardsiella piscicida|Edwardsiella sp.|Edwardsiella tarda]}	{C5BGK6; 50S ribosomal protein L15 }	{eic:NT01EI_3575; K02876 RP-L15, MRPL15, rplO large subunit ribosomal protein L15 -- Genetic Information Processing; Translation; Ribosome [PATH:ko03010]}	{YP_002934938; COG0200 Ribosomal protein L15 J Translation, ribosomal structure and biogenesis ;}	{NA}	{NA}	{NA}	{NA}	{NA}	{NA}	{NA}	{false}	{NA}	{NA}
Ai.SC002_GM000366	{Chr1:276792:278123:+}	{WP_005290357.1; MULTISPECIES: preprotein translocase subunit SecY [Edwardsiella|Edwardsiella ictaluri|Edwardsiella piscicida|Edwardsiella sp.|Edwardsiella tarda]}	{P0AGA4; Protein translocase subunit SecY }	{etd:ETAF_2901; K03076 secY preprotein translocase subunit SecY -- Cellular Processes; Cellular community - prokaryotes; Quorum sensing [PATH:ko02024] Genetic Information Processing; Folding, sorting and degradation; Protein export [PATH:ko03060] Environmental Information Processing; Membrane transport; Bacterial secretion system [PATH:ko03070]}	{YP_002934937; COG0201 Preprotein translocase subunit SecY U Intracellular trafficking, secretion, and vesicular transport ;}	{gnl|TC-DB|P0AGA2; 3.A.5.1.1 Preprotein translocase subunit secY - Escherichia coli.}	{GO:0016020; membrane; cellular_component GO:0015031; protein transport; biological_process}	{PHI:5257; Q8Y448 secY 1639 Listeria monocytogenes Listeriosis Mus musculus (related: house mouse) Protein translocase subunit SecY gene mutation increased virulence (hypervirulence)}	{NA}	{NA}	{NA}	{NA}	{false}	{NA}	{PF00344:SecY translocase}
Ai.SC002_GM000367	{Chr1:278420:278776:+}	{WP_005297560.1; 30S ribosomal protein S13 [Edwardsiella tarda]}	{C5BF29; 30S ribosomal protein S13 }	{eho:A9798_01350; K02952 RP-S13, rpsM small subunit ribosomal protein S13 -- Genetic Information Processing; Translation; Ribosome [PATH:ko03010]}	{YP_002934936; COG0099 Ribosomal protein S13 J Translation, ribosomal structure and biogenesis ;}	{NA}	{GO:0003723; RNA binding; molecular_function GO:0005622; intracellular; cellular_component GO:0006412; translation; biological_process GO:0005840; ribosome; cellular_component GO:0003735; structural constituent of ribosome; molecular_function}	{NA}	{NA}	{NA}	{NA}	{NA}	{false}	{NA}	{PF00416:Ribosomal protein S13/S18}
Ai.SC002_GM000368	{Chr1:279225:279833:+}	{WP_005290355.1; MULTISPECIES: 30S ribosomal protein S4 [Edwardsiella|Edwardsiella hoshinae|Edwardsiella ictaluri|Edwardsiella piscicida|Edwardsiella sp.|Edwardsiella tarda]}	{C5BF28; 30S ribosomal protein S4 }	{etc:ETAC_15285; K02986 RP-S4, rpsD small subunit ribosomal protein S4 -- Genetic Information Processing; Translation; Ribosome [PATH:ko03010]}	{YP_002934935; COG0522 Ribosomal protein S4 or related protein J Translation, ribosomal structure and biogenesis ;}	{NA}	{GO:0019843; rRNA binding; molecular_function GO:0016624; oxidoreductase activity, acting on the aldehyde or oxo group of donors, disulfide as acceptor; molecular_function GO:0008152; NA GO:0003723; RNA binding; molecular_function GO:0005622; intracellular; cellular_component}	{NA}	{NA}	{NA}	{NA}	{NA}	{false}	{NA}	{PF00163:Ribosomal protein S4/S9 N-terminal domain PF00676:Dehydrogenase E1 component PF01479:S4 domain}
Ai.SC002_GM000369	{Chr1:279859:280848:+}	{WP_005290354.1; MULTISPECIES: DNA-directed RNA polymerase subunit alpha [Edwardsiella|Edwardsiella ictaluri|Edwardsiella piscicida|Edwardsiella sp.|Edwardsiella tarda]}	{A7FNL0; DNA-directed RNA polymerase subunit alpha }	{etr:ETAE_3208; K03040 rpoA DNA-directed RNA polymerase subunit alpha 2.7.7.6 Metabolism; Nucleotide metabolism; Purine metabolism [PATH:ko00230] Metabolism; Nucleotide metabolism; Pyrimidine metabolism [PATH:ko00240] Metabolism; Global and overview maps; Metabolic pathways [PATH:ko01100] Genetic Information Processing; Transcription; RNA polymerase [PATH:ko03020]}	{YP_002934934; COG0202 DNA-directed RNA polymerase, alpha subunit/40 kD subunit K Transcription ;}	{NA}	{GO:0003899; DNA-directed RNA polymerase activity; molecular_function GO:0046983; protein dimerization activity; molecular_function GO:0003677; DNA binding; molecular_function GO:0006351; transcription, DNA-dependent; biological_process}	{NA}	{NA}	{NA}	{NA}	{NA}	{false}	{NA}	{PF01193:RNA polymerase Rpb3/Rpb11 dimerisation domain PF03118:Bacterial RNA polymerase, alpha chain C terminal domain PF01000:RNA polymerase Rpb3/RpoA insert domain}
Ai.SC002_GM000370	{Chr1:280889:281275:+}	{WP_005297556.1; MULTISPECIES: 50S ribosomal protein L17 [Edwardsiella|Edwardsiella hoshinae|Edwardsiella piscicida|Edwardsiella tarda]}	{C5BF26; 50S ribosomal protein L17 }	{etd:ETAF_2895; K02879 RP-L17, MRPL17, rplQ large subunit ribosomal protein L17 -- Genetic Information Processing; Translation; Ribosome [PATH:ko03010]}	{YP_002934933; COG0203 Ribosomal protein L17 J Translation, ribosomal structure and biogenesis ;}	{NA}	{GO:0003735; structural constituent of ribosome; molecular_function GO:0005840; ribosome; cellular_component GO:0006412; translation; biological_process GO:0005622; intracellular; cellular_component}	{NA}	{NA}	{NA}	{NA}	{NA}	{false}	{NA}	{PF01196:Ribosomal protein L17}
Ai.SC002_GM000371	{Chr1:281394:281768:+}	{WP_005297554.1; hypothetical protein [Edwardsiella tarda]}	{P36677; Uncharacterized protein YhdN }	{eho:A9798_01375; }	{NA}	{NA}	{NA}	{NA}	{NA}	{NA}	{NA}	{NA}	{false}	{NA}	{NA}
Ai.SC002_GM000372	{Chr1:281771:282235:+}	{WP_005290347.1; heavy metal-responsive transcriptional regulator [Edwardsiella tarda]}	{P0ACS6; HTH-type transcriptional regulator ZntR }	{eho:A9798_01380; K13638 zntR MerR family transcriptional regulator, Zn(II)-responsive regulator of zntA -- }	{YP_002934931; COG0789 DNA-binding transcriptional regulator, MerR family K Transcription ;}	{NA}	{GO:0043565; sequence-specific DNA binding; molecular_function GO:0006355; regulation of transcription, DNA-dependent; biological_process GO:0003677; DNA binding; molecular_function}	{NA}	{NA}	{NA}	{NA}	{NA}	{false}	{NA}	{PF01381:Helix-turn-helix PF00376:MerR family regulatory protein PF13411:MerR HTH family regulatory protein}
Ai.SC002_GM000373	{Chr1:282281:282697:-}	{WP_005290344.1; large conductance mechanosensitive channel protein [Edwardsiella tarda ATCC 23685]}	{A8GKG9; Large-conductance mechanosensitive channel }	{eho:A9798_01385; K03282 mscL large conductance mechanosensitive channel -- }	{YP_008161463; COG1970 Large-conductance mechanosensitive channel M Cell wall/membrane/envelope biogenesis ;}	{gnl|TC-DB|P0A742; 1.A.22.1.1 Large-conductance mechanosensitive channel - Escherichia coli.}	{GO:0006810; transport; biological_process GO:0016021; integral to membrane; cellular_component GO:0005216; ion channel activity; molecular_function}	{NA}	{NA}	{NA}	{NA}	{NA}	{false}	{NA}	{PF06783:Uncharacterised protein family (UPF0239) PF01741:Large-conductance mechanosensitive channel, MscL}
Ai.SC002_GM000374	{Chr1:282763:284208:-}	{WP_005290343.1; Trk system potassium uptake protein TrkH [Edwardsiella tarda]}	{E1V6K4; Trk system potassium uptake protein TrkI }	{edw:QY76_04465; K03498 trkH, trkG, ktrB trk system potassium uptake protein -- }	{YP_002934928; COG0168 Trk-type K+ transport system, membrane component P Inorganic ion transport and metabolism ;}	{gnl|TC-DB|Q6T3V6; 2.A.38.1.2 TrkI}	{GO:0006812; cation transport; biological_process GO:0055085; transmembrane transport; biological_process GO:0008324; cation transmembrane transporter activity; molecular_function}	{NA}	{NA}	{NA}	{NA}	{NA}	{false}	{NA}	{PF02386:Cation transport protein}
Ai.SC002_GM000375	{Chr1:284217:285593:-}	{WP_005290339.1; potassium transporter peripheral membrane component [Edwardsiella tarda]}	{P0AGJ0; Trk system potassium uptake protein TrkA }	{eho:A9798_01395; K03499 trkA, ktrA trk system potassium uptake protein -- }	{YP_002934927; COG0569 Trk K+ transport system, NAD-binding component P Inorganic ion transport and metabolism ;}	{gnl|TC-DB|P0AGI8; 2.A.38.1.1 Trk system potassium uptake protein trkA - Escherichia coli.}	{GO:0003857; 3-hydroxyacyl-CoA dehydrogenase activity; molecular_function GO:0004616; phosphogluconate dehydrogenase (decarboxylating) activity; molecular_function GO:0044237; cellular metabolic process; biological_process GO:0050662; coenzyme binding; molecular_function GO:0050660; flavin adenine dinucleotide binding; molecular_function GO:0051287; NAD binding; molecular_function GO:0055114; oxi…	{NA}	{NA}	{NA}	{NA}	{NA}	{false}	{NA}	{PF03721:UDP-glucose/GDP-mannose dehydrogenase family, NAD binding domain PF01370:NAD dependent epimerase/dehydratase family PF00899:ThiF family PF00070:Pyridine nucleotide-disulphide oxidoreductase PF01210:NAD-dependent glycerol-3-phosphate dehydrogenase N-terminus PF13241:Putative NAD(P)-binding PF05834:Lycopene cyclase protein PF03446:NAD binding domain of 6-phosphogluconate dehydrogenase PF02…
Ai.SC002_GM000376	{Chr1:285646:286938:-}	{WP_035600118.1; 16S rRNA m5C967 methyltransferase [Edwardsiella tarda]}	{A8GKG7; Ribosomal RNA small subunit methyltransferase B }	{eho:A9798_01400; K03500 rsmB, sun 16S rRNA (cytosine967-C5)-methyltransferase 2.1.1.176 }	{YP_002934926; COG0781 Transcription termination factor NusB K Transcription ;}	{NA}	{GO:0009452; RNA capping; biological_process GO:0001510; RNA methylation; biological_process GO:0008168; methyltransferase activity; molecular_function GO:0008176; tRNA (guanine-N7-)-methyltransferase activity; molecular_function GO:0006400; tRNA modification; biological_process GO:0003723; RNA binding; molecular_function GO:0008152; NA GO:0006355; regulation of transcription, DNA-dependent; biol…	{PHI:2694; Q6D000 rsmB 29471 Pectobacterium atrosepticum Rotting Of Tubers; Blackleg Disease Of The Plant Stem Solanum tuberosum (related: potato) Modulates plant cell wall-degrading enzymes gene deletion: full; gene complementation reduced virulence}	{NA}	{NA}	{NA}	{NA}	{false}	{NA}	{PF05175:Methyltransferase small domain PF01209:ubiE/COQ5 methyltransferase family PF08241:Methyltransferase domain PF01795:MraW methylase family PF02390:Putative methyltransferase PF03602:Conserved hypothetical protein 95 PF01728:FtsJ-like methyltransferase PF09445:RNA cap guanine-N2 methyltransferase PF01029:NusB family}
Ai.SC002_GM000377	{Chr1:287080:288027:-}	{WP_005290336.1; methionyl-tRNA formyltransferase [Edwardsiella tarda]}	{C5BF18; Methionyl-tRNA formyltransferase }	{eic:NT01EI_3561; K00604 MTFMT, fmt methionyl-tRNA formyltransferase 2.1.2.9 Metabolism; Metabolism of cofactors and vitamins; One carbon pool by folate [PATH:ko00670] Genetic Information Processing; Translation; Aminoacyl-tRNA biosynthesis [PATH:ko00970]}	{YP_002934925; COG0223 Methionyl-tRNA formyltransferase J Translation, ribosomal structure and biogenesis ;}	{NA}	{GO:0016742; hydroxymethyl-, formyl- and related transferase activity; molecular_function GO:0009058; biosynthetic process; biological_process}	{NA}	{NA}	{NA}	{ARO:3002985, ARO:3002985; arnA 121.709, 135.191 determinant of polymyxin resistance, gene altering cell wall charge }	{NA}	{false}	{NA}	{PF02911:Formyl transferase, C-terminal domain PF00551:Formyl transferase}
Ai.SC002_GM000378	{Chr1:288046:288561:-}	{WP_005290333.1; peptide deformylase [Edwardsiella tarda]}	{C5BF17; Peptide deformylase }	{eho:A9798_01410; K01462 PDF, def peptide deformylase 3.5.1.88 }	{YP_002934924; COG0242 Peptide deformylase J Translation, ribosomal structure and biogenesis ;}	{NA}	{NA}	{NA}	{NA}	{NA}	{NA}	{NA}	{false}	{NA}	{NA}
Ai.SC002_GM000379	{Chr1:288685:289797:+}	{WP_005290331.1; DNA protecting protein DprA [Edwardsiella tarda ATCC 23685]}	{P30852; Protein Smf }	{eho:A9798_01415; K04096 smf DNA processing protein -- }	{YP_002934923; COG0758 Predicted Rossmann fold nucleotide-binding protein DprA/Smf involved in DNA uptake L Replication, recombination and repair ;}	{NA}	{GO:0009294; DNA mediated transformation; biological_process}	{NA}	{NA}	{NA}	{NA}	{NA}	{false}	{NA}	{PF02481:DNA recombination-mediator protein A}
Ai.SC002_GM000380	{Chr1:289784:290239:+}	{WP_005290329.1; hypothetical protein [Edwardsiella tarda|Edwardsiella tarda,]}	{A8GKG3; Protein Smg }	{eho:A9798_01420; K03747 smg Smg protein -- }	{YP_002934922; COG2922 Uncharacterized conserved protein Smg, DUF494 family S Function unknown ;}	{NA}	{NA}	{NA}	{NA}	{NA}	{NA}	{NA}	{false}	{NA}	{NA}
Ai.SC002_GM000381	{Chr1:290277:290837:+}	{WP_005290327.1; topoisomerase DNA-binding C4 zinc finger domain protein [Edwardsiella tarda ATCC 23685]}	{P45771; Uncharacterized protein YrdD }	{eho:A9798_01425; K07479 yrdD putative DNA topoisomerase -- }	{YP_002934921; COG0551 ssDNA-binding Zn-finger and Zn-ribbon domains of topoisomerase 1 L Replication, recombination and repair ;}	{NA}	{GO:0006351; transcription, DNA-dependent; biological_process GO:0003677; DNA binding; molecular_function GO:0003899; DNA-directed RNA polymerase activity; molecular_function GO:0005694; chromosome; cellular_component GO:0006265; DNA topological change; biological_process GO:0006313; transposition, DNA-mediated; biological_process GO:0003916; DNA topoisomerase activity; molecular_function}	{NA}	{NA}	{NA}	{NA}	{NA}	{false}	{NA}	{PF02150:RNA polymerases M/15 Kd subunit PF03811:InsA N-terminal domain PF01396:Topoisomerase DNA binding C4 zinc finger}
Ai.SC002_GM000382	{Chr1:290842:291414:+}	{EFE21369.1; tRNA threonylcarbamoyladenosine biosynthesis protein RimN [Edwardsiella tarda ATCC 15947 = NBRC 105688]}	{A8GKG1; Threonylcarbamoyl-AMP synthase }	{eho:A9798_01430; K07566 tsaC, rimN, SUA5 L-threonylcarbamoyladenylate synthase 2.7.7.87 }	{YP_002934920; COG0009 tRNA A37 threonylcarbamoyladenosine synthetase subunit TsaC/SUA5/YrdC J Translation, ribosomal structure and biogenesis ;}	{NA}	{GO:0003725; double-stranded RNA binding; molecular_function}	{NA}	{NA}	{NA}	{NA}	{NA}	{false}	{NA}	{PF01300:Telomere recombination}
Ai.SC002_GM000383	{Chr1:291418:292233:+}	{WP_035604900.1; shikimate dehydrogenase [Edwardsiella tarda]}	{C5BF12; Shikimate dehydrogenase (NADP(+)) }	{eho:A9798_01435; K00014 aroE shikimate dehydrogenase 1.1.1.25 Metabolism; Amino acid metabolism; Phenylalanine, tyrosine and tryptophan biosynthesis [PATH:ko00400] Metabolism; Global and overview maps; Metabolic pathways [PATH:ko01100] Metabolism; Global and overview maps; Biosynthesis of secondary metabolites [PATH:ko01110] Metabolism; Global and overview maps; Biosynthesis of antibiotics [PATH…	{YP_002934919; COG0169 Shikimate 5-dehydrogenase E Amino acid transport and metabolism ;}	{NA}	{GO:0055114; oxidation-reduction process; biological_process GO:0016491; oxidoreductase activity; molecular_function GO:0004764; shikimate 5-dehydrogenase activity; molecular_function}	{PHI:7791; G7TM49 AroE (XOC_4333) 347 Xanthomonas oryzae rice bacterial blight Oryza sativa (related: rice) Shikimate 5-dehydrogenase Gene deletion: full; gene complementation reduced virulence}	{NA}	{NA}	{NA}	{NA}	{false}	{NA}	{PF03435:Saccharopine dehydrogenase NADP binding domain PF08501:Shikimate dehydrogenase substrate binding domain}
Ai.SC002_GM000384	{Chr1:292302:292499:+}	{WP_035600123.1; hypothetical protein [Edwardsiella tarda|Edwardsiella tarda,]}	{NA}	{eho:A9798_01440; }	{NA}	{NA}	{NA}	{NA}	{NA}	{NA}	{NA}	{NA}	{false}	{NA}	{NA}
Ai.SC002_GM000385	{Chr1:292472:293029:-}	{WP_005297546.1; gamma carbonic anhydrase family protein [Edwardsiella tarda]}	{P0A9W9; Protein YrdA }	{eho:A9798_01445; }	{YP_002934917; COG0663 Carbonic anhydrase or acetyltransferase, isoleucine patch superfamily R General function prediction only ;}	{NA}	{GO:0003723; RNA binding; molecular_function GO:0009451; RNA modification; biological_process GO:0001522; pseudouridine synthesis; biological_process GO:0009982; pseudouridine synthase activity; molecular_function}	{NA}	{NA}	{NA}	{NA}	{NA}	{false}	{NA}	{PF09157:Pseudouridine synthase II TruB, C-terminal}
Ai.SC002_GM000386	{Chr1:309578:310696:+}	{WP_005289704.1; class C beta-lactamase [Edwardsiella tarda]}	{P00811; Beta-lactamase }	{etc:ETAC_15195; K01467 ampC beta-lactamase class C 3.5.2.6 Human Diseases; Drug resistance: Antimicrobial; beta-Lactam resistance [PATH:ko01501] Environmental Information Processing; Signal transduction; Two-component system [PATH:ko02020]}	{YP_008853201; COG1680 CubicO group peptidase, beta-lactamase class C family V Defense mechanisms ;}	{NA}	{NA}	{PHI:6133; Q6PT92 blaCMY-2 28901 Salmonella enterica salmonellosis Mus musculus (related: house mouse) Beta-lactamase Functional test in host: transient expression reduced virulence}	{NA}	{NA}	{ARO:3002184, ARO:3002076, ARO:3002493, ARO:3001827, ARO:3002071, ARO:3002489, ARO:3002177, ARO:3002498, ARO:3002156, ARO:3002117, ARO:3001850, ARO:3001855, ARO:3002085, ARO:3002153, ARO:3002053, ARO:3002515, ARO:3001825, ARO:3002519, ARO:3003172, ARO:3002049, ARO:3001838, ARO:3002147, ARO:3002092, ARO:3002017, ARO:3001842, ARO:3002034, ARO:3002019, ARO:3001832, ARO:3002095, ARO:3002044, ARO:3002…	{NA}	{false}	{NA}	{NA}
Ai.SC002_GM000387	{Chr1:310854:311783:+}	{WP_005289706.1; homoserine O-succinyltransferase [Edwardsiella tarda]}	{C5BF07; Homoserine O-succinyltransferase }	{eho:A9798_01515; K00651 metA homoserine O-succinyltransferase/O-acetyltransferase 2.3.1.46 2.3.1.31 Metabolism; Amino acid metabolism; Cysteine and methionine metabolism [PATH:ko00270] Metabolism; Energy metabolism; Sulfur metabolism [PATH:ko00920] Metabolism; Global and overview maps; Metabolic pathways [PATH:ko01100] Metabolism; Global and overview maps; Biosynthesis of secondary metabolites […	{YP_002934914; COG1897 Homoserine trans-succinylase E Amino acid transport and metabolism ;}	{NA}	{GO:0019281; L-methionine biosynthetic process from homoserine via O-succinyl-L-homoserine and cystathionine; biological_process GO:0005737; cytoplasm; cellular_component GO:0008899; homoserine O-succinyltransferase activity; molecular_function}	{PHI:9313; D4I2T4 metA 552 Erwinia amylovora Fire blight Malus domestica (related: apple) Homoserine O-succinyltransferase gene mutation reduced virulence}	{NA}	{NA}	{NA}	{NA}	{false}	{NA}	{PF04204:Homoserine O-succinyltransferase }
Ai.SC002_GM000388	{Chr1:311985:314261:+}	{WP_005289708.1; putative radical SAM protein YgiQ [Edwardsiella tarda ATCC 23685]}	{Q8CZS4; Putative UPF0313 protein YPO0674/y3502/YP_2990 }	{eho:A9798_01520; }	{YP_002934913; COG1032 Radical SAM superfamily enzyme YgiQ, UPF0313 family R General function prediction only ;}	{NA}	{GO:0003824; NA GO:0031419; cobalamin binding; molecular_function GO:0051536; iron-sulfur cluster binding; molecular_function GO:0046872; metal ion binding; molecular_function}	{NA}	{NA}	{NA}	{NA}	{NA}	{false}	{NA}	{PF04055:Radical SAM superfamily PF02310:B12 binding domain}
Ai.SC002_GM000389	{Chr1:314311:315180:-}	{EFE21678.1; oxidoreductase, aldo/keto reductase family protein [Edwardsiella tarda ATCC 23685]}	{Q8ZI40; 2,5-diketo-D-gluconic acid reductase A }	{eho:A9798_01525; K06221 dkgA 2,5-diketo-D-gluconate reductase A 1.1.1.346 }	{YP_002934912; COG0656 Aldo/keto reductase, related to diketogulonate reductase Q Secondary metabolites biosynthesis, transport and catabolism ;}	{NA}	{NA}	{PHI:9444; J4VZT4 Bbakr1 (XP_008600433.1) 176275 Beauveria bassiana white muscardine disease Galleria mellonella (related: Greater wax moth) Aldo/keto reductase altered gene expression / gene regulation: overexpression unaffected pathogenicity}	{NA}	{NA}	{NA}	{NA}	{true}	{NA}	{NA}
Ai.SC002_GM000390	{Chr1:315287:316513:+}	{EFE21679.1; aminotransferase, class I/II [Edwardsiella tarda ATCC 23685]}	{P04693; Aromatic-amino-acid aminotransferase }	{eho:A9798_01530; K00832 tyrB aromatic-amino-acid transaminase 2.6.1.57 Metabolism; Amino acid metabolism; Cysteine and methionine metabolism [PATH:ko00270] Metabolism; Amino acid metabolism; Tyrosine metabolism [PATH:ko00350] Metabolism; Amino acid metabolism; Phenylalanine metabolism [PATH:ko00360] Metabolism; Amino acid metabolism; Phenylalanine, tyrosine and tryptophan biosynthesis [PATH:ko00…	{YP_002934911; COG1448 Aspartate/tyrosine/aromatic aminotransferase E Amino acid transport and metabolism ;}	{NA}	{GO:0030170; pyridoxal phosphate binding; molecular_function GO:0009058; biosynthetic process; biological_process}	{NA}	{NA}	{NA}	{NA}	{NA}	{false}	{NA}	{PF00155:Aminotransferase class I and II}
Ai.SC002_GM000391	{Chr1:316721:317149:+}	{WP_005289714.1; secondary thiamine-phosphate synthase enzyme [Edwardsiella tarda ATCC 23685]}	{P0AF49; UPF0047 protein YjbQ }	{eho:A9798_01535; }	{YP_004114185; COG0432 Thiamin phosphate synthase YjbQ, UPF0047 family H Coenzyme transport and metabolism ;}	{NA}	{NA}	{NA}	{NA}	{NA}	{NA}	{NA}	{false}	{NA}	{NA}
Ai.SC002_GM000392	{Chr1:317142:317486:+}	{WP_005289715.1; hypothetical protein [Edwardsiella tarda|Edwardsiella tarda,]}	{P0AF51; Uncharacterized protein YjbR }	{eho:A9798_01540; }	{YP_002934909; COG2315 Predicted DNA-binding protein with double-wing structural motif, MmcQ/YjbR family K Transcription ;}	{NA}	{NA}	{NA}	{NA}	{NA}	{NA}	{NA}	{false}	{NA}	{NA}
Ai.SC002_GM000393	{Chr1:317542:320373:-}	{WP_005296133.1; excinuclease ABC subunit A [Edwardsiella tarda]}	{P0A698; UvrABC system protein A }	{eho:A9798_01545; K03701 uvrA excinuclease ABC subunit A -- Genetic Information Processing; Replication and repair; Nucleotide excision repair [PATH:ko03420]}	{YP_002934908; COG0178 Excinuclease UvrABC ATPase subunit L Replication, recombination and repair ;}	{NA}	{GO:0006355; regulation of transcription, DNA-dependent; biological_process GO:0031072; heat shock protein binding; molecular_function GO:0016887; ATPase activity; molecular_function GO:0004020; adenylylsulfate kinase activity; molecular_function GO:0006810; transport; biological_process GO:0005525; GTP binding; molecular_function GO:0003924; GTPase activity; molecular_function GO:0000103; sulfat…	{NA}	{NA}	{NA}	{NA}	{NA}	{false}	{NA}	{PF00158:Sigma-54 interaction domain PF01637:ATPase domain predominantly from Archaea PF03193:Protein of unknown function, DUF258 PF01926:50S ribosome-binding GTPase PF00005:ABC transporter PF01583:Adenylylsulphate kinase PF00437:Type II/IV secretion system protein PF03266:NTPase PF01443:Viral (Superfamily 1) RNA helicase PF00684:DnaJ central domain}
Ai.SC002_GM000394	{Chr1:320593:321147:+}	{WP_005289723.1; single-strand binding family protein [Edwardsiella tarda ATCC 23685]}	{P25762; Single-stranded DNA-binding protein }	{eho:A9798_01550; K03111 ssb single-strand DNA-binding protein -- Genetic Information Processing; Replication and repair; DNA replication [PATH:ko03030] Genetic Information Processing; Replication and repair; Mismatch repair [PATH:ko03430] Genetic Information Processing; Replication and repair; Homologous recombination [PATH:ko03440]}	{YP_002934907; COG0629 Single-stranded DNA-binding protein L Replication, recombination and repair ;}	{NA}	{GO:0003697; single-stranded DNA binding; molecular_function}	{PHI:2737; Q5H2X8 SSBX 347 Xanthomonas oryzae Leaf Blight Oryza sativa (related: rice) Single-stranded DNA-binding protein gene deletion: full reduced virulence}	{NA}	{NA}	{NA}	{NA}	{false}	{NA}	{PF00436:Single-strand binding protein family}
Ai.SC002_GM000395	{Chr1:321179:321283:+}	{NA}	{NA}	{NA}	{NA}	{NA}	{NA}	{NA}	{NA}	{NA}	{NA}	{NA}	{false}	{NA}	{NA}
Ai.SC002_GM000396	{Chr1:321317:321622:+}	{EFE21643.1; hypothetical protein [Edwardsiella tarda ATCC 23685, EDWATA_03347]}	{NA}	{eho:A9798_01555; }	{NA}	{NA}	{NA}	{NA}	{NA}	{NA}	{NA}	{NA}	{false}	{NA}	{NA}
Ai.SC002_GM000397	{Chr1:321654:323405:-}	{WP_005289730.1; sigma-54-dependent Fis family transcriptional regulator [Edwardsiella tarda]}	{Q46802; Uncharacterized sigma-54-dependent transcriptional regulator YgeV }	{eho:A9798_01560; }	{YP_002934905; COG3829 Transcriptional regulator containing PAS, AAA-type ATPase, and DNA-binding Fis domains KT Transcription ; Signal transduction mechanisms ;}	{gnl|TC-DB|Q9KN48; 3.A.23.1.1 Sigma-54 dependent transcriptional regulator - Vibrio cholerae.}	{GO:0015995; chlorophyll biosynthetic process; biological_process GO:0016887; ATPase activity; molecular_function GO:0006355; regulation of transcription, DNA-dependent; biological_process GO:0016851; magnesium chelatase activity; molecular_function GO:0005524; ATP binding; molecular_function GO:0006388; tRNA splicing, via endonucleolytic cleavage and ligation; biological_process GO:0005515; prot…	{PHI:9014; A0A0K0GGF6 PXO_RS02690 347 Xanthomonas oryzae bacterial leaf blight Oryza sativa (related: rice) Response regulator Gene mutation unaffected pathogenicity}	{VFG043319; AI149 polar flagella fleQ transcriptional regulator FleQ }	{NA}	{NA}	{NA}	{false}	{NA}	{PF00004:ATPase family associated with various cellular activities (AAA) PF13185:GAF domain PF00158:Sigma-54 interaction domain PF01078:Magnesium chelatase, subunit ChlI PF02954:Bacterial regulatory protein, Fis family PF07728:AAA domain (dynein-related subfamily) PF00989:PAS fold PF07724:AAA domain (Cdc48 subfamily) PF01590:GAF domain PF08303:tRNA ligase kinase domain}
Ai.SC002_GM000398	{Chr1:323983:325170:+}	{WP_005289733.1; putative carbamoyltransferase YgeW [Edwardsiella tarda]}	{Q8X6C0; Putative carbamoyltransferase YgeW }	{eho:A9798_01565; }	{YP_002934904; COG0078 Ornithine carbamoyltransferase E Amino acid transport and metabolism ;}	{NA}	{GO:0016743; carboxyl- or carbamoyltransferase activity; molecular_function GO:0016597; amino acid binding; molecular_function GO:0006520; cellular amino acid metabolic process; biological_process}	{NA}	{NA}	{NA}	{NA}	{NA}	{false}	{NA}	{PF02729:Aspartate/ornithine carbamoyltransferase, carbamoyl-P binding domain PF00185:Aspartate/ornithine carbamoyltransferase, Asp/Orn binding domain}
Ai.SC002_GM000399	{Chr1:325243:326442:+}	{WP_005289735.1; putative diaminopropionate ammonia-lyase [Edwardsiella tarda]}	{P66901; Diaminopropionate ammonia-lyase }	{eho:A9798_01570; K01751 E4.3.1.15 diaminopropionate ammonia-lyase 4.3.1.15 }	{YP_002934903; COG1171 Threonine dehydratase E Amino acid transport and metabolism ;}	{NA}	{NA}	{NA}	{NA}	{NA}	{NA}	{NA}	{false}	{NA}	{NA}
Ai.SC002_GM000400	{Chr1:326509:327726:+}	{WP_005289737.1; putative selenium metabolism hydrolase [Edwardsiella tarda]}	{P65809; Uncharacterized protein YgeY }	{eho:A9798_01575; }	{YP_002934902; COG0624 Acetylornithine deacetylase/Succinyl-diaminopimelate desuccinylase or related deacylase E Amino acid transport and metabolism ;}	{NA}	{GO:0008233; peptidase activity; molecular_function GO:0016787; hydrolase activity; molecular_function GO:0006508; proteolysis; biological_process GO:0008152; NA}	{NA}	{NA}	{NA}	{NA}	{NA}	{false}	{NA}	{PF04389:Peptidase family M28 PF01546:Peptidase family M20/M25/M40}
Ai.SC002_GM000401	{Chr1:327784:329169:+}	{WP_005289740.1; D-phenylhydantoinase [Edwardsiella tarda ATCC 15947 = NBRC 105688]}	{B7MM60; D-phenylhydantoinase }	{eho:A9798_01580; K01464 DPYS, dht, hydA dihydropyrimidinase 3.5.2.2 Metabolism; Nucleotide metabolism; Pyrimidine metabolism [PATH:ko00240] Metabolism; Metabolism of other amino acids; beta-Alanine metabolism [PATH:ko00410] Metabolism; Metabolism of cofactors and vitamins; Pantothenate and CoA biosynthesis [PATH:ko00770] Metabolism; Xenobiotics biodegradation and metabolism; Drug metabolism - ot…	{YP_002934901; COG0044 Dihydroorotase or related cyclic amidohydrolase F Nucleotide transport and metabolism ;}	{NA}	{GO:0016787; hydrolase activity; molecular_function GO:0003824; NA GO:0008152; NA}	{NA}	{NA}	{NA}	{NA}	{NA}	{false}	{NA}	{PF01979:Amidohydrolase family PF04909:Amidohydrolase}
Ai.SC002_GM000402	{Chr1:329250:330185:+}	{EFE21650.1; putative carbamate kinase-like protein [Edwardsiella tarda]}	{Q46807; Carbamate kinase-like protein YqeA }	{ete:ETEE_1402; K00926 arcC carbamate kinase 2.7.2.2 Metabolism; Amino acid metabolism; Arginine biosynthesis [PATH:ko00220] Metabolism; Nucleotide metabolism; Purine metabolism [PATH:ko00230] Metabolism; Energy metabolism; Nitrogen metabolism [PATH:ko00910] Metabolism; Global and overview maps; Metabolic pathways [PATH:ko01100] Metabolism; Global and overview maps; Microbial metabolism in divers…	{YP_002934900; COG0549 Carbamate kinase E Amino acid transport and metabolism ;}	{NA}	{GO:0030246; carbohydrate binding; molecular_function GO:0005975; carbohydrate metabolic process; biological_process}	{PHI:3475; Q97NA2 arcC 1313 Streptococcus pneumoniae Pneumococcal Pneumonia Mus musculus (related: house mouse) Part of the arginine deiminase system gene deletion: full; gene complementation reduced virulence}	{NA}	{NA}	{NA}	{NA}	{false}	{NA}	{PF13580:SIS domain}
Ai.SC002_GM000403	{Chr1:330328:331920:-}	{WP_035596993.1; hypothetical protein [Edwardsiella tarda]}	{Q46808; Uncharacterized protein YqeB }	{eho:A9798_01590; K07402 xdhC xanthine dehydrogenase accessory factor -- }	{YP_002934899; COG1975 Xanthine and CO dehydrogenase maturation factor, XdhC/CoxF family O Posttranslational modification, protein turnover, chaperones ;}	{NA}	{GO:0006631; fatty acid metabolic process; biological_process GO:0016491; oxidoreductase activity; molecular_function GO:0055114; oxidation-reduction process; biological_process GO:0048037; cofactor binding; molecular_function GO:0003857; 3-hydroxyacyl-CoA dehydrogenase activity; molecular_function GO:0016616; oxidoreductase activity, acting on the CH-OH group of donors, NAD or NADP as acceptor; …	{NA}	{NA}	{NA}	{NA}	{NA}	{false}	{NA}	{PF02737:3-hydroxyacyl-CoA dehydrogenase, NAD binding domain PF02826:D-isomer specific 2-hydroxyacid dehydrogenase, NAD binding domain}
Ai.SC002_GM000404	{Chr1:331949:332767:-}	{WP_047059049.1; hypothetical protein [Edwardsiella tarda|Edwardsiella tarda,]}	{Q46809; Uncharacterized protein YqeC }	{eho:A9798_01595; }	{YP_007504485; COG0769 UDP-N-acetylmuramyl tripeptide synthase M Cell wall/membrane/envelope biogenesis ;}	{NA}	{NA}	{NA}	{NA}	{NA}	{NA}	{NA}	{false}	{NA}	{NA}
Ai.SC002_GM000405	{Chr1:332807:333400:+}	{WP_035605812.1; hypothetical protein [Edwardsiella tarda]}	{Q46810; Molybdenum cofactor cytidylyltransferase }	{eho:A9798_01600; K07141 mocA molybdenum cofactor cytidylyltransferase 2.7.7.76 Metabolism; Metabolism of cofactors and vitamins; Folate biosynthesis [PATH:ko00790]}	{YP_007873203; COG2068 CTP:molybdopterin cytidylyltransferase MocA H Coenzyme transport and metabolism ;}	{NA}	{GO:0008299; isoprenoid biosynthetic process; biological_process GO:0003824; NA}	{NA}	{NA}	{NA}	{NA}	{NA}	{false}	{NA}	{PF01128:2-C-methyl-D-erythritol 4-phosphate cytidylyltransferase}
Ai.SC002_GM000406	{Chr1:333744:336851:+}	{WP_068870406.1; putative selenate reductase subunit YgfK [Edwardsiella tarda]}	{Q46811; Putative oxidoreductase YgfK }	{eho:A9798_01605; K12527 ygfK putative selenate reductase 1.97.1.9 Metabolism; Metabolism of other amino acids; Selenocompound metabolism [PATH:ko00450]}	{YP_002934895; COG1145 Ferredoxin C Energy production and conversion ;}	{NA}	{GO:0055114; oxidation-reduction process; biological_process GO:0008677; 2-dehydropantoate 2-reductase activity; molecular_function GO:0051536; iron-sulfur cluster binding; molecular_function GO:0008033; tRNA processing; biological_process GO:0016491; oxidoreductase activity; molecular_function GO:0003857; 3-hydroxyacyl-CoA dehydrogenase activity; molecular_function GO:0006631; fatty acid metabol…	{NA}	{NA}	{NA}	{NA}	{NA}	{false}	{NA}	{PF00037:4Fe-4S binding domain PF12838:4Fe-4S dicluster domain PF01593:Flavin containing amine oxidoreductase PF02558:Ketopantoate reductase PanE/ApbA PF00070:Pyridine nucleotide-disulphide oxidoreductase PF07992:Pyridine nucleotide-disulphide oxidoreductase PF02737:3-hydroxyacyl-CoA dehydrogenase, NAD binding domain PF13187:4Fe-4S dicluster domain PF01266:FAD dependent oxidoreductase PF13237:4Fe…
Ai.SC002_GM000407	{Chr1:336854:338182:+}	{WP_005289756.1; chlorohydrolase/aminohydrolase [Edwardsiella tarda]}	{Q46812; Putative aminohydrolase SsnA }	{eho:A9798_01610; }	{YP_002934894; COG0402 Cytosine/adenosine deaminase or related metal-dependent hydrolase FR Nucleotide transport and metabolism ; General function prediction only ;}	{NA}	{GO:0016787; hydrolase activity; molecular_function}	{NA}	{NA}	{NA}	{NA}	{NA}	{false}	{NA}	{PF01979:Amidohydrolase family}
Ai.SC002_GM000408	{Chr1:338239:339018:+}	{WP_005289758.1; putative selenate reductase, FAD-binding subunit [Edwardsiella tarda ATCC 23685]}	{P64558; Uncharacterized protein YgfM }	{eho:A9798_01615; K12529 ygfM putative selenate reductase FAD-binding subunit -- Metabolism; Metabolism of other amino acids; Selenocompound metabolism [PATH:ko00450]}	{YP_002934893; COG1319 CO or xanthine dehydrogenase, FAD-binding subunit C Energy production and conversion ;}	{NA}	{GO:0055114; oxidation-reduction process; biological_process GO:0016491; oxidoreductase activity; molecular_function}	{NA}	{NA}	{NA}	{NA}	{NA}	{false}	{NA}	{PF00941:FAD binding domain in molybdopterin dehydrogenase}
Ai.SC002_GM000409	{Chr1:339015:341885:+}	{WP_005289762.1; putative selenate reductase, molybdenum-binding subunit [Edwardsiella tarda ATCC 23685]}	{Q46814; Probable hypoxanthine oxidase XdhD }	{eho:A9798_01620; K12528 xdhD putative selenate reductase molybdopterin-binding subunit -- Metabolism; Metabolism of other amino acids; Selenocompound metabolism [PATH:ko00450]}	{YP_002934892; COG2080 Aerobic-type carbon monoxide dehydrogenase, small subunit, CoxS/CutS family C Energy production and conversion ;}	{NA}	{GO:0016491; oxidoreductase activity; molecular_function GO:0046872; metal ion binding; molecular_function GO:0055114; oxidation-reduction process; biological_process}	{NA}	{NA}	{NA}	{NA}	{NA}	{true}	{NA}	{PF02738:Molybdopterin-binding domain of aldehyde dehydrogenase PF01799:[2Fe-2S] binding domain}
Ai.SC002_GM000410	{Chr1:342205:343509:+}	{WP_005289763.1; xanthine permease XanQ [Edwardsiella tarda]}	{P67446; Xanthine permease XanQ }	{etd:ETAF_2856; K16345 xanP xanthine permease XanP -- }	{YP_002934891; COG2233 Xanthine/uracil permease F Nucleotide transport and metabolism ;}	{gnl|TC-DB|P67444; 2.A.40.4.3 Xanthine permease XanQ OS=Escherichia coli (strain K12) GN=xanQ PE=1 SV=2}	{GO:0055085; transmembrane transport; biological_process GO:0016020; membrane; cellular_component GO:0006810; transport; biological_process GO:0005215; NA}	{NA}	{NA}	{NA}	{NA}	{NA}	{false}	{NA}	{PF00860:Permease family}
Ai.SC002_GM000411	{Chr1:343540:344856:+}	{WP_005296149.1; guanine deaminase [Edwardsiella tarda]}	{P76641; Guanine deaminase }	{eho:A9798_01630; K01487 E3.5.4.3, guaD guanine deaminase 3.5.4.3 Metabolism; Nucleotide metabolism; Purine metabolism [PATH:ko00230] Metabolism; Global and overview maps; Metabolic pathways [PATH:ko01100]}	{YP_002934890; COG0402 Cytosine/adenosine deaminase or related metal-dependent hydrolase FR Nucleotide transport and metabolism ; General function prediction only ;}	{NA}	{GO:0016787; hydrolase activity; molecular_function}	{NA}	{NA}	{NA}	{NA}	{NA}	{false}	{NA}	{PF01979:Amidohydrolase family}
Ai.SC002_GM000412	{Chr1:345095:346462:+}	{WP_005289768.1; putative NCS2 family transporter [Edwardsiella tarda ATCC 15947 = NBRC 105688]}	{Q46817; Guanine/hypoxanthine permease GhxQ }	{eho:A9798_01635; K06901 pbuG putative MFS transporter, AGZA family, xanthine/uracil permease -- }	{YP_002934889; COG2252 Xanthine/uracil/vitamin C permease, AzgA family F Nucleotide transport and metabolism ;}	{gnl|TC-DB|Q46817; 2.A.40.7.7 Putative permease YgfQ OS=Escherichia coli (strain K12) GN=ygfQ PE=3 SV=2}	{GO:0005215; NA GO:0006810; transport; biological_process GO:0055085; transmembrane transport; biological_process GO:0016020; membrane; cellular_component}	{NA}	{NA}	{NA}	{NA}	{NA}	{true}	{NA}	{PF00860:Permease family}
Ai.SC002_GM000413	{Chr1:346667:348313:+}	{WP_035597009.1; sodium: proton antiporter [Edwardsiella tarda]}	{P32703; Uncharacterized Na(+)/H(+) exchanger YjcE }	{eho:A9798_01640; K03316 TC.CPA1 monovalent cation:H+ antiporter, CPA1 family -- }	{YP_002934888; COG0025 NhaP-type Na+/H+ or K+/H+ antiporter P Inorganic ion transport and metabolism ;}	{gnl|TC-DB|P32703; 2.A.36.3.1 PUTATIVE NA(+)/H(+) EXCHANGER YJCE - Escherichia coli.}	{GO:0015299; solute:hydrogen antiporter activity; molecular_function GO:0055085; transmembrane transport; biological_process GO:0006812; cation transport; biological_process GO:0016021; integral to membrane; cellular_component}	{NA}	{NA}	{NA}	{NA}	{NA}	{false}	{NA}	{PF00999:Sodium/hydrogen exchanger family}
Ai.SC002_GM000414	{Chr1:348390:349337:-}	{WP_005289772.1; LysR family transcriptional regulator [Edwardsiella tarda]}	{NA}	{eho:A9798_01645; }	{YP_002934885; COG0583 DNA-binding transcriptional regulator, LysR family K Transcription ;}	{NA}	{GO:0003677; DNA binding; molecular_function GO:0005622; intracellular; cellular_component GO:0006355; regulation of transcription, DNA-dependent; biological_process GO:0003700; sequence-specific DNA binding transcription factor activity; molecular_function}	{NA}	{NA}	{NA}	{NA}	{NA}	{false}	{NA}	{PF01325:Iron dependent repressor, N-terminal DNA binding domain PF00126:Bacterial regulatory helix-turn-helix protein, lysR family PF01047:MarR family PF09339:IclR helix-turn-helix domain}
Ai.SC002_GM000415	{Chr1:349470:349901:+}	{WP_005296158.1; murein hydrolase regulator LrgA [Edwardsiella tarda]}	{NA}	{eho:A9798_01650; K06518 cidA holin-like protein -- }	{YP_008161382; COG1380 Putative effector of murein hydrolase LrgA, UPF0299 family R General function prediction only ;}	{gnl|TC-DB|E7UC95; 1.E.14.1.9 Holin-like protein CidA OS=Escherichia coli WV_060327 GN=EcoM_04309 PE=4 SV=1}	{GO:0016021; integral to membrane; cellular_component}	{NA}	{NA}	{NA}	{NA}	{NA}	{false}	{NA}	{PF03788:LrgA family}
Ai.SC002_GM000416	{Chr1:349898:350587:+}	{WP_035597012.1; murein hydrolase effector protein [Edwardsiella tarda]}	{NA}	{eho:A9798_01655; }	{YP_002934883; COG1346 Putative effector of murein hydrolase M Cell wall/membrane/envelope biogenesis ;}	{NA}	{GO:0016021; integral to membrane; cellular_component}	{NA}	{NA}	{NA}	{NA}	{NA}	{false}	{NA}	{PF03788:LrgA family}
Ai.SC002_GM000417	{Chr1:350626:350967:-}	{WP_005289778.1; hypothetical protein [Edwardsiella tarda|Edwardsiella tarda,]}	{P0AD55; Uncharacterized protein YgaC }	{eho:A9798_01660; }	{NA}	{NA}	{NA}	{NA}	{NA}	{NA}	{NA}	{NA}	{false}	{NA}	{NA}
Ai.SC002_GM000418	{Chr1:351199:351609:-}	{EFE21667.1; hypothetical protein [Edwardsiella tarda]}	{NA}	{eho:A9798_01665; }	{NA}	{NA}	{NA}	{NA}	{NA}	{NA}	{NA}	{YES}	{false}	{NA}	{NA}
Ai.SC002_GM000419	{Chr1:351962:352246:+}	{EFE21669.1; hypothetical protein [Edwardsiella tarda ATCC 23685, EDWATA_03373]}	{NA}	{eho:A9798_01715; K09732 K09732 uncharacterized protein -- }	{YP_002934879; COG1888 Uncharacterized protein S Function unknown ;}	{NA}	{NA}	{NA}	{NA}	{NA}	{NA}	{NA}	{false}	{NA}	{NA}
Ai.SC002_GM000420	{Chr1:352249:352794:+}	{WP_005289784.1; hypothetical protein [Edwardsiella tarda|Edwardsiella tarda,]}	{NA}	{eho:A9798_01720; }	{NA}	{NA}	{NA}	{NA}	{NA}	{NA}	{NA}	{NA}	{false}	{NA}	{NA}
Ai.SC002_GM000421	{Chr1:352904:353200:-}	{WP_000462905.1; DNA-binding protein Fis, Hin recombinational enhancer-binding protein, global DNA-binding transcriptional dual regulator Fis, Transcriptional regulator containing PAS, AAA-type ATPase, and DNA-binding domains, nitrogen regulation protein NR(I), Bacterial regulatory protein, Fis family [Achromobacter sp.|Atlantibacter hermannii|Cedecea davisae|Citrobacter farmeri|Citrobacter freun…	{A8AQG0; DNA-binding protein Fis }	{kpi:D364_18785; K03557 fis Fis family transcriptional regulator, factor for inversion stimulation protein -- Cellular Processes; Cellular community - prokaryotes; Biofilm formation - Vibrio cholerae [PATH:ko05111]}	{YP_001456159; COG2901 DNA-binding protein Fis (factor for inversion stimulation) K Transcription ;}	{NA}	{GO:0043565; sequence-specific DNA binding; molecular_function}	{PHI:9172; A0A0H2X4X9 XC_0520 (flp) 339 Xanthomonas campestris black rot disease Capsicum annuum (no common name found) Fis-like DNA-binding protein Gene deletion: full; gene complementation reduced virulence}	{NA}	{NA}	{NA}	{NA}	{true}	{NA}	{PF02954:Bacterial regulatory protein, Fis family}
Ai.SC002_GM000422	{Chr1:353182:354186:-}	{WP_005289787.1; tRNA dihydrouridine synthase DusB [Edwardsiella tarda]}	{O52532; tRNA-dihydrouridine synthase B }	{eho:A9798_01730; K05540 dusB tRNA-dihydrouridine synthase B 1.-.-.- }	{YP_002934876; COG0042 tRNA-dihydrouridine synthase J Translation, ribosomal structure and biogenesis ;}	{NA}	{GO:0004152; dihydroorotate dehydrogenase activity; molecular_function GO:0050660; flavin adenine dinucleotide binding; molecular_function GO:0003824; NA GO:0016829; lyase activity; molecular_function GO:0000105; histidine biosynthetic process; biological_process GO:0006222; UMP biosynthetic process; biological_process GO:0018580; nitronate monooxygenase activity; molecular_function GO:0047465; N…	{NA}	{NA}	{NA}	{NA}	{NA}	{false}	{NA}	{PF04131:Putative N-acetylmannosamine-6-phosphate epimerase PF01180:Dihydroorotate dehydrogenase PF01791:DeoC/LacD family aldolase PF00977:Histidine biosynthesis protein PF01207:Dihydrouridine synthase (Dus) PF00478:IMP dehydrogenase / GMP reductase domain PF03060:Nitronate monooxygenase PF00724:NADH:flavin oxidoreductase / NADH oxidase family PF04055:Radical SAM superfamily}
Ai.SC002_GM000423	{Chr1:354466:354693:+}	{WP_035597023.1; hypothetical protein [Edwardsiella tarda]}	{NA}	{NA}	{NA}	{NA}	{NA}	{NA}	{NA}	{NA}	{NA}	{NA}	{false}	{NA}	{NA}
Ai.SC002_GM000424	{Chr1:354690:355571:-}	{WP_005296166.1; ribosomal protein L11 methyltransferase [Edwardsiella tarda]}	{C5BEW8; Ribosomal protein L11 methyltransferase }	{eho:A9798_01735; K02687 prmA ribosomal protein L11 methyltransferase 2.1.1.- }	{YP_002934875; COG2264 Ribosomal protein L11 methylase PrmA J Translation, ribosomal structure and biogenesis ;}	{NA}	{GO:0006464; protein modification process; biological_process GO:0008152; NA GO:0003677; DNA binding; molecular_function GO:0031167; rRNA methylation; biological_process GO:0008276; protein methyltransferase activity; molecular_function GO:0008168; methyltransferase activity; molecular_function GO:0001510; RNA methylation; biological_process GO:0005737; cytoplasm; cellular_component GO:0004719; p…	{NA}	{NA}	{NA}	{NA}	{NA}	{true}	{NA}	{PF06325:Ribosomal protein L11 methyltransferase (PrmA) PF09445:RNA cap guanine-N2 methyltransferase PF03602:Conserved hypothetical protein 95 PF02353:Mycolic acid cyclopropane synthetase PF01555:DNA methylase PF02475:Met-10+ like-protein PF01135:Protein-L-isoaspartate(D-aspartate) O-methyltransferase (PCMT) PF08241:Methyltransferase domain PF05175:Methyltransferase small domain}
Ai.SC002_GM000425	{Chr1:355587:357041:-}	{WP_005289795.1; sodium/panthothenate symporter [Edwardsiella tarda]}	{P16256; Sodium/pantothenate symporter }	{eho:A9798_01740; K14392 panF sodium/pantothenate symporter -- }	{YP_002934874; COG4145 Na+/panthothenate symporter H Coenzyme transport and metabolism ;}	{gnl|TC-DB|P16256; 2.A.21.1.1 SODIUM/PANTOTHENATE SYMPORTER (PANTOTHENATE PERMEASE) - Escherichia coli.}	{GO:0005215; NA GO:0006810; transport; biological_process GO:0055085; transmembrane transport; biological_process GO:0016020; membrane; cellular_component}	{NA}	{NA}	{NA}	{NA}	{NA}	{false}	{NA}	{PF00474:Sodium:solute symporter family}
Ai.SC002_GM000426	{Chr1:357031:357273:-}	{WP_005289796.1; hypothetical protein [Edwardsiella tarda|Edwardsiella tarda,]}	{P45566; Uncharacterized membrane protein YhdT }	{eho:A9798_01745; }	{YP_002934873; COG3924 Uncharacterized membrane protein YhdT S Function unknown ;}	{NA}	{NA}	{NA}	{NA}	{NA}	{NA}	{NA}	{false}	{NA}	{NA}
Ai.SC002_GM000427	{Chr1:357562:357819:+}	{WP_038904544.1; hypothetical protein [Dickeya zeae]}	{P51702; Uncharacterized 8.9 kDa protein in int-C1 intergenic region }	{enc:ECL_03408; }	{NA}	{NA}	{NA}	{NA}	{NA}	{NA}	{NA}	{NA}	{false}	{NA}	{NA}
Ai.SC002_GM000428	{Chr1:358145:358297:-}	{AGH74012.1; Hok/gef cell toxic protein [Edwardsiella piscicida C07-087]}	{NA}	{etc:ETAC_09455; K18919 hokC_D protein HokC/D -- }	{NA}	{NA}	{GO:0016020; membrane; cellular_component}	{NA}	{NA}	{NA}	{NA}	{NA}	{false}	{NA}	{PF01848:Hok/gef family}
Ai.SC002_GM000429	{Chr1:358349:358693:-}	{NA}	{NA}	{NA}	{NA}	{NA}	{NA}	{NA}	{NA}	{NA}	{NA}	{NA}	{false}	{NA}	{NA}
Ai.SC002_GM000430	{Chr1:359118:360806:-}	{WP_070802020.1; hypothetical protein [Salmonella enterica|Salmonella enterica,]}	{NA}	{opo:DSM2777_16140; }	{YP_003613318; COG3501 Uncharacterized conserved protein, implicated in type VI secretion and phage assembly UXR Intracellular trafficking, secretion, and vesicular transport ; Mobilome: prophages, transposons; General function prediction only ;}	{NA}	{NA}	{NA}	{NA}	{NA}	{NA}	{NA}	{false}	{NA}	{NA}
Ai.SC002_GM000431	{Chr1:360778:361359:-}	{WP_070802019.1; DNA-binding protein [Salmonella enterica]}	{P51738; Uncharacterized 20.8 kDa protein in lys 3'region }	{patr:EV46_12575; }	{NA}	{NA}	{NA}	{NA}	{NA}	{NA}	{NA}	{NA}	{false}	{NA}	{NA}
Ai.SC002_GM000432	{Chr1:361356:361994:-}	{WP_053253520.1; hypothetical protein [Salmonella enterica]}	{NA}	{NA}	{NA}	{NA}	{NA}	{NA}	{NA}	{NA}	{NA}	{NA}	{true}	{NA}	{NA}
Ai.SC002_GM000433	{Chr1:362060:362311:-}	{NA}	{NA}	{NA}	{NA}	{NA}	{NA}	{NA}	{NA}	{NA}	{NA}	{NA}	{true}	{NA}	{NA}
Ai.SC002_GM000434	{Chr1:362325:362741:-}	{WP_070789848.1; hypothetical protein [Salmonella enterica|Salmonella enterica,]}	{NA}	{NA}	{NA}	{NA}	{NA}	{NA}	{NA}	{NA}	{NA}	{NA}	{true}	{NA}	{NA}
Ai.SC002_GM000435	{Chr1:362842:363483:-}	{EHC91180.1; tail fiber assembly like-protein [Salmonella enterica subsp. enterica serovar Rubislaw str. A4-653]}	{NA}	{cbra:A6J81_06570; }	{NA}	{NA}	{NA}	{NA}	{NA}	{NA}	{NA}	{NA}	{true}	{NA}	{NA}
Ai.SC002_GM000436	{Chr1:363480:364667:-}	{KDU36253.1; prophage tail fiber N-terminal family protein, partial [Escherichia coli 3-073-06_S4_C1]}	{NA}	{NA}	{NA}	{NA}	{NA}	{NA}	{NA}	{NA}	{NA}	{NA}	{true}	{NA}	{NA}
Ai.SC002_GM000437	{Chr1:364684:366378:-}	{AKW03459.1; hypothetical protein [Salmonella enterica subsp. enterica serovar Choleraesuis str. ATCC 10708, SEEC0708_015635]}	{NA}	{etc:ETAC_02175; }	{NA}	{NA}	{NA}	{NA}	{NA}	{NA}	{NA}	{NA}	{false}	{NA}	{NA}
Ai.SC002_GM000438	{Chr1:366347:366919:-}	{WP_070800821.1; hypothetical protein [Salmonella enterica|Salmonella enterica,]}	{P51734; Putative tail protein gp30 }	{yee:YE5303_17391; }	{NA}	{NA}	{NA}	{NA}	{NA}	{NA}	{NA}	{NA}	{false}	{NA}	{NA}
Ai.SC002_GM000439	{Chr1:366912:368090:-}	{WP_070802014.1; hypothetical protein [Salmonella enterica|Salmonella enterica,]}	{P51733; Putative baseplate protein gp29 }	{cfar:CI104_06735; }	{YP_003613326; COG3299 Uncharacterized phage protein gp47/JayE X Mobilome: prophages, transposons;}	{NA}	{NA}	{NA}	{NA}	{NA}	{NA}	{NA}	{false}	{NA}	{NA}
Ai.SC002_GM000440	{Chr1:368080:368397:-}	{WP_070802013.1; hypothetical protein [Salmonella enterica|Salmonella enterica,]}	{P51732; Uncharacterized 12.7 kDa protein in lys 3'region }	{yee:YE5303_01651; }	{NA}	{NA}	{NA}	{NA}	{NA}	{NA}	{NA}	{NA}	{false}	{NA}	{NA}
Ai.SC002_GM000441	{Chr1:368427:370604:-}	{WP_053253459.1; phage tail protein [Salmonella enterica]}	{P51731; Probable tape measure protein }	{eic:NT01EI_2267; }	{YP_002933676; COG5283 Phage-related tail protein X Mobilome: prophages, transposons;}	{NA}	{GO:0007165; signal transduction; biological_process GO:0016021; integral to membrane; cellular_component GO:0004871; signal transducer activity; molecular_function}	{NA}	{NA}	{NA}	{NA}	{NA}	{false}	{NA}	{PF00672:HAMP domain}
Ai.SC002_GM000442	{Chr1:370601:370738:-}	{AIK80242.1; hypothetical protein [Klebsiella pneumoniae subsp. pneumoniae, VK055_1622]}	{NA}	{kpt:VK055_1622; }	{NA}	{NA}	{NA}	{NA}	{NA}	{NA}	{NA}	{NA}	{false}	{NA}	{NA}
Ai.SC002_GM000443	{Chr1:370789:371055:-}	{WP_070800817.1; hypothetical protein [Salmonella enterica|Salmonella enterica,]}	{NA}	{rah:Rahaq_2527; }	{NA}	{NA}	{NA}	{NA}	{NA}	{NA}	{NA}	{NA}	{false}	{NA}	{NA}
Ai.SC002_GM000444	{Chr1:371072:371503:-}	{EHD05979.1; Phage endopeptidase [Salmonella enterica subsp. enterica serovar Wandsworth str. A4-580]}	{Q9XJJ6; Spanin, inner membrane subunit }	{sbz:A464_1353; K14744 rzpD prophage endopeptidase 3.4.-.- }	{NA}	{gnl|TC-DB|P00726; 9.B.71.1.1 Spanin, inner membrane subunit OS=Enterobacteria phage lambda GN=Rz PE=1 SV=1}	{GO:0005737; cytoplasm; cellular_component GO:0043093; cytokinesis by binary fission; biological_process GO:0000917; barrier septum formation; biological_process}	{NA}	{NA}	{NA}	{NA}	{NA}	{false}	{NA}	{PF06005:Protein of unknown function (DUF904)}
Ai.SC002_GM000445	{Chr1:371533:372030:-}	{WP_046376859.1; lysozyme [Salmonella enterica]}	{P68920; Lysozyme }	{seo:STM14_1451; K01185 E3.2.1.17 lysozyme 3.2.1.17 }	{YP_008849265; COG3772 Phage-related lysozyme (muramidase), GH24 family M Cell wall/membrane/envelope biogenesis ;}	{NA}	{GO:0016998; cell wall macromolecule catabolic process; biological_process GO:0003796; lysozyme activity; molecular_function GO:0009253; peptidoglycan catabolic process; biological_process}	{NA}	{NA}	{NA}	{NA}	{NA}	{false}	{AKD19948.1_; GH24 lysozyme (EC 3.2.1.17) -}	{PF00959:Phage lysozyme}
Ai.SC002_GM000446	{Chr1:372050:372271:-}	{ERO00952.1; Lysis S family protein [Salmonella enterica]}	{NA}	{rah:Rahaq_4528; }	{NA}	{NA}	{NA}	{NA}	{NA}	{NA}	{NA}	{NA}	{false}	{NA}	{NA}
Ai.SC002_GM000447	{Chr1:372268:372735:-}	{WP_053253464.1; phage tail protein [Salmonella enterica]}	{P51726; Putative tail tube protein }	{sfg:AV650_03775; }	{NA}	{NA}	{NA}	{NA}	{NA}	{NA}	{NA}	{NA}	{false}	{NA}	{NA}
Ai.SC002_GM000448	{Chr1:372732:373883:-}	{WP_070800812.1; phage tail protein [Salmonella enterica]}	{P51725; Putative tail sheath protein }	{csz:CSSP291_11855; }	{NA}	{NA}	{NA}	{NA}	{NA}	{NA}	{NA}	{NA}	{false}	{NA}	{NA}
Ai.SC002_GM000449	{Chr1:373880:374626:-}	{WP_034165807.1; hypothetical protein [Edwardsiella anguillarum|Edwardsiella sp.]}	{NA}	{edl:AAZ33_10770; }	{NA}	{NA}	{NA}	{NA}	{NA}	{NA}	{NA}	{NA}	{false}	{NA}	{NA}
Ai.SC002_GM000450	{Chr1:374623:375108:-}	{NA}	{NA}	{NA}	{NA}	{NA}	{NA}	{NA}	{NA}	{NA}	{NA}	{NA}	{false}	{NA}	{NA}
Ai.SC002_GM000451	{Chr1:375110:375610:-}	{WP_034165805.1; phage head completion protein [Edwardsiella anguillarum ET080813]}	{NA}	{ete:ETEE_0009; }	{NA}	{NA}	{GO:0019069; viral capsid assembly; biological_process}	{NA}	{NA}	{NA}	{NA}	{NA}	{false}	{NA}	{PF05926:Phage head completion protein (GPL)}
Ai.SC002_GM000452	{Chr1:375711:376430:-}	{WP_053272560.1; terminase [Escherichia coli]}	{NA}	{edl:AAZ33_10755; }	{NA}	{NA}	{GO:0019069; viral capsid assembly; biological_process GO:0003677; DNA binding; molecular_function GO:0004519; endonuclease activity; molecular_function}	{NA}	{NA}	{NA}	{NA}	{NA}	{false}	{NA}	{PF05944:Phage small terminase subunit}
Ai.SC002_GM000453	{Chr1:376437:377513:-}	{WP_032082646.1; major capsid protein [Escherichia coli]}	{NA}	{edl:AAZ33_10750; }	{NA}	{NA}	{GO:0019028; viral capsid; cellular_component}	{NA}	{NA}	{NA}	{NA}	{NA}	{false}	{NA}	{PF05125:Phage major capsid protein, P2 family }
Ai.SC002_GM000454	{Chr1:377573:378439:-}	{NA}	{NA}	{NA}	{NA}	{NA}	{GO:0005737; cytoplasm; cellular_component GO:0018149; peptide cross-linking; biological_process GO:0019069; viral capsid assembly; biological_process}	{NA}	{NA}	{NA}	{NA}	{NA}	{false}	{NA}	{PF05929:Phage capsid scaffolding protein (GPO) serine peptidase PF02389:Cornifin (SPRR) family}
Ai.SC002_GM000455	{Chr1:378794:380587:+}	{WP_032301255.1; putative Terminase%2C ATPase subunit from bacteriophage origin [Escherichia coli]}	{P51718; Probable terminase, ATPase subunit }	{eic:NT01EI_2255; }	{YP_002933664; COG4373 Mu-like prophage FluMu protein gp28 X Mobilome: prophages, transposons;}	{NA}	{GO:0005524; ATP binding; molecular_function GO:0019069; viral capsid assembly; biological_process}	{NA}	{NA}	{NA}	{NA}	{NA}	{false}	{NA}	{PF06056:Putative ATPase subunit of terminase (gpP-like)}
Ai.SC002_GM000456	{Chr1:380617:381630:+}	{WP_040088461.1; phage portal protein [Escherichia coli]}	{P51717; Probable portal protein }	{eic:NT01EI_2254; }	{YP_002933663; COG4695 Phage portal protein BeeE X Mobilome: prophages, transposons;}	{NA}	{NA}	{NA}	{NA}	{NA}	{NA}	{NA}	{true}	{NA}	{NA}
Ai.SC002_GM000457	{Chr1:381697:381966:+}	{ACR69427.1; phage transcriptional activator, Ogr/Delta [Edwardsiella ictaluri 93-146]}	{NA}	{eic:NT01EI_2253; }	{NA}	{NA}	{NA}	{NA}	{NA}	{NA}	{NA}	{NA}	{false}	{NA}	{NA}
Ai.SC002_GM000458	{Chr1:381981:384290:-}	{WP_050979567.1; hypothetical protein [Edwardsiella tarda]}	{Q8Z365; Probable replication endonuclease from prophage-like region 1 }	{eic:NT01EI_2249; }	{NA}	{NA}	{GO:0006260; DNA replication; biological_process}	{NA}	{NA}	{NA}	{NA}	{NA}	{false}	{NA}	{PF05840:Bacteriophage replication gene A protein (GPA)}
Ai.SC002_GM000459	{Chr1:384389:384784:-}	{NA}	{NA}	{NA}	{NA}	{NA}	{NA}	{NA}	{NA}	{NA}	{NA}	{NA}	{true}	{NA}	{NA}
Ai.SC002_GM000460	{Chr1:385526:385786:-}	{NA}	{NA}	{NA}	{NA}	{NA}	{NA}	{NA}	{NA}	{NA}	{NA}	{NA}	{true}	{NA}	{NA}
Ai.SC002_GM000461	{Chr1:386355:386615:-}	{NA}	{NA}	{NA}	{NA}	{NA}	{NA}	{NA}	{NA}	{NA}	{NA}	{NA}	{true}	{NA}	{NA}
Ai.SC002_GM000462	{Chr1:386926:387294:-}	{WP_000137952.1; putative upf89. 5 protein [Escherichia coli 96.0107]}	{NA}	{elx:CDCO157_2542; }	{NA}	{NA}	{NA}	{NA}	{NA}	{NA}	{NA}	{NA}	{false}	{NA}	{NA}
Ai.SC002_GM000463	{Chr1:387291:387485:-}	{WP_035597333.1; hypothetical protein [Edwardsiella tarda]}	{NA}	{NA}	{NA}	{NA}	{NA}	{NA}	{NA}	{NA}	{NA}	{NA}	{false}	{NA}	{NA}
Ai.SC002_GM000464	{Chr1:387502:387777:-}	{WP_034165281.1; hypothetical protein [Edwardsiella anguillarum|Edwardsiella sp.]}	{NA}	{ete:ETEE_4178; }	{NA}	{NA}	{GO:0016020; membrane; cellular_component GO:0015774; polysaccharide transport; biological_process GO:0006355; regulation of transcription, DNA-dependent; biological_process GO:0019069; viral capsid assembly; biological_process GO:0003677; DNA binding; molecular_function GO:0015159; polysaccharide transmembrane transporter activity; molecular_function GO:0003682; chromatin binding; molecular_func…	{NA}	{NA}	{NA}	{NA}	{NA}	{false}	{NA}	{PF06056:Putative ATPase subunit of terminase (gpP-like) PF00196:Bacterial regulatory proteins, luxR family PF13413:Helix-turn-helix domain PF02563:Polysaccharide biosynthesis/export protein PF02796:Helix-turn-helix domain of resolvase PF08281:Sigma-70, region 4 PF00249:Myb-like DNA-binding domain PF04545:Sigma-70, region 4}
Ai.SC002_GM000465	{Chr1:387774:388106:-}	{WP_035597340.1; hypothetical protein [Edwardsiella tarda]}	{NA}	{edl:AAZ33_10700; }	{NA}	{NA}	{NA}	{NA}	{NA}	{NA}	{NA}	{NA}	{false}	{NA}	{NA}
Ai.SC002_GM000466	{Chr1:388309:388458:+}	{NA}	{NA}	{NA}	{NA}	{NA}	{NA}	{NA}	{NA}	{NA}	{NA}	{NA}	{false}	{NA}	{NA}
Ai.SC002_GM000467	{Chr1:388483:388746:-}	{ACR69417.1; hypothetical protein [Edwardsiella ictaluri 93-146, NT01EI_2243]}	{NA}	{eic:NT01EI_2243; }	{NA}	{NA}	{GO:0033925; mannosyl-glycoprotein endo-beta-N-acetylglucosaminidase activity; molecular_function GO:0005737; cytoplasm; cellular_component}	{NA}	{NA}	{NA}	{NA}	{NA}	{false}	{NA}	{PF03644:Glycosyl hydrolase family 85 }
Ai.SC002_GM000468	{Chr1:389349:389633:-}	{EHD05940.1; hypothetical protein [Salmonella enterica subsp. enterica serovar Wandsworth str. A4-580, LTSEWAN_0796]}	{NA}	{yak:ACZ76_17275; }	{NA}	{NA}	{NA}	{NA}	{NA}	{NA}	{NA}	{NA}	{false}	{NA}	{NA}
Ai.SC002_GM000469	{Chr1:389733:390029:+}	{WP_000904670.1; transcriptional regulator [Escherichia coli]}	{NA}	{ecg:E2348C_1798; }	{YP_002923776; COG2944 DNA-binding transcriptional regulator YiaG, XRE-type HTH domain K Transcription ;}	{NA}	{GO:0043565; sequence-specific DNA binding; molecular_function GO:0006355; regulation of transcription, DNA-dependent; biological_process GO:0003677; DNA binding; molecular_function}	{NA}	{NA}	{NA}	{NA}	{NA}	{false}	{NA}	{PF13443:Cro/C1-type HTH DNA-binding domain PF00376:MerR family regulatory protein PF01381:Helix-turn-helix PF13413:Helix-turn-helix domain}
Ai.SC002_GM000470	{Chr1:390100:391065:+}	{WP_064759493.1; phage integrase [Escherichia coli]}	{P36932; Integrase }	{ecy:ECSE_1838; }	{YP_455572; COG0582 Integrase LX Replication, recombination and repair ; Mobilome: prophages, transposons;}	{NA}	{GO:0006310; DNA recombination; biological_process GO:0003677; DNA binding; molecular_function GO:0015074; DNA integration; biological_process}	{NA}	{NA}	{NA}	{NA}	{NA}	{false}	{NA}	{PF00589:Phage integrase family}
Ai.SC002_GM000471	{Chr1:391233:392582:-}	{WP_005289798.1; acetyl-CoA carboxylase, biotin carboxylase subunit [Edwardsiella tarda]}	{P24182; Biotin carboxylase }	{eho:A9798_01750; K01961 accC acetyl-CoA carboxylase, biotin carboxylase subunit 6.4.1.2 6.3.4.14 Metabolism; Lipid metabolism; Fatty acid biosynthesis [PATH:ko00061] Metabolism; Carbohydrate metabolism; Pyruvate metabolism [PATH:ko00620] Metabolism; Carbohydrate metabolism; Propanoate metabolism [PATH:ko00640] Metabolism; Energy metabolism; Carbon fixation pathways in prokaryotes [PATH:ko00720] …	{YP_002934872; COG0439 Biotin carboxylase I Lipid transport and metabolism ;}	{NA}	{GO:0005524; ATP binding; molecular_function GO:0008716; D-alanine-D-alanine ligase activity; molecular_function GO:0003824; NA GO:0046872; metal ion binding; molecular_function GO:0030436; asexual sporulation; biological_process GO:0016874; ligase activity; molecular_function GO:0042601; endospore-forming forespore; cellular_component GO:0008152; NA}	{NA}	{NA}	{NA}	{NA}	{NA}	{false}	{NA}	{PF08141:Small acid-soluble spore protein H family PF00289:Biotin carboxylase, N-terminal domain PF02786:Carbamoyl-phosphate synthase L chain, ATP binding domain PF07478:D-ala D-ala ligase C-terminus PF02655:ATP-grasp domain PF02785:Biotin carboxylase C-terminal domain}
Ai.SC002_GM000472	{Chr1:392593:393060:-}	{WP_005289800.1; acetyl-CoA carboxylase biotin carboxyl carrier protein subunit [Edwardsiella tarda]}	{P0ABE0; Biotin carboxyl carrier protein of acetyl-CoA carboxylase }	{eho:A9798_01755; K02160 accB, bccP acetyl-CoA carboxylase biotin carboxyl carrier protein -- Metabolism; Lipid metabolism; Fatty acid biosynthesis [PATH:ko00061] Metabolism; Carbohydrate metabolism; Pyruvate metabolism [PATH:ko00620] Metabolism; Carbohydrate metabolism; Propanoate metabolism [PATH:ko00640] Metabolism; Energy metabolism; Carbon fixation pathways in prokaryotes [PATH:ko00720] Meta…	{YP_002934871; COG0511 Biotin carboxyl carrier protein HI Coenzyme transport and metabolism ; Lipid transport and metabolism ;}	{NA}	{GO:0005960; glycine cleavage complex; cellular_component GO:0006546; glycine catabolic process; biological_process}	{PHI:8542; Q2KKC1 OadD 1351 Enterococcus faecalis nosocomial infections Homo sapiens (related: human) Biotin acceptor protein gene deletion: full reduced virulence}	{NA}	{NA}	{NA}	{NA}	{false}	{NA}	{PF01597:Glycine cleavage H-protein}
Ai.SC002_GM000473	{Chr1:393140:393691:-}	{EFE21624.1; 3-dehydroquinate dehydratase, type II [Edwardsiella tarda ATCC 23685]}	{C5BEW3; 3-dehydroquinate dehydratase }	{eho:A9798_01760; K03786 aroQ, qutE 3-dehydroquinate dehydratase II 4.2.1.10 Metabolism; Amino acid metabolism; Phenylalanine, tyrosine and tryptophan biosynthesis [PATH:ko00400] Metabolism; Global and overview maps; Metabolic pathways [PATH:ko01100] Metabolism; Global and overview maps; Biosynthesis of secondary metabolites [PATH:ko01110] Metabolism; Global and overview maps; Biosynthesis of ant…	{YP_002934870; COG0757 3-dehydroquinate dehydratase E Amino acid transport and metabolism ;}	{NA}	{GO:0003855; 3-dehydroquinate dehydratase activity; molecular_function}	{NA}	{NA}	{NA}	{NA}	{NA}	{false}	{NA}	{PF01220:Dehydroquinase class II}
Ai.SC002_GM000474	{Chr1:393834:394433:-}	{WP_005289804.1; putative sulfoxide reductase heme-binding subunit [Edwardsiella tarda ATCC 15947 = NBRC 105688]}	{A7MNR0; Protein-methionine-sulfoxide reductase heme-binding subunit MsrQ }	{eho:A9798_01765; K17247 msrQ methionine sulfoxide reductase heme-binding subunit -- }	{YP_002934869; COG2717 Periplasmic DMSO/TMAO reductase YedYZ, heme-binding membrane subunit C Energy production and conversion ;}	{gnl|TC-DB|Q8XB73; 5.B.7.1.1 Hypothetical protein yedZ - Escherichia coli O157:H7.}	{NA}	{NA}	{NA}	{NA}	{NA}	{NA}	{false}	{NA}	{NA}
Ai.SC002_GM000475	{Chr1:394433:395434:-}	{WP_005289806.1; putative sulfoxide reductase catalytic subunit [Edwardsiella tarda ATCC 15947 = NBRC 105688]}	{A8GK68; Protein-methionine-sulfoxide reductase catalytic subunit MsrP }	{eho:A9798_01770; K07147 msrP methionine sulfoxide reductase catalytic subunit 1.8.-.- }	{YP_008161355; COG2041 Periplasmic DMSO/TMAO reductase YedYZ, molybdopterin-dependent catalytic subunit C Energy production and conversion ;}	{NA}	{GO:0055114; oxidation-reduction process; biological_process GO:0009055; NA}	{NA}	{NA}	{NA}	{NA}	{NA}	{false}	{NA}	{PF00174:Oxidoreductase molybdopterin binding domain}
Ai.SC002_GM000476	{Chr1:395557:396534:-}	{WP_047059061.1; quinone oxidoreductase [Edwardsiella tarda]}	{P26646; Probable acrylyl-CoA reductase AcuI }	{eho:A9798_01775; K19745 acuI acrylyl-CoA reductase (NADPH) 1.3.1.- Metabolism; Carbohydrate metabolism; Propanoate metabolism [PATH:ko00640] Metabolism; Global and overview maps; Metabolic pathways [PATH:ko01100]}	{YP_002934866; COG0604 NADPH:quinone reductase or related Zn-dependent oxidoreductase CR Energy production and conversion ; General function prediction only ;}	{NA}	{GO:0008270; zinc ion binding; molecular_function GO:0008152; NA GO:0055114; oxidation-reduction process; biological_process GO:0016491; oxidoreductase activity; molecular_function GO:0006520; cellular amino acid metabolic process; biological_process GO:0050662; coenzyme binding; molecular_function GO:0003824; NA GO:0044237; cellular metabolic process; biological_process}	{NA}	{NA}	{NA}	{NA}	{NA}	{false}	{NA}	{PF00107:Zinc-binding dehydrogenase PF00106:short chain dehydrogenase PF00208:Glutamate/Leucine/Phenylalanine/Valine dehydrogenase PF08240:Alcohol dehydrogenase GroES-like domain PF01370:NAD dependent epimerase/dehydratase family}
Ai.SC002_GM000477	{Chr1:396986:398881:+}	{WP_005289815.1; cyclic diguanylate phosphodiesterase (EAL) domain protein [Edwardsiella tarda ATCC 23685]}	{P13518; RNase E specificity factor CsrD }	{eho:A9798_01780; K18765 csrD RNase E specificity factor CsrD -- }	{YP_002934863; COG2200 EAL domain, c-di-GMP-specific phosphodiesterase class I (or its enzymatically inactive variant) T Signal transduction mechanisms ;}	{NA}	{NA}	{NA}	{NA}	{NA}	{NA}	{NA}	{false}	{NA}	{NA}
Ai.SC002_GM000478	{Chr1:399353:400396:+}	{WP_005289819.1; regulator of ftsI, penicillin binding protein 3, septation function [Edwardsiella tarda EIB202]}	{P0A9X5; Rod shape-determining protein MreB }	{edl:AAZ33_16270; K03569 mreB rod shape-determining protein MreB and related proteins -- }	{YP_003208703; COG1077 Actin-like ATPase involved in cell morphogenesis D Cell cycle control, cell division, chromosome partitioning ;}	{gnl|TC-DB|P0A9X4; 9.B.157.1.3 Rod shape-determining protein MreB OS=Escherichia coli (strain K12) GN=mreB PE=1 SV=1}	{GO:0000902; cell morphogenesis; biological_process}	{NA}	{NA}	{NA}	{NA}	{NA}	{false}	{NA}	{PF06723:MreB/Mbl protein}
Ai.SC002_GM000479	{Chr1:400605:401609:+}	{WP_035597041.1; rod shape-determining protein MreC [Edwardsiella tarda]}	{P16926; Cell shape-determining protein MreC }	{eho:A9798_01790; K03570 mreC rod shape-determining protein MreC -- }	{YP_002934861; COG1792 Cell shape-determining protein MreC D Cell cycle control, cell division, chromosome partitioning ;}	{gnl|TC-DB|P16926; 9.B.157.1.3 Cell shape-determining protein MreC OS=Escherichia coli (strain K12) GN=mreC PE=1 SV=1}	{GO:0008360; regulation of cell shape; biological_process}	{NA}	{NA}	{NA}	{NA}	{NA}	{false}	{NA}	{PF04085:rod shape-determining protein MreC}
Ai.SC002_GM000480	{Chr1:401609:402097:+}	{WP_005289825.1; rod shape-determining protein MreD [Edwardsiella tarda]}	{P0ABH6; Rod shape-determining protein MreD }	{eho:A9798_01795; K03571 mreD rod shape-determining protein MreD -- }	{YP_002934860; COG2891 Cell shape-determining protein MreD M Cell wall/membrane/envelope biogenesis ;}	{gnl|TC-DB|P0ABH4; 9.B.157.1.3 Rod shape-determining protein MreD OS=Escherichia coli (strain K12) GN=mreD PE=1 SV=1}	{GO:0016021; integral to membrane; cellular_component GO:0008360; regulation of cell shape; biological_process}	{NA}	{NA}	{NA}	{NA}	{NA}	{false}	{NA}	{PF04093:rod shape-determining protein MreD}
Ai.SC002_GM000481	{Chr1:402133:402726:+}	{WP_005289828.1; septum formation inhibitor Maf [Edwardsiella tarda]}	{Q3YX01; Maf-like protein YceF 2 }	{eho:A9798_01800; K06287 maf septum formation protein -- }	{YP_002934859; COG0424 Predicted house-cleaning NTP pyrophosphatase, Maf/HAM1 superfamily Q Secondary metabolites biosynthesis, transport and catabolism ;}	{NA}	{GO:0005737; cytoplasm; cellular_component}	{NA}	{NA}	{NA}	{NA}	{NA}	{false}	{NA}	{PF02545:Maf-like protein}
Ai.SC002_GM000482	{Chr1:402716:404185:+}	{WP_005289829.1; S1 RNA binding domain protein [Edwardsiella tarda ATCC 23685]}	{P0A9J2; Ribonuclease G }	{eho:A9798_01805; K08301 rng, cafA ribonuclease G 3.1.26.- }	{YP_002934858; COG1530 Ribonuclease G or E J Translation, ribosomal structure and biogenesis ;}	{NA}	{GO:0006351; transcription, DNA-dependent; biological_process GO:0006355; regulation of transcription, DNA-dependent; biological_process GO:0003723; RNA binding; molecular_function}	{NA}	{NA}	{NA}	{NA}	{NA}	{false}	{NA}	{PF05066:HB1, ASXL, restriction endonuclease HTH domain PF00575:S1 RNA binding domain PF10150:Ribonuclease E/G family}
Ai.SC002_GM000483	{Chr1:404269:408039:+}	{WP_035597044.1; TIGR02099 family protein [Edwardsiella tarda]}	{P46474; Uncharacterized protein YhdP }	{eho:A9798_01810; }	{YP_002934857; COG3164 Uncharacterized conserved protein YhdP, contains DUF3971 and AsmA2 domains S Function unknown ;}	{NA}	{NA}	{NA}	{NA}	{NA}	{NA}	{NA}	{false}	{NA}	{NA}
Ai.SC002_GM000484	{Chr1:408036:408878:+}	{WP_005296180.1; putative hydrolase [Edwardsiella tarda]}	{P0DP68; Deaminated glutathione amidase }	{eho:A9798_01815; }	{YP_002934856; COG0388 Predicted amidohydrolase R General function prediction only ;}	{NA}	{GO:0016810; hydrolase activity, acting on carbon-nitrogen (but not peptide) bonds; molecular_function GO:0006807; nitrogen compound metabolic process; biological_process}	{NA}	{NA}	{NA}	{NA}	{NA}	{false}	{NA}	{PF00795:Carbon-nitrogen hydrolase}
Ai.SC002_GM000485	{Chr1:408885:410330:+}	{WP_005289837.1; TldD/PmbA family protein [Edwardsiella tarda ATCC 23685]}	{P0AGG9; Metalloprotease TldD }	{eho:A9798_01820; K03568 tldD TldD protein -- }	{YP_002934855; COG0312 Predicted Zn-dependent protease or its inactivated homolog R General function prediction only ;}	{NA}	{NA}	{PHI:3952; Q4UWJ5 XC_1510 339 Xanthomonas campestris Black Rot Disease Raphanus sativus (related: radish) "TldD protein, DNA gyrase control " gene mutation reduced virulence}	{NA}	{NA}	{NA}	{NA}	{false}	{NA}	{NA}
Ai.SC002_GM000486	{Chr1:410383:411303:-}	{WP_005289839.1; LysR substrate binding domain protein [Edwardsiella tarda ATCC 23685]}	{P67664; HTH-type transcriptional activator AaeR }	{ete:ETEE_1321; K21698 aaeR LysR family transcriptional regulator, transcriptional activator for aaeXAB operon -- }	{YP_002934854; COG0583 DNA-binding transcriptional regulator, LysR family K Transcription ;}	{NA}	{GO:0003700; sequence-specific DNA binding transcription factor activity; molecular_function GO:0006355; regulation of transcription, DNA-dependent; biological_process}	{NA}	{NA}	{NA}	{ARO:3000620; adeL 139.813 efflux pump complex or subunit conferring antibiotic resistance, protein(s) and two-component regulatory system modulating antibiotic efflux }	{NA}	{false}	{NA}	{PF00126:Bacterial regulatory helix-turn-helix protein, lysR family}
Ai.SC002_GM000487	{Chr1:411605:411790:+}	{WP_005289842.1; electron transfer flavoprotein FixA [Edwardsiella tarda]}	{D0ZF88; Protein AaeX }	{ete:ETEE_1318; K21695 aaeX protein AaeX -- }	{NA}	{gnl|TC-DB|D7XN98; 8.A.48.1.2 Protein AaeX OS=Escherichia coli MS 84-1 GN=aaeX PE=2 SV=1}	{NA}	{NA}	{NA}	{NA}	{NA}	{NA}	{false}	{NA}	{NA}
Ai.SC002_GM000488	{Chr1:411813:412724:+}	{EFE21593.1; efflux transporter, RND family, MFP subunit [Edwardsiella tarda ATCC 23685]}	{A1JRH9; p-hydroxybenzoic acid efflux pump subunit AaeA }	{edw:QY76_04985; K15548 aaeA p-hydroxybenzoic acid efflux pump subunit AaeA -- }	{YP_002934852; COG1566 Multidrug resistance efflux pump V Defense mechanisms ;}	{gnl|TC-DB|P46482; 8.A.1.7.1 p-hydroxybenzoic acid efflux pump subunit aaeA - Escherichia coli (strain K12).}	{GO:0055085; transmembrane transport; biological_process GO:0016020; membrane; cellular_component}	{NA}	{NA}	{NA}	{NA}	{NA}	{false}	{NA}	{PF00529:HlyD membrane-fusion protein of T1SS}
Ai.SC002_GM000489	{Chr1:412742:414676:+}	{WP_005289845.1; fusaric acid resistance protein conserved region [Edwardsiella tarda ATCC 23685]}	{E0T8U0; p-hydroxybenzoic acid efflux pump subunit AaeB }	{edw:QY76_04990; K03468 aaeB p-hydroxybenzoic acid efflux pump subunit AaeB -- }	{YP_002934851; COG1289 Uncharacterized membrane protein YccC S Function unknown ;}	{gnl|TC-DB|P46481; 2.A.85.1.2 HYPOTHETICAL 73.6 KDA PROTEIN IN ARGR-CAFA INTERGENIC REGION (F655) - Escherichia coli.}	{GO:0005886; plasma membrane; cellular_component GO:0006810; transport; biological_process GO:0015743; malate transport; biological_process}	{NA}	{NA}	{NA}	{NA}	{NA}	{false}	{NA}	{PF04632:Fusaric acid resistance protein family PF11744:Aluminium activated malate transporter}
Ai.SC002_GM000490	{Chr1:415022:415957:+}	{WP_005289847.1; aspartate carbamoyltransferase catalytic subunit [Edwardsiella tarda]}	{A8G961; Aspartate carbamoyltransferase }	{eho:A9798_01830; K00609 pyrB, PYR2 aspartate carbamoyltransferase catalytic subunit 2.1.3.2 Metabolism; Nucleotide metabolism; Pyrimidine metabolism [PATH:ko00240] Metabolism; Amino acid metabolism; Alanine, aspartate and glutamate metabolism [PATH:ko00250] Metabolism; Global and overview maps; Metabolic pathways [PATH:ko01100]}	{YP_002934849; COG0540 Aspartate carbamoyltransferase, catalytic chain F Nucleotide transport and metabolism ;}	{NA}	{GO:0016597; amino acid binding; molecular_function GO:0016743; carboxyl- or carbamoyltransferase activity; molecular_function GO:0006520; cellular amino acid metabolic process; biological_process}	{NA}	{VFG047700; CVF845 Pyrimidine biosynthesis F7308_0020 aspartate carbamoyltransferase CarB, CarA, and PyrB encode the large and small subunits of carbamoylphosphate synthetase and aspartate carbamoyl transferase, respectively. These enzymes catalyze the first two steps in the pyrimidine nucleotide biosynthetic pathway in many bacteria, including Francisella, and are required for the virulence of s…	{NA}	{NA}	{NA}	{false}	{NA}	{PF00185:Aspartate/ornithine carbamoyltransferase, Asp/Orn binding domain PF02729:Aspartate/ornithine carbamoyltransferase, carbamoyl-P binding domain}
Ai.SC002_GM000491	{Chr1:415970:416431:+}	{WP_005289849.1; aspartate carbamoyltransferase, regulatory subunit [Edwardsiella tarda ATCC 23685]}	{C5BC06; Aspartate carbamoyltransferase regulatory chain }	{eho:A9798_01835; K00610 pyrI aspartate carbamoyltransferase regulatory subunit -- Metabolism; Nucleotide metabolism; Pyrimidine metabolism [PATH:ko00240] Metabolism; Amino acid metabolism; Alanine, aspartate and glutamate metabolism [PATH:ko00250] Metabolism; Global and overview maps; Metabolic pathways [PATH:ko01100]}	{YP_002934848; COG1781 Aspartate carbamoyltransferase, regulatory subunit F Nucleotide transport and metabolism ;}	{NA}	{NA}	{NA}	{NA}	{NA}	{NA}	{NA}	{false}	{NA}	{NA}
Ai.SC002_GM000492	{Chr1:416607:416993:+}	{WP_005289852.1; reactive intermediate/imine deaminase [Edwardsiella tarda]}	{Q7CP78; 2-iminobutanoate/2-iminopropanoate deaminase }	{edl:AAZ33_16200; K09022 ridA, tdcF, RIDA 2-iminobutanoate/2-iminopropanoate deaminase 3.5.99.10 }	{YP_002934847; COG0251 Enamine deaminase RidA, house cleaning of reactive enamine intermediates, YjgF/YER057c/UK114 family V Defense mechanisms ;}	{NA}	{NA}	{NA}	{NA}	{NA}	{NA}	{NA}	{false}	{NA}	{NA}
Ai.SC002_GM000493	{Chr1:417047:418333:-}	{WP_005289854.1; voltage-gated potassium channel TrkA [Edwardsiella tarda]}	{P31069; Voltage-gated potassium channel Kch }	{eho:A9798_01845; K10716 kch, trkA, mthK, pch voltage-gated potassium channel -- }	{YP_002934846; COG1226 Voltage-gated potassium channel Kch P Inorganic ion transport and metabolism ;}	{gnl|TC-DB|P31069; 1.A.1.13.1 PUTATIVE POTASSIUM CHANNEL PROTEIN - Escherichia coli.}	{GO:0016020; membrane; cellular_component GO:0006811; ion transport; biological_process GO:0006813; potassium ion transport; biological_process GO:0055085; transmembrane transport; biological_process GO:0005216; ion channel activity; molecular_function}	{NA}	{NA}	{NA}	{NA}	{NA}	{false}	{NA}	{PF02254:TrkA-N domain PF00520:Ion transport protein}
Ai.SC002_GM000494	{Chr1:418439:419968:-}	{WP_005289856.1; aldehyde dehydrogenase (NAD) family protein [Edwardsiella tarda]}	{P37685; Aldehyde dehydrogenase B }	{eho:A9798_01850; K00138 aldB aldehyde dehydrogenase 1.2.1.- Metabolism; Carbohydrate metabolism; Glycolysis / Gluconeogenesis [PATH:ko00010] Metabolism; Carbohydrate metabolism; Pyruvate metabolism [PATH:ko00620] Metabolism; Global and overview maps; Metabolic pathways [PATH:ko01100] Metabolism; Global and overview maps; Biosynthesis of secondary metabolites [PATH:ko01110] Metabolism; Global and…	{YP_002934845; COG1012 Acyl-CoA reductase or other NAD-dependent aldehyde dehydrogenase C Energy production and conversion ;}	{NA}	{GO:0008152; NA GO:0055114; oxidation-reduction process; biological_process GO:0016491; oxidoreductase activity; molecular_function}	{PHI:7787; Q88BC5 AldA (PSPTO_0092) 317 Pseudomonas syringae bacterial speck of tomato Arabidopsis thaliana (related: thale cress) Indole-3-acetaldehyde dehydrogenase Gene disruption reduced virulence}	{NA}	{NA}	{NA}	{NA}	{false}	{NA}	{PF00171:Aldehyde dehydrogenase family}
Ai.SC002_GM000495	{Chr1:420123:422000:-}	{WP_035597056.1; selenocysteine-specific translation factor [Edwardsiella tarda]}	{P14081; Selenocysteine-specific elongation factor }	{eho:A9798_01855; K03833 selB, EEFSEC selenocysteine-specific elongation factor -- }	{YP_002934844; COG3276 Selenocysteine-specific translation elongation factor J Translation, ribosomal structure and biogenesis ;}	{NA}	{GO:0005737; cytoplasm; cellular_component GO:0005525; GTP binding; molecular_function GO:0003924; GTPase activity; molecular_function GO:0001514; selenocysteine incorporation; biological_process GO:0003723; RNA binding; molecular_function GO:0003746; translation elongation factor activity; molecular_function}	{NA}	{NA}	{NA}	{ARO:3003359; Streptomyces cinnamoneus EF-Tu mutants conferring resistance to elfamycin 137.502 antibiotic resistant gene variant or mutant, determinant of elfamycin resistance, gene involved in self-resistance to antibiotic }	{NA}	{false}	{NA}	{PF03144:Elongation factor Tu domain 2 PF00009:Elongation factor Tu GTP binding domain PF01926:50S ribosome-binding GTPase PF09106:Elongation factor SelB, winged helix PF09107:Elongation factor SelB, winged helix }
Ai.SC002_GM000496	{Chr1:421997:423388:-}	{WP_005289861.1; L-seryl-tRNA(Sec) selenium transferase [Edwardsiella tarda]}	{C5BC01; L-seryl-tRNA(Sec) selenium transferase }	{eho:A9798_01860; K01042 selA L-seryl-tRNA(Ser) seleniumtransferase 2.9.1.1 Metabolism; Metabolism of other amino acids; Selenocompound metabolism [PATH:ko00450] Genetic Information Processing; Translation; Aminoacyl-tRNA biosynthesis [PATH:ko00970]}	{YP_002934843; COG1921 Seryl-tRNA(Sec) selenium transferase J Translation, ribosomal structure and biogenesis ;}	{NA}	{GO:0008152; NA GO:0006520; cellular amino acid metabolic process; biological_process GO:0030170; pyridoxal phosphate binding; molecular_function GO:0016829; lyase activity; molecular_function}	{NA}	{NA}	{NA}	{NA}	{NA}	{false}	{NA}	{PF00266:Aminotransferase class-V PF01212:Beta-eliminating lyase PF01053:Cys/Met metabolism PLP-dependent enzyme}
Ai.SC002_GM000497	{Chr1:423495:424106:-}	{WP_005289863.1; glutathione S-transferase, C-terminal domain protein [Edwardsiella tarda]}	{P0ACA2; Uncharacterized GST-like protein YibF }	{eho:A9798_01865; }	{YP_002934842; COG0625 Glutathione S-transferase O Posttranslational modification, protein turnover, chaperones ;}	{NA}	{GO:0005515; protein binding; molecular_function}	{NA}	{NA}	{NA}	{NA}	{NA}	{false}	{NA}	{PF13417:Glutathione S-transferase, N-terminal domain PF13409:Glutathione S-transferase, N-terminal domain PF02798:Glutathione S-transferase, N-terminal domain}
Ai.SC002_GM000498	{Chr1:424331:425353:-}	{WP_005289865.1; glycerophosphodiester phosphodiesterase family protein [Edwardsiella tarda]}	{P09394; Glycerophosphodiester phosphodiesterase, periplasmic }	{eho:A9798_01870; K01126 E3.1.4.46, glpQ, ugpQ glycerophosphoryl diester phosphodiesterase 3.1.4.46 Metabolism; Lipid metabolism; Glycerophospholipid metabolism [PATH:ko00564]}	{YP_002934840; COG0584 Glycerophosphoryl diester phosphodiesterase I Lipid transport and metabolism ;}	{NA}	{GO:0008889; glycerophosphodiester phosphodiesterase activity; molecular_function GO:0006071; glycerol metabolic process; biological_process}	{NA}	{NA}	{NA}	{NA}	{NA}	{false}	{NA}	{PF03009:Glycerophosphoryl diester phosphodiesterase family}
Ai.SC002_GM000499	{Chr1:425516:426871:-}	{WP_005289867.1; sn-glycerol-3-phosphate transporter [Edwardsiella tarda]}	{P08194; Glycerol-3-phosphate transporter }	{eho:A9798_01875; K02445 glpT MFS transporter, OPA family, glycerol-3-phosphate transporter -- }	{YP_002934839; COG2271 Sugar phosphate permease G Carbohydrate transport and metabolism ;}	{gnl|TC-DB|P08194; 2.A.1.4.3 Glycerol-3-phosphate transporter (G-3-P transporter) (G-3-P permease) - Escherichia coli.}	{GO:0055085; transmembrane transport; biological_process GO:0016021; integral to membrane; cellular_component}	{NA}	{NA}	{NA}	{NA}	{NA}	{false}	{NA}	{PF07690:Major Facilitator Superfamily}
Ai.SC002_GM000500	{Chr1:427300:428949:+}	{WP_005289871.1; glycerol-3-phosphate dehydrogenase, anaerobic, A subunit [Edwardsiella tarda]}	{P0A9C1; Anaerobic glycerol-3-phosphate dehydrogenase subunit A }	{eho:A9798_01880; K00111 glpA, glpD glycerol-3-phosphate dehydrogenase 1.1.5.3 Metabolism; Lipid metabolism; Glycerophospholipid metabolism [PATH:ko00564] Metabolism; Global and overview maps; Biosynthesis of secondary metabolites [PATH:ko01110]}	{YP_002934837; COG0578 Glycerol-3-phosphate dehydrogenase C Energy production and conversion ;}	{NA}	{GO:0006631; fatty acid metabolic process; biological_process GO:0050660; flavin adenine dinucleotide binding; molecular_function GO:0003857; 3-hydroxyacyl-CoA dehydrogenase activity; molecular_function GO:0016117; carotenoid biosynthetic process; biological_process GO:0008033; tRNA processing; biological_process GO:0016491; oxidoreductase activity; molecular_function GO:0016705; oxidoreductase a…	{NA}	{NA}	{NA}	{NA}	{NA}	{false}	{NA}	{PF05834:Lycopene cyclase protein PF01134:Glucose inhibited division protein A PF01266:FAD dependent oxidoreductase PF02737:3-hydroxyacyl-CoA dehydrogenase, NAD binding domain PF07992:Pyridine nucleotide-disulphide oxidoreductase}
Ai.SC002_GM000501	{Chr1:428939:430204:+}	{WP_035597066.1; anaerobic glycerol-3-phosphate dehydrogenase subunit B [Edwardsiella tarda]}	{A1JIB0; Anaerobic glycerol-3-phosphate dehydrogenase subunit B }	{eho:A9798_01885; K00112 glpB glycerol-3-phosphate dehydrogenase subunit B 1.1.5.3 Metabolism; Lipid metabolism; Glycerophospholipid metabolism [PATH:ko00564] Metabolism; Global and overview maps; Biosynthesis of secondary metabolites [PATH:ko01110]}	{YP_002934836; COG3075 Anaerobic glycerol-3-phosphate dehydrogenase E Amino acid transport and metabolism ;}	{NA}	{GO:0055114; oxidation-reduction process; biological_process GO:0016491; oxidoreductase activity; molecular_function}	{NA}	{NA}	{NA}	{NA}	{NA}	{false}	{NA}	{PF07992:Pyridine nucleotide-disulphide oxidoreductase PF01266:FAD dependent oxidoreductase}
Ai.SC002_GM000502	{Chr1:430201:431400:+}	{WP_005289875.1; glycerol-3-phosphate dehydrogenase, anaerobic, C subunit [Edwardsiella tarda]}	{P0A997; Anaerobic glycerol-3-phosphate dehydrogenase subunit C }	{ete:ETEE_1303; K00113 glpC glycerol-3-phosphate dehydrogenase subunit C 1.1.5.3 Metabolism; Lipid metabolism; Glycerophospholipid metabolism [PATH:ko00564] Metabolism; Global and overview maps; Biosynthesis of secondary metabolites [PATH:ko01110]}	{YP_002934835; COG0247 Fe-S oxidoreductase C Energy production and conversion ;}	{NA}	{GO:0051536; iron-sulfur cluster binding; molecular_function}	{NA}	{NA}	{NA}	{NA}	{NA}	{false}	{NA}	{PF12837:4Fe-4S binding domain PF12797:4Fe-4S binding domain PF13237:4Fe-4S dicluster domain PF12800:4Fe-4S binding domain PF13187:4Fe-4S dicluster domain PF00037:4Fe-4S binding domain PF13746:4Fe-4S dicluster domain PF12838:4Fe-4S dicluster domain PF12798:4Fe-4S binding domain PF13183:4Fe-4S dicluster domain}
Ai.SC002_GM000503	{Chr1:431592:432080:+}	{WP_005289881.1; toxin-antitoxin biofilm protein TabA [Edwardsiella tarda]}	{P0AF96; Toxin-antitoxin biofilm protein TabA }	{eho:A9798_01895; K19334 tabA biofilm protein TabA -- }	{YP_002934834; COG2731 Beta-galactosidase, beta subunit G Carbohydrate transport and metabolism ;}	{NA}	{NA}	{NA}	{NA}	{NA}	{NA}	{NA}	{false}	{NA}	{NA}
Ai.SC002_GM000504	{Chr1:432133:433137:-}	{WP_005289883.1; ornithine carbamoyltransferase ArgI [Edwardsiella tarda]}	{Q8ZBG8; Ornithine carbamoyltransferase }	{eho:A9798_01900; K00611 OTC, argF, argI ornithine carbamoyltransferase 2.1.3.3 Metabolism; Amino acid metabolism; Arginine biosynthesis [PATH:ko00220] Metabolism; Global and overview maps; Metabolic pathways [PATH:ko01100] Metabolism; Global and overview maps; Biosynthesis of secondary metabolites [PATH:ko01110] Metabolism; Global and overview maps; Biosynthesis of antibiotics [PATH:ko01130] Met…	{YP_002934833; COG0078 Ornithine carbamoyltransferase E Amino acid transport and metabolism ;}	{NA}	{GO:0016743; carboxyl- or carbamoyltransferase activity; molecular_function GO:0016597; amino acid binding; molecular_function GO:0006520; cellular amino acid metabolic process; biological_process}	{PHI:2634; A0A0H2XHH2 argF 1280 Staphylococcus aureus Community-Associated And Nosocomial Infections Mus musculus (related: house mouse) Ornithine carbamoyltransferase gene disruption unaffected pathogenicity}	{VFG015903; CVF546 Phytotoxin phaseolotoxin argK phaseolotoxin-insensitive ornithine carbamoyltransferase }	{NA}	{NA}	{NA}	{false}	{NA}	{PF02729:Aspartate/ornithine carbamoyltransferase, carbamoyl-P binding domain PF00185:Aspartate/ornithine carbamoyltransferase, Asp/Orn binding domain}
Ai.SC002_GM000505	{Chr1:433309:433740:+}	{WP_005289885.1; ribonuclease regulator RraB [Edwardsiella tarda]}	{P0A1U7; Regulator of ribonuclease activity B }	{eho:A9798_01905; K09893 rraB regulator of ribonuclease activity B -- }	{YP_002934832; COG3076 Regulator of RNase E activity RraB J Translation, ribosomal structure and biogenesis ;}	{NA}	{GO:0005634; nucleus; cellular_component GO:0008270; zinc ion binding; molecular_function}	{NA}	{NA}	{NA}	{NA}	{NA}	{false}	{NA}	{PF06524:NOA36 protein}
Ai.SC002_GM000506	{Chr1:433817:434332:-}	{EFE21614.1; acetyltransferase, GNAT family [Edwardsiella tarda ATCC 23685]}	{P39337; Uncharacterized N-acetyltransferase YjgM }	{eho:A9798_01910; K03828 yjgM putative acetyltransferase 2.3.1.- }	{YP_002934831; COG0456 Ribosomal protein S18 acetylase RimI and related acetyltransferases J Translation, ribosomal structure and biogenesis ;}	{NA}	{GO:0016747; transferase activity, transferring acyl groups other than amino-acyl groups; molecular_function GO:0008080; N-acetyltransferase activity; molecular_function}	{NA}	{NA}	{NA}	{NA}	{NA}	{false}	{NA}	{PF13508:Acetyltransferase (GNAT) domain PF08445:FR47-like protein PF00583:Acetyltransferase (GNAT) family PF13673:Acetyltransferase (GNAT) domain PF13302:Acetyltransferase (GNAT) domain}
Ai.SC002_GM000507	{Chr1:434416:435732:-}	{WP_035605899.1; nitrate ABC transporter ATP-binding protein [Edwardsiella tarda]}	{P73265; Putative nitrate transport ATP-binding protein NrtD }	{eho:A9798_01915; K02049 ABC.SN.A NitT/TauT family transport system ATP-binding protein -- }	{YP_002934830; COG4754 Uncharacterized protein S Function unknown ;}	{gnl|TC-DB|Q47538; 3.A.1.17.1 Taurine transport ATP-binding protein tauB - Escherichia coli.}	{GO:0005525; GTP binding; molecular_function GO:0003924; GTPase activity; molecular_function GO:0005524; ATP binding; molecular_function GO:0016887; ATPase activity; molecular_function}	{NA}	{NA}	{NA}	{NA}	{NA}	{false}	{NA}	{PF03193:Protein of unknown function, DUF258 PF01926:50S ribosome-binding GTPase PF00005:ABC transporter}
Ai.SC002_GM000508	{Chr1:435754:437490:-}	{WP_047059080.1; sulfonate ABC transporter permease [Edwardsiella tarda]}	{NA}	{eho:A9798_01920; K02050 ABC.SN.P NitT/TauT family transport system permease protein -- }	{YP_002934829; COG4986 ABC-type anion transport system, duplicated permease component P Inorganic ion transport and metabolism ;}	{NA}	{GO:0005215; NA GO:0006810; transport; biological_process GO:0003677; DNA binding; molecular_function GO:0016020; membrane; cellular_component}	{NA}	{NA}	{NA}	{NA}	{NA}	{false}	{NA}	{PF00528:Binding-protein-dependent transport system inner membrane component PF00633:Helix-hairpin-helix motif}
Ai.SC002_GM000509	{Chr1:437714:440569:-}	{WP_005289892.1; valyl-tRNA synthetase [Edwardsiella tarda ATCC 15947 = NBRC 105688]}	{Q8XCB3; Valine--tRNA ligase }	{eho:A9798_01925; K01873 VARS, valS valyl-tRNA synthetase 6.1.1.9 Genetic Information Processing; Translation; Aminoacyl-tRNA biosynthesis [PATH:ko00970]}	{YP_002934828; COG0525 Valyl-tRNA synthetase J Translation, ribosomal structure and biogenesis ;}	{NA}	{GO:0006438; valyl-tRNA aminoacylation; biological_process GO:0004832; valine-tRNA ligase activity; molecular_function GO:0005524; ATP binding; molecular_function GO:0006418; tRNA aminoacylation for protein translation; biological_process GO:0000166; nucleotide binding; molecular_function GO:0004824; lysine-tRNA ligase activity; molecular_function GO:0002161; aminoacyl-tRNA editing activity; mole…	{NA}	{NA}	{NA}	{NA}	{NA}	{false}	{NA}	{PF08264:Anticodon-binding domain of tRNA PF01921:tRNA synthetases class I (K) PF00133:tRNA synthetases class I (I, L, M and V) PF13603:Leucyl-tRNA synthetase, Domain 2 PF00579:tRNA synthetases class I (W and Y) PF10458:Valyl tRNA synthetase tRNA binding arm PF09334:tRNA synthetases class I (M)}
Ai.SC002_GM000510	{Chr1:440594:441043:-}	{WP_005296201.1; DNA polymerase III subunit chi [Edwardsiella tarda]}	{P28905; DNA polymerase III subunit chi }	{eho:A9798_01930; K02339 holC DNA polymerase III subunit chi 2.7.7.7 Metabolism; Nucleotide metabolism; Purine metabolism [PATH:ko00230] Metabolism; Nucleotide metabolism; Pyrimidine metabolism [PATH:ko00240] Metabolism; Global and overview maps; Metabolic pathways [PATH:ko01100] Genetic Information Processing; Replication and repair; DNA replication [PATH:ko03030] Genetic Information Processing;…	{YP_002934827; COG2927 DNA polymerase III, chi subunit L Replication, recombination and repair ;}	{NA}	{GO:0003887; DNA-directed DNA polymerase activity; molecular_function GO:0006260; DNA replication; biological_process GO:0003677; DNA binding; molecular_function}	{NA}	{NA}	{NA}	{NA}	{NA}	{false}	{NA}	{PF04364:DNA polymerase III chi subunit, HolC}
Ai.SC002_GM000511	{Chr1:441199:442710:-}	{WP_005289896.1; multifunctional aminopeptidase A [Edwardsiella tarda]}	{C5BBY4; Probable cytosol aminopeptidase }	{eho:A9798_01935; K01255 CARP, pepA leucyl aminopeptidase 3.4.11.1 Metabolism; Metabolism of other amino acids; Glutathione metabolism [PATH:ko00480] Metabolism; Global and overview maps; Metabolic pathways [PATH:ko01100]}	{YP_002934826; COG0260 Leucyl aminopeptidase E Amino acid transport and metabolism ;}	{NA}	{GO:0005622; intracellular; cellular_component GO:0004177; aminopeptidase activity; molecular_function GO:0006508; proteolysis; biological_process}	{NA}	{NA}	{NA}	{NA}	{NA}	{false}	{NA}	{PF00883:Cytosol aminopeptidase family, catalytic domain PF02789:Cytosol aminopeptidase family, N-terminal domain}
Ai.SC002_GM000512	{Chr1:443160:444260:+}	{WP_068870432.1; lipopolysaccharide ABC transporter permease LptF [Edwardsiella tarda]}	{P0AFA0; Lipopolysaccharide export system permease protein LptF }	{eho:A9798_01940; K07091 lptF lipopolysaccharide export system permease protein -- Environmental Information Processing; Membrane transport; ABC transporters [PATH:ko02010]}	{YP_002934825; COG0795 Lipopolysaccharide export LptBFGC system, permease protein LptF MN Cell wall/membrane/envelope biogenesis ; Cell motility ;}	{gnl|TC-DB|P0AF98; 1.B.42.1.2 Inner membrane protein yjgP - Escherichia coli (strain K12).}	{GO:0004803; transposase activity; molecular_function GO:0016021; integral to membrane; cellular_component GO:0006313; transposition, DNA-mediated; biological_process GO:0003677; DNA binding; molecular_function}	{NA}	{NA}	{NA}	{NA}	{NA}	{false}	{NA}	{PF03739:Predicted permease YjgP/YjgQ family PF01609:Transposase DDE domain}
Ai.SC002_GM000513	{Chr1:444260:445330:+}	{WP_068870434.1; lipopolysaccharide ABC transporter permease LptG [Edwardsiella tarda]}	{P0ADC7; Lipopolysaccharide export system permease protein LptG }	{eho:A9798_01945; K11720 lptG lipopolysaccharide export system permease protein -- Environmental Information Processing; Membrane transport; ABC transporters [PATH:ko02010]}	{YP_002934824; COG0795 Lipopolysaccharide export LptBFGC system, permease protein LptF MN Cell wall/membrane/envelope biogenesis ; Cell motility ;}	{gnl|TC-DB|P0ADC6; 1.B.42.1.2 Lipopolysaccharide export system permease protein LptG OS=Escherichia coli (strain K12) GN=lptG PE=1 SV=1}	{GO:0016021; integral to membrane; cellular_component}	{NA}	{NA}	{NA}	{NA}	{NA}	{false}	{NA}	{PF03739:Predicted permease YjgP/YjgQ family}
Ai.SC002_GM000514	{Chr1:445494:446645:-}	{WP_035605914.1; D-alanyl-D-alanine-carboxypeptidase/endopeptidase AmpH [Edwardsiella tarda]}	{P0AD71; D-alanyl-D-alanine-carboxypeptidase/endopeptidase AmpH }	{eho:A9798_01950; K18988 ampH serine-type D-Ala-D-Ala carboxypeptidase/endopeptidase 3.4.16.4 3.4.21.- }	{YP_002934823; COG1680 CubicO group peptidase, beta-lactamase class C family V Defense mechanisms ;}	{NA}	{GO:0009002; serine-type D-Ala-D-Ala carboxypeptidase activity; molecular_function GO:0006508; proteolysis; biological_process}	{NA}	{NA}	{NA}	{NA}	{NA}	{false}	{NA}	{PF00768:D-alanyl-D-alanine carboxypeptidase}
Ai.SC002_GM000515	{Chr1:446981:447901:+}	{WP_005289907.1; putative L, D-transpeptidase [Edwardsiella tarda]}	{P0AAY0; Probable L,D-transpeptidase YbiS }	{eho:A9798_01955; K19235 ybiS L,D-transpeptidase YbiS -- }	{YP_008157340; COG1376 Lipoprotein-anchoring transpeptidase ErfK/SrfK M Cell wall/membrane/envelope biogenesis ;}	{NA}	{GO:0016998; cell wall macromolecule catabolic process; biological_process GO:0016740; transferase activity; molecular_function}	{PHI:10104; A0A0F6B0W9 STM14_RS07730 (ynhG) 28901 Salmonella enterica Infections Lactuca sativa (related: garden lettuce) "Murein L,D-transpeptidase" Gene deletion: full reduced virulence}	{NA}	{NA}	{NA}	{NA}	{false}	{AWX00539.1_; CBM50 Modules of approx. 50 residues found attached to various enzymes from families GH18, GH19, GH23, GH24, GH25 and GH73, i.e. enzymes cleaving either chitin or peptidoglycan. Binding to chitopentaose demonstrated in the case of Pteris ryukyuensis chitinase A [Ohnuma T et al. (2008) J. Biol. Chem. 283:5178-87 (PMID: 18083709)]. CBM50 modules are also found in a multitude of other …	{PF01476:LysM domain PF03734:L,D-transpeptidase catalytic domain}
Ai.SC002_GM000516	{Chr1:448422:448772:+}	{WP_032260088.1; phage integrase family protein [Escherichia coli|Shigella sonnei]}	{NA}	{eno:ECENHK_02620; }	{NP_313280; COG0582 Integrase LX Replication, recombination and repair ; Mobilome: prophages, transposons;}	{NA}	{NA}	{NA}	{NA}	{NA}	{NA}	{NA}	{false}	{NA}	{NA}
Ai.SC002_GM000517	{Chr1:449040:450752:-}	{CCQ38461.1; hypothetical protein [Yersinia enterocolitica (type O:5) str. YE53/03, YE5303_43001]}	{NA}	{yee:YE5303_43001; }	{NA}	{NA}	{NA}	{NA}	{NA}	{NA}	{NA}	{NA}	{false}	{NA}	{NA}
Ai.SC002_GM000518	{Chr1:451031:451345:+}	{CGD24630.1; HNH nuclease [Salmonella enterica subsp. enterica serovar Typhi]}	{NA}	{senn:SN31241_8690; K07454 K07454 putative restriction endonuclease -- }	{NA}	{NA}	{NA}	{NA}	{NA}	{NA}	{NA}	{NA}	{false}	{NA}	{NA}
Ai.SC002_GM000519	{Chr1:451423:452388:-}	{WP_063929109.1; 5'-nucleotidase [Enterobacter cloacae]}	{NA}	{smw:SMWW4_v1c04990; K01081 E3.1.3.5 5'-nucleotidase 3.1.3.5 Metabolism; Nucleotide metabolism; Purine metabolism [PATH:ko00230] Metabolism; Nucleotide metabolism; Pyrimidine metabolism [PATH:ko00240] Metabolism; Metabolism of cofactors and vitamins; Nicotinate and nicotinamide metabolism [PATH:ko00760] Metabolism; Global and overview maps; Metabolic pathways [PATH:ko01100] Metabolism; Global and…	{NA}	{NA}	{GO:0005737; cytoplasm; cellular_component GO:0009117; nucleotide metabolic process; biological_process GO:0000287; magnesium ion binding; molecular_function GO:0008253; 5'-nucleotidase activity; molecular_function GO:0000166; nucleotide binding; molecular_function}	{NA}	{NA}	{NA}	{NA}	{NA}	{false}	{NA}	{PF06189:5'-nucleotidase}
Ai.SC002_GM000520	{Chr1:452610:452888:-}	{WP_035370492.1; hypothetical protein [Edwardsiella hoshinae]}	{NA}	{NA}	{NA}	{NA}	{NA}	{NA}	{NA}	{NA}	{NA}	{NA}	{false}	{NA}	{NA}
Ai.SC002_GM000521	{Chr1:452918:456166:-}	{WP_024523910.1; type I restriction endonuclease subunit R [Edwardsiella hoshinae]}	{NA}	{eic:NT01EI_0520; K01153 hsdR type I restriction enzyme, R subunit 3.1.21.3 }	{YP_002931989; COG0610 Type I site-specific restriction-modification system, R (restriction) subunit and related helicases ... V Defense mechanisms ;}	{NA}	{GO:0008026; ATP-dependent helicase activity; molecular_function GO:0003676; nucleic acid binding; molecular_function GO:0006304; DNA modification; biological_process GO:0016787; hydrolase activity; molecular_function GO:0005524; ATP binding; molecular_function GO:0004519; endonuclease activity; molecular_function GO:0003677; DNA binding; molecular_function}	{NA}	{NA}	{NA}	{NA}	{NA}	{false}	{NA}	{PF04851:Type III restriction enzyme, res subunit PF04313:Type I restriction enzyme R protein N terminus (HSDR_N) PF00270:DEAD/DEAH box helicase}
Ai.SC002_GM000522	{Chr1:456163:457566:-}	{WP_065356088.1; restriction endonuclease subunit S [Kluyvera ascorbata]}	{NA}	{xdo:XDD1_2949; K01154 hsdS type I restriction enzyme, S subunit 3.1.21.3 }	{YP_708957; COG0732 Restriction endonuclease S subunit V Defense mechanisms ;}	{NA}	{GO:0006304; DNA modification; biological_process GO:0003677; DNA binding; molecular_function}	{NA}	{NA}	{NA}	{NA}	{NA}	{false}	{NA}	{PF01420:Type I restriction modification DNA specificity domain}
Ai.SC002_GM000523	{Chr1:457566:459962:-}	{EFE21575.1; N-6 DNA Methylase [Edwardsiella tarda ATCC 23685]}	{NA}	{eae:EAE_09945; K03427 hsdM type I restriction enzyme M protein 2.1.1.72 }	{YP_002931987; COG0286 Type I restriction-modification system, DNA methylase subunit V Defense mechanisms ;}	{NA}	{GO:0005975; carbohydrate metabolic process; biological_process GO:0003677; DNA binding; molecular_function GO:0009007; site-specific DNA-methyltransferase (adenine-specific) activity; molecular_function GO:0003824; NA GO:0008170; N-methyltransferase activity; molecular_function GO:0030246; carbohydrate binding; molecular_function GO:0006306; DNA methylation; biological_process}	{NA}	{NA}	{NA}	{NA}	{NA}	{false}	{NA}	{PF12161:HsdM N-terminal domain PF09095:Domain of unknown function (DUF1926) PF02384:N-6 DNA Methylase}
Ai.SC002_GM000524	{Chr1:460529:464044:+}	{WP_070244479.1; DNA helicase [Edwardsiella hoshinae]}	{NA}	{eho:A9798_02020; }	{YP_001454988; COG1502 Phosphatidylserine/phosphatidylglycerophosphate/cardiolipin synthase or related enzyme I Lipid transport and metabolism ;}	{NA}	{GO:0016787; hydrolase activity; molecular_function GO:0030259; lipid glycosylation; biological_process GO:0030246; carbohydrate binding; molecular_function GO:0003824; NA GO:0005524; ATP binding; molecular_function GO:0006810; transport; biological_process GO:0008152; NA GO:0016887; ATPase activity; molecular_function GO:0003677; DNA binding; molecular_function GO:0005975; carbohydrate metabolic…	{NA}	{NA}	{NA}	{NA}	{NA}	{false}	{NA}	{PF00437:Type II/IV secretion system protein PF01443:Viral (Superfamily 1) RNA helicase PF04101:Glycosyltransferase family 28 C-terminal domain PF07088:GvpD gas vesicle protein PF04851:Type III restriction enzyme, res subunit PF00614:Phospholipase D Active site motif PF00005:ABC transporter PF00004:ATPase family associated with various cellular activities (AAA)}
Ai.SC002_GM000525	{Chr1:464382:464933:+}	{WP_004176137.1; MULTISPECIES: IS630 family transposase [Enterobacteriaceae|Klebsiella oxytoca|Klebsiella pneumoniae]}	{P16943; Insertion element IS630 uncharacterized 39 kDa protein }	{lei:C2U54_25255; }	{YP_002933388; COG3335 Transposase X Mobilome: prophages, transposons;}	{NA}	{NA}	{NA}	{NA}	{NA}	{NA}	{NA}	{false}	{NA}	{NA}
Ai.SC002_GM000526	{Chr1:465635:466189:-}	{WP_015872648.1; hypothetical protein [Edwardsiella ictaluri]}	{NA}	{eic:NT01EI_3438; }	{NA}	{NA}	{GO:0019867; outer membrane; cellular_component GO:0000746; conjugation; biological_process}	{NA}	{NA}	{NA}	{NA}	{NA}	{false}	{NA}	{PF07178:TraL protein}
Ai.SC002_GM000527	{Chr1:466556:466765:-}	{NA}	{NA}	{NA}	{NA}	{NA}	{NA}	{NA}	{NA}	{NA}	{NA}	{NA}	{false}	{NA}	{NA}
Ai.SC002_GM000528	{Chr1:467086:468897:+}	{WP_068872181.1; beta-glucuronidase [Edwardsiella tarda]}	{P05804; Beta-glucuronidase }	{ete:ETEE_1257; K01195 uidA, GUSB beta-glucuronidase 3.2.1.31 Metabolism; Carbohydrate metabolism; Pentose and glucuronate interconversions [PATH:ko00040] Metabolism; Glycan biosynthesis and metabolism; Glycosaminoglycan degradation [PATH:ko00531] Metabolism; Metabolism of cofactors and vitamins; Porphyrin and chlorophyll metabolism [PATH:ko00860] Metabolism; Biosynthesis of other secondary metab…	{YP_002934803; COG3250 Beta-galactosidase/beta-glucuronidase G Carbohydrate transport and metabolism ;}	{NA}	{GO:0016020; membrane; cellular_component GO:0055085; transmembrane transport; biological_process GO:0005975; carbohydrate metabolic process; biological_process GO:0004553; hydrolase activity, hydrolyzing O-glycosyl compounds; molecular_function}	{NA}	{NA}	{NA}	{NA}	{NA}	{false}	{AIJ07714.1_; GH2 β-galactosidase (EC 3.2.1.23) ; β-mannosidase (EC 3.2.1.25); β-glucuronidase (EC 3.2.1.31); α-L-arabinofuranosidase (EC 3.2.1.55); mannosylglycoprotein endo-β-mannosidase (EC 3.2.1.152); exo-β-glucosaminidase (EC 3.2.1.165); α-L-arabinopyranosidase (EC 3.2.1.-); β-galacturonidase (EC 3.2.1.-) -}	{PF00703:Glycosyl hydrolases family 2 PF02836:Glycosyl hydrolases family 2, TIM barrel domain PF00529:HlyD membrane-fusion protein of T1SS PF02837:Glycosyl hydrolases family 2, sugar binding domain}
Ai.SC002_GM000529	{Chr1:468894:470258:+}	{WP_068872188.1; glucuronide transporter [Edwardsiella tarda]}	{P0CE45; Glucuronide carrier protein }	{ete:ETEE_1256; K16139 uidB, gusB glucuronide carrier protein -- }	{YP_002934802; COG2211 Na+/melibiose symporter or related transporter G Carbohydrate transport and metabolism ;}	{gnl|TC-DB|P0CE45; 2.A.2.3.1 Glucuronide carrier protein OS=Escherichia coli (strain K12) GN=uidB PE=1 SV=1}	{GO:0055085; transmembrane transport; biological_process GO:0016021; integral to membrane; cellular_component}	{NA}	{NA}	{NA}	{NA}	{NA}	{false}	{NA}	{PF07690:Major Facilitator Superfamily}
Ai.SC002_GM000530	{Chr1:470424:471641:+}	{WP_068872190.1; glucuronide uptake porin UidC [Edwardsiella tarda]}	{Q47706; Membrane-associated protein UidC }	{etc:ETAC_14550; K16140 uidC, gusC putative glucuronide porin -- }	{NA}	{gnl|TC-DB|Q47706; 1.B.25.1.5 Membrane-associated protein uidC precursor - Escherichia coli.}	{GO:0006810; transport; biological_process GO:0016021; integral to membrane; cellular_component GO:0015288; porin activity; molecular_function}	{NA}	{NA}	{NA}	{NA}	{NA}	{false}	{NA}	{PF03573:outer membrane porin, OprD family}
Ai.SC002_GM000531	{Chr1:472174:473418:+}	{WP_005289994.1; transporter, major facilitator family protein [Edwardsiella tarda ATCC 23685]}	{NA}	{eho:A9798_02140; }	{NP_394154; COG2271 Sugar phosphate permease G Carbohydrate transport and metabolism ;}	{NA}	{GO:0016020; membrane; cellular_component GO:0055085; transmembrane transport; biological_process GO:0005215; NA GO:0006810; transport; biological_process GO:0016021; integral to membrane; cellular_component}	{NA}	{NA}	{NA}	{NA}	{NA}	{false}	{NA}	{PF00854:POT family PF07690:Major Facilitator Superfamily}
Ai.SC002_GM000532	{Chr1:473694:474365:+}	{WP_047059118.1; hypothetical protein [Edwardsiella tarda|Edwardsiella tarda,]}	{NA}	{eho:A9798_02145; }	{NA}	{NA}	{NA}	{NA}	{NA}	{NA}	{NA}	{NA}	{false}	{NA}	{NA}
Ai.SC002_GM000533	{Chr1:474407:474823:-}	{WP_005289998.1; hypothetical protein [Edwardsiella tarda|Edwardsiella tarda,]}	{NA}	{eho:A9798_02150; }	{NA}	{NA}	{NA}	{NA}	{NA}	{NA}	{NA}	{NA}	{false}	{NA}	{NA}
Ai.SC002_GM000534	{Chr1:475174:476175:+}	{EFE21553.1; hypothetical protein [Edwardsiella tarda ATCC 23685, EDWATA_03483]}	{NA}	{eho:A9798_02155; K02058 ABC.SS.S simple sugar transport system substrate-binding protein -- }	{YP_002934797; COG1879 ABC-type sugar transport system, periplasmic component, contains N-terminal xre family HTH domain G Carbohydrate transport and metabolism ;}	{NA}	{NA}	{NA}	{NA}	{NA}	{NA}	{YES}	{false}	{NA}	{NA}
Ai.SC002_GM000535	{Chr1:476175:476924:+}	{WP_005290005.1; putative ABC transporter ATP-binding protein [Edwardsiella tarda ATCC 15947 = NBRC 105688]}	{Q13LX0; Ribose import ATP-binding protein RbsA }	{eho:A9798_02160; K02056 ABC.SS.A simple sugar transport system ATP-binding protein 3.6.3.17 }	{YP_002934796; COG1129 ABC-type sugar transport system, ATPase component G Carbohydrate transport and metabolism ;}	{gnl|TC-DB|O50504; 3.A.1.2.24 Probable ABC-transport system ATP binding protein OS=Streptomyces coelicolor (strain ATCC BAA-471 / A3(2) / M145) GN=SCO6010 PE=3 SV=1}	{GO:0005524; ATP binding; molecular_function GO:0009295; nucleoid; cellular_component GO:0007264; small GTPase mediated signal transduction; biological_process GO:0030261; chromosome condensation; biological_process GO:0007059; chromosome segregation; biological_process GO:0070526; threonylcarbamoyladenosine biosynthetic process; biological_process GO:0016887; ATPase activity; molecular_function …	{NA}	{NA}	{NA}	{NA}	{NA}	{false}	{NA}	{PF08477:Ras of Complex, Roc, domain of DAPkinase PF01695:IstB-like ATP binding protein PF03193:Protein of unknown function, DUF258 PF00004:ATPase family associated with various cellular activities (AAA) PF00005:ABC transporter PF02367:Threonylcarbamoyl adenosine biosynthesis protein TsaE PF00350:Dynamin family PF01926:50S ribosome-binding GTPase PF04310:MukB N-terminal}
Ai.SC002_GM000536	{Chr1:476929:477894:+}	{WP_005290007.1; branched-chain amino acid ABC transporter, permease protein [Edwardsiella tarda ATCC 23685]}	{NA}	{eho:A9798_02165; K02057 ABC.SS.P simple sugar transport system permease protein -- }	{YP_002934795; COG1172 Ribose/xylose/arabinose/galactoside ABC-type transport system, permease component G Carbohydrate transport and metabolism ;}	{NA}	{GO:0016020; membrane; cellular_component GO:0006810; transport; biological_process GO:0005215; NA}	{NA}	{NA}	{NA}	{NA}	{NA}	{false}	{NA}	{PF02653:Branched-chain amino acid transport system / permease component}
Ai.SC002_GM000537	{Chr1:477934:479313:+}	{WP_005290009.1; alpha-glucosidase/alpha-galactosidase [Edwardsiella tarda]}	{NA}	{eho:A9798_02170; K07406 melA alpha-galactosidase 3.2.1.22 Metabolism; Carbohydrate metabolism; Galactose metabolism [PATH:ko00052] Metabolism; Lipid metabolism; Glycerolipid metabolism [PATH:ko00561] Metabolism; Lipid metabolism; Sphingolipid metabolism [PATH:ko00600] Metabolism; Glycan biosynthesis and metabolism; Glycosphingolipid biosynthesis - globo and isoglobo series [PATH:ko00603] Metabol…	{YP_002934794; COG1486 Alpha-galactosidase/6-phospho-beta-glucosidase, family 4 of glycosyl hydrolase G Carbohydrate transport and metabolism ;}	{NA}	{GO:0005975; carbohydrate metabolic process; biological_process GO:0004553; hydrolase activity, hydrolyzing O-glycosyl compounds; molecular_function}	{NA}	{NA}	{NA}	{NA}	{NA}	{false}	{AKH88004.1_; GH4 maltose-6-phosphate glucosidase (EC 3.2.1.122); α-glucosidase (EC 3.2.1.20); α-galactosidase (EC 3.2.1.22); 6-phospho-β-glucosidase (EC 3.2.1.86); α-glucuronidase (EC 3.2.1.139); α-galacturonase (EC 3.2.1.67); palatinase (EC 3.2.1.-) The enzymes in this family display an unusual mechanism involving NAD+.}	{PF11975:Family 4 glycosyl hydrolase C-terminal domain PF02056:Family 4 glycosyl hydrolase}
Ai.SC002_GM000538	{Chr1:479403:481094:+}	{WP_005290011.1; LytS/YhcK-type transmembrane receptor domain protein [Edwardsiella tarda ATCC 23685]}	{P0AA94; Sensor histidine kinase YpdA }	{eho:A9798_02175; K02478 K02478 two-component system, LytTR family, sensor kinase 2.7.13.3 }	{YP_001140021; COG3275 Sensor histidine kinase, LytS/YehU family T Signal transduction mechanisms ;}	{NA}	{GO:0004673; protein histidine kinase activity; molecular_function GO:0071555; cell wall organization; biological_process GO:0016021; integral to membrane; cellular_component GO:0005515; protein binding; molecular_function GO:0005524; ATP binding; molecular_function GO:0000155; two-component sensor activity; molecular_function GO:0005215; NA GO:0005746; mitochondrial respiratory chain; cellular_c…	{NA}	{NA}	{NA}	{NA}	{NA}	{false}	{NA}	{PF06580:Histidine kinase PF02518:Histidine kinase-, DNA gyrase B-, and HSP90-like ATPase PF07155:ECF-type riboflavin transporter, S component PF07694:5TMR of 5TMR-LYT PF02238:Cytochrome c oxidase subunit VII PF13492:GAF domain PF12822:Protein of unknown function (DUF3816)}
Ai.SC002_GM000539	{Chr1:481072:481809:+}	{WP_047059121.1; LytTR family transcriptional regulator [Edwardsiella tarda]}	{Q8FFE0; Transcriptional regulatory protein YpdB }	{eho:A9798_02180; K02477 K02477 two-component system, LytTR family, response regulator -- }	{YP_001140022; COG3279 DNA-binding response regulator, LytR/AlgR family KT Transcription ; Signal transduction mechanisms ;}	{NA}	{GO:0000160; two-component signal transduction system (phosphorelay); biological_process GO:0003677; DNA binding; molecular_function GO:0006355; regulation of transcription, DNA-dependent; biological_process GO:0000156; two-component response regulator activity; molecular_function}	{NA}	{NA}	{NA}	{NA}	{NA}	{false}	{NA}	{PF04397:LytTr DNA-binding domain PF00072:Response regulator receiver domain}
Ai.SC002_GM000540	{Chr1:481955:483178:+}	{WP_005290015.1; putative major facilitator superfamily transporter [Edwardsiella tarda ATCC 15947 = NBRC 105688]}	{P37662; Uncharacterized MFS-type transporter YhjX }	{eho:A9798_02185; K08177 oxlT MFS transporter, OFA family, oxalate/formate antiporter -- }	{YP_001140023; COG2223 Nitrate/nitrite transporter NarK P Inorganic ion transport and metabolism ;}	{gnl|TC-DB|P37662; 2.A.1.11.3 Inner membrane protein yhjX OS=Escherichia coli (strain K12) GN=yhjX PE=1 SV=1}	{GO:0016021; integral to membrane; cellular_component GO:0055085; transmembrane transport; biological_process}	{NA}	{NA}	{NA}	{NA}	{NA}	{false}	{NA}	{PF07690:Major Facilitator Superfamily}
Ai.SC002_GM000541	{Chr1:483246:483872:-}	{EFE21560.1; Ribose/Galactose Isomerase [Edwardsiella tarda ATCC 23685]}	{NA}	{eho:A9798_02190; }	{YP_002934786; COG0698 Ribose 5-phosphate isomerase RpiB G Carbohydrate transport and metabolism ;}	{NA}	{GO:0005975; carbohydrate metabolic process; biological_process GO:0016853; isomerase activity; molecular_function}	{NA}	{NA}	{NA}	{NA}	{NA}	{false}	{NA}	{PF02502:Ribose/Galactose Isomerase}
Ai.SC002_GM000542	{Chr1:484315:486456:-}	{WP_047059123.1; lysine decarboxylase LdcC [Edwardsiella tarda]}	{P0A9H4; Inducible lysine decarboxylase }	{etd:ETAF_2734; K01582 E4.1.1.18, ldcC, cadA lysine decarboxylase 4.1.1.18 Metabolism; Amino acid metabolism; Lysine degradation [PATH:ko00310] Metabolism; Biosynthesis of other secondary metabolites; Tropane, piperidine and pyridine alkaloid biosynthesis [PATH:ko00960] Metabolism; Global and overview maps; Metabolic pathways [PATH:ko01100] Metabolism; Global and overview maps; Biosynthesis of se…	{YP_002934785; COG1982 Arginine/lysine/ornithine decarboxylase E Amino acid transport and metabolism ;}	{NA}	{GO:0006281; DNA repair; biological_process GO:0033557; Slx1-Slx4 complex; cellular_component GO:0017108; 5'-flap endonuclease activity; molecular_function GO:0003824; NA GO:0005634; nucleus; cellular_component GO:0006260; DNA replication; biological_process GO:0016831; carboxy-lyase activity; molecular_function}	{PHI:7723; Q8XWV5 speC (RSc2365) 305 Ralstonia solanacearum Bacterial wilt Solanum lycopersicum (related: Tomato) Ornithine decarboxylase Gene deletion: full; Gene complementation loss of pathogenicity}	{NA}	{NA}	{NA}	{NA}	{false}	{NA}	{PF01276:Orn/Lys/Arg decarboxylase, major domain PF03709:Orn/Lys/Arg decarboxylase, N-terminal domain PF03711:Orn/Lys/Arg decarboxylase, C-terminal domain PF09494:Slx4 endonuclease}
Ai.SC002_GM000543	{Chr1:486472:487779:-}	{WP_047059124.1; putrescine-ornithine antiporter [Edwardsiella tarda]}	{P0AAF2; Putrescine transporter PotE }	{etd:ETAF_2733; K03756 potE putrescine:ornithine antiporter -- }	{YP_002934784; COG0531 Amino acid transporter E Amino acid transport and metabolism ;}	{gnl|TC-DB|P0AAF1; 2.A.3.2.1 Putrescine-ornithine antiporter - Escherichia coli.}	{GO:0015171; amino acid transmembrane transporter activity; molecular_function GO:0055085; transmembrane transport; biological_process GO:0016020; membrane; cellular_component GO:0003333; amino acid transmembrane transport; biological_process GO:0006810; transport; biological_process}	{PHI:9154; P0AAF1 potE 562 Escherichia coli colibacillosis Gallus gallus (related: chicken) no data found gene mutation; gene complementation unaffected pathogenicity}	{NA}	{NA}	{NA}	{NA}	{false}	{NA}	{PF13520:Amino acid permease PF00324:Amino acid permease}
Ai.SC002_GM000544	{Chr1:487910:490054:-}	{WP_047059126.1; ornithine decarboxylase SpeF [Edwardsiella tarda]}	{P24169; Inducible ornithine decarboxylase }	{eho:A9798_02200; K01581 E4.1.1.17, ODC1, speC, speF ornithine decarboxylase 4.1.1.17 Metabolism; Amino acid metabolism; Arginine and proline metabolism [PATH:ko00330] Metabolism; Metabolism of other amino acids; Glutathione metabolism [PATH:ko00480] Metabolism; Global and overview maps; Metabolic pathways [PATH:ko01100] Metabolism; Global and overview maps; Biosynthesis of secondary metabolites …	{YP_002934783; COG1982 Arginine/lysine/ornithine decarboxylase E Amino acid transport and metabolism ;}	{NA}	{GO:0006520; cellular amino acid metabolic process; biological_process GO:0016829; lyase activity; molecular_function GO:0003824; NA GO:0016831; carboxy-lyase activity; molecular_function}	{PHI:9151; P21169 speC 562 Escherichia coli colibacillosis Gallus gallus (related: chicken) Constitutive ornithine decarboxylase gene mutation unaffected pathogenicity}	{NA}	{NA}	{NA}	{NA}	{false}	{NA}	{PF03709:Orn/Lys/Arg decarboxylase, N-terminal domain PF01276:Orn/Lys/Arg decarboxylase, major domain PF03711:Orn/Lys/Arg decarboxylase, C-terminal domain PF01212:Beta-eliminating lyase}
Ai.SC002_GM000545	{Chr1:490387:490491:-}	{AGH75011.1; hypothetical protein [Edwardsiella piscicida C07-087, ETAC_14450]}	{NA}	{etc:ETAC_14450; }	{NA}	{NA}	{NA}	{NA}	{NA}	{NA}	{NA}	{NA}	{false}	{NA}	{NA}
Ai.SC002_GM000546	{Chr1:490650:490772:+}	{NA}	{NA}	{NA}	{NA}	{NA}	{NA}	{NA}	{NA}	{NA}	{NA}	{NA}	{false}	{NA}	{NA}
Ai.SC002_GM000547	{Chr1:491297:492415:+}	{WP_005282286.1; NiFe-hydrogenase 1 small subunit [Edwardsiella tarda]}	{P69740; Hydrogenase-1 small chain }	{eho:A9798_02205; K06282 hyaA, hybO hydrogenase small subunit 1.12.99.6 Metabolism; Xenobiotics biodegradation and metabolism; Nitrotoluene degradation [PATH:ko00633] Metabolism; Global and overview maps; Microbial metabolism in diverse environments [PATH:ko01120]}	{YP_002934781; COG1740 Ni,Fe-hydrogenase I small subunit C Energy production and conversion ;}	{gnl|TC-DB|T2K7C6; 3.D.7.2.3 Hydrogenase-1 small subunit OS=Salmonella enterica subsp. enterica serovar Typhimurium str. DT104 GN=hyaA PE=4 SV=1}	{GO:0055114; oxidation-reduction process; biological_process GO:0051536; iron-sulfur cluster binding; molecular_function}	{NA}	{NA}	{NA}	{NA}	{NA}	{false}	{NA}	{PF01058:NADH ubiquinone oxidoreductase, 20 Kd subunit}
Ai.SC002_GM000548	{Chr1:492412:494205:+}	{WP_005282283.1; NiFe-hydrogenase 1 large subunit [Edwardsiella tarda]}	{Q46046; Hydrogenase-1 large chain }	{eho:A9798_02210; K06281 hyaB, hybC hydrogenase large subunit 1.12.99.6 Metabolism; Xenobiotics biodegradation and metabolism; Nitrotoluene degradation [PATH:ko00633] Metabolism; Global and overview maps; Microbial metabolism in diverse environments [PATH:ko01120]}	{YP_002934780; COG0374 Ni,Fe-hydrogenase I large subunit C Energy production and conversion ;}	{gnl|TC-DB|T2K7N8; 3.D.7.2.3 Uptake hydrogenase-1 large subunit OS=Salmonella enterica subsp. enterica serovar Typhimurium str. DT104 GN=hyaB2 PE=3 SV=1}	{GO:0016151; nickel ion binding; molecular_function}	{NA}	{NA}	{NA}	{NA}	{NA}	{false}	{NA}	{PF00374:Nickel-dependent hydrogenase}
Ai.SC002_GM000549	{Chr1:494224:494958:+}	{WP_005282280.1; putative NiFe-hydrogenase 1 b-type cytochrome subunit [Edwardsiella tarda]}	{P0AAM2; Probable Ni/Fe-hydrogenase 1 B-type cytochrome subunit }	{eho:A9798_02215; K03620 hyaC Ni/Fe-hydrogenase 1 B-type cytochrome subunit -- Environmental Information Processing; Signal transduction; Two-component system [PATH:ko02020]}	{YP_002934779; COG1969 Ni,Fe-hydrogenase I cytochrome b subunit C Energy production and conversion ;}	{gnl|TC-DB|T2K6Q3; 3.D.7.2.3 Ni/Fe-hydrogenase 1 b-type cytochrome subunit HyaC2 OS=Salmonella enterica subsp. enterica serovar Typhimurium str. DT104 GN=hyaC2 PE=4 SV=1}	{GO:0009055; NA GO:0016021; integral to membrane; cellular_component}	{NA}	{NA}	{NA}	{NA}	{NA}	{false}	{NA}	{PF01292:Prokaryotic cytochrome b561}
Ai.SC002_GM000550	{Chr1:494955:495548:+}	{WP_035600273.1; hydrogenase 1 maturation protease [Edwardsiella tarda]}	{P19930; Hydrogenase 1 maturation protease }	{eho:A9798_02220; K03605 hyaD, hybD hydrogenase maturation protease 3.4.23.- }	{YP_002934778; COG0680 Ni,Fe-hydrogenase maturation factor C Energy production and conversion ;}	{gnl|TC-DB|T2K766; 3.D.7.2.3 Hydrogenase-1 operon protein HyaD OS=Salmonella enterica subsp. enterica serovar Typhimurium str. DT104 GN=hyaD PE=4 SV=1}	{GO:0008047; enzyme activator activity; molecular_function GO:0008233; peptidase activity; molecular_function}	{NA}	{NA}	{NA}	{NA}	{NA}	{false}	{NA}	{PF01750:Hydrogenase maturation protease}
Ai.SC002_GM000551	{Chr1:495581:495946:+}	{WP_005297516.1; hydrogenase-1 operon protein HyaE [Edwardsiella tarda]}	{P19931; Hydrogenase-1 operon protein HyaE }	{eho:A9798_02225; K03619 hyaE hydrogenase-1 operon protein HyaE -- }	{YP_002934777; COG0526 Thiol-disulfide isomerase or thioredoxin O Posttranslational modification, protein turnover, chaperones ;}	{gnl|TC-DB|T2K646; 3.D.7.2.3 Hydrogenase-1 operon protein HyaE OS=Salmonella enterica subsp. enterica serovar Typhimurium str. DT104 GN=hyaE PE=4 SV=1}	{NA}	{NA}	{NA}	{NA}	{NA}	{NA}	{false}	{NA}	{NA}
Ai.SC002_GM000552	{Chr1:495943:496800:+}	{WP_005282274.1; HupH hydrogenase expression protein, C-terminal conserved region [Edwardsiella tarda ATCC 23685]}	{P19932; Hydrogenase-1 operon protein HyaF }	{eho:A9798_02230; K03618 hyaF hydrogenase-1 operon protein HyaF -- }	{NA}	{NA}	{NA}	{NA}	{NA}	{NA}	{NA}	{NA}	{false}	{NA}	{NA}
Ai.SC002_GM000553	{Chr1:496793:496990:+}	{WP_005282271.1; putative rubredoxin [Edwardsiella tarda]}	{P48343; Rubredoxin in uptake hydrogenase operon }	{eho:A9798_02235; }	{YP_002934775; COG1773 Rubredoxin C Energy production and conversion ;}	{NA}	{GO:0005506; iron ion binding; molecular_function}	{NA}	{NA}	{NA}	{NA}	{NA}	{false}	{NA}	{PF00301:Rubredoxin}
Ai.SC002_GM000554	{Chr1:497207:498745:+}	{WP_005282268.1; cytochrome bd-II ubiquinol oxidase subunit I [Edwardsiella tarda]}	{P26459; Cytochrome bd-II ubiquinol oxidase subunit 1 }	{eho:A9798_02240; K00425 cydA cytochrome bd ubiquinol oxidase subunit I 1.10.3.14 Metabolism; Energy metabolism; Oxidative phosphorylation [PATH:ko00190] Metabolism; Global and overview maps; Metabolic pathways [PATH:ko01100] Environmental Information Processing; Signal transduction; Two-component system [PATH:ko02020]}	{YP_002934774; COG1271 Cytochrome bd-type quinol oxidase, subunit 1 C Energy production and conversion ;}	{gnl|TC-DB|P0ABJ9; 3.D.4.3.2 Cytochrome d ubiquinol oxidase subunit 1 OS=Escherichia coli (strain K12) GN=cydA PE=1 SV=1}	{GO:0016020; membrane; cellular_component}	{NA}	{NA}	{NA}	{NA}	{NA}	{false}	{NA}	{PF01654:Cytochrome bd terminal oxidase subunit I}
Ai.SC002_GM000555	{Chr1:498763:499899:+}	{WP_005282265.1; cytochrome d ubiquinol oxidase, subunit II [Edwardsiella tarda ATCC 23685]}	{P26458; Cytochrome bd-II ubiquinol oxidase subunit 2 }	{eho:A9798_02245; K00426 cydB cytochrome bd ubiquinol oxidase subunit II 1.10.3.14 Metabolism; Energy metabolism; Oxidative phosphorylation [PATH:ko00190] Metabolism; Global and overview maps; Metabolic pathways [PATH:ko01100] Environmental Information Processing; Signal transduction; Two-component system [PATH:ko02020]}	{YP_002934773; COG1294 Cytochrome bd-type quinol oxidase, subunit 2 C Energy production and conversion ;}	{gnl|TC-DB|P0ABK2; 3.D.4.3.2 Cytochrome d ubiquinol oxidase subunit 2 OS=Escherichia coli (strain K12) GN=cydB PE=1 SV=1}	{GO:0016020; membrane; cellular_component GO:0055114; oxidation-reduction process; biological_process}	{NA}	{NA}	{NA}	{NA}	{NA}	{false}	{NA}	{PF02322:Cytochrome bd terminal oxidase subunit II}
Ai.SC002_GM000556	{Chr1:499912:500001:+}	{WP_068870376.1; YbgT family membrane protein [Edwardsiella tarda]}	{P24244; Putative cytochrome bd-II ubiquinol oxidase subunit AppX }	{eho:A9798_02250; K22501 appX cytochrome bd-II ubiquinol oxidase subunit AppX 1.10.3.14 Metabolism; Energy metabolism; Oxidative phosphorylation [PATH:ko00190] Environmental Information Processing; Signal transduction; Two-component system [PATH:ko02020]}	{NA}	{gnl|TC-DB|P24244; 9.B.85.1.2 Putative cytochrome bd-II ubiquinol oxidase subunit AppX OS=Escherichia coli (strain K12) GN=appX PE=1 SV=1}	{NA}	{NA}	{NA}	{NA}	{NA}	{NA}	{false}	{NA}	{NA}
Ai.SC002_GM000557	{Chr1:500179:500973:+}	{EFE24252.1; hypothetical protein [Edwardsiella tarda ATCC 23685, EDWATA_00711]}	{NA}	{etr:ETAE_2992; }	{YP_002934772; COG3619 Uncharacterized membrane protein YoaK, UPF0700 family S Function unknown ;}	{NA}	{NA}	{NA}	{NA}	{NA}	{NA}	{NA}	{false}	{NA}	{NA}
Ai.SC002_GM000558	{Chr1:501020:501982:-}	{WP_005282260.1; transcriptional regulator, LysR family [Edwardsiella tarda ATCC 23685]}	{NA}	{eho:A9798_02260; }	{YP_002934771; COG0583 DNA-binding transcriptional regulator, LysR family K Transcription ;}	{NA}	{GO:0003700; sequence-specific DNA binding transcription factor activity; molecular_function GO:0006355; regulation of transcription, DNA-dependent; biological_process}	{NA}	{NA}	{NA}	{NA}	{NA}	{false}	{NA}	{PF00126:Bacterial regulatory helix-turn-helix protein, lysR family}
Ai.SC002_GM000559	{Chr1:502075:503220:-}	{WP_005282257.1; cyclopropane-fatty-acyl-phospholipid synthase [Edwardsiella tarda]}	{P0A9H8; Cyclopropane-fatty-acyl-phospholipid synthase }	{etr:ETAE_2990; }	{YP_002934770; COG2230 Cyclopropane fatty-acyl-phospholipid synthase and related methyltransferases I Lipid transport and metabolism ;}	{NA}	{GO:0016491; oxidoreductase activity; molecular_function GO:0018024; histone-lysine N-methyltransferase activity; molecular_function GO:0004719; protein-L-isoaspartate (D-aspartate) O-methyltransferase activity; molecular_function GO:0000179; rRNA (adenine-N6,N6-)-dimethyltransferase activity; molecular_function GO:0008168; methyltransferase activity; molecular_function GO:0008270; zinc ion bindi…	{PHI:2643; A4HTK3 CFAS 5671 Leishmania infantum Leishmaniasis Mus musculus (related: house mouse) Cyclopropane fatty acid synthetase gene deletion: full; gene complementation reduced virulence}	{NA}	{NA}	{NA}	{NA}	{true}	{NA}	{PF05175:Methyltransferase small domain PF08241:Methyltransferase domain PF01135:Protein-L-isoaspartate(D-aspartate) O-methyltransferase (PCMT) PF02353:Mycolic acid cyclopropane synthetase PF08123:Histone methylation protein DOT1 PF05724:Thiopurine S-methyltransferase (TPMT) PF00398:Ribosomal RNA adenine dimethylase PF01728:FtsJ-like methyltransferase PF00107:Zinc-binding dehydrogenase}
Ai.SC002_GM000560	{Chr1:504210:505490:+}	{EFE24247.1; nucleoside transporter [Edwardsiella tarda ATCC 23685]}	{P0AFF4; Nucleoside permease NupG }	{eho:A9798_02270; K03289 nupG MFS transporter, NHS family, nucleoside permease -- }	{YP_006426202; COG2211 Na+/melibiose symporter or related transporter G Carbohydrate transport and metabolism ;}	{gnl|TC-DB|P0AFF4; 2.A.1.10.1 Nucleoside permease nupG - Escherichia coli.}	{GO:0055085; transmembrane transport; biological_process GO:0016021; integral to membrane; cellular_component GO:0008239; dipeptidyl-peptidase activity; molecular_function}	{NA}	{NA}	{NA}	{NA}	{NA}	{false}	{NA}	{PF07690:Major Facilitator Superfamily PF08530:X-Pro dipeptidyl-peptidase C-terminal non-catalytic domain}
Ai.SC002_GM000561	{Chr1:505852:507105:+}	{WP_047059132.1; nucleoside permease [Edwardsiella tarda]}	{P0AFF4; Nucleoside permease NupG }	{eho:A9798_02275; K03289 nupG MFS transporter, NHS family, nucleoside permease -- }	{YP_006426202; COG2211 Na+/melibiose symporter or related transporter G Carbohydrate transport and metabolism ;}	{gnl|TC-DB|P0AFF4; 2.A.1.10.1 Nucleoside permease nupG - Escherichia coli.}	{GO:0016021; integral to membrane; cellular_component GO:0055085; transmembrane transport; biological_process}	{NA}	{NA}	{NA}	{NA}	{NA}	{false}	{NA}	{PF07690:Major Facilitator Superfamily}
Ai.SC002_GM000562	{Chr1:507207:507647:+}	{WP_005282240.1; aminoglycoside 6-adenylyltransferase [Edwardsiella tarda]}	{NA}	{eho:A9798_02280; K18816 aac6-I, aacA7 aminoglycoside 6'-N-acetyltransferase I 2.3.1.82 }	{NA}	{NA}	{GO:0008080; N-acetyltransferase activity; molecular_function}	{NA}	{NA}	{NA}	{NA}	{NA}	{false}	{NA}	{PF13302:Acetyltransferase (GNAT) domain PF13673:Acetyltransferase (GNAT) domain PF13508:Acetyltransferase (GNAT) domain PF00583:Acetyltransferase (GNAT) family}
Ai.SC002_GM000563	{Chr1:507684:508412:-}	{EFE24243.1; nicotinamide mononucleotide transporter PnuC [Edwardsiella tarda]}	{P24520; Nicotinamide riboside transporter PnuC }	{eho:A9798_02285; K03811 pnuC nicotinamide mononucleotide transporter -- }	{YP_002934767; COG3201 Nicotinamide riboside transporter PnuC H Coenzyme transport and metabolism ;}	{gnl|TC-DB|P24520; 4.B.1.1.1 PNUC PROTEIN - Salmonella typhimurium.}	{GO:0016020; membrane; cellular_component GO:0034258; nicotinamide riboside transport; biological_process GO:0006605; protein targeting; biological_process GO:0006886; intracellular protein transport; biological_process GO:0034257; nicotinamide riboside transporter activity; molecular_function}	{NA}	{NA}	{NA}	{NA}	{NA}	{false}	{NA}	{PF04973:Nicotinamide mononucleotide transporter PF00584:SecE/Sec61-gamma subunits of protein translocation complex}
Ai.SC002_GM000564	{Chr1:508412:509158:-}	{WP_005282234.1; putative purine nucleoside phosphorylase [Edwardsiella tarda ATCC 23685]}	{NA}	{eho:A9798_02290; K00757 udp, UPP uridine phosphorylase 2.4.2.3 Metabolism; Nucleotide metabolism; Pyrimidine metabolism [PATH:ko00240] Metabolism; Xenobiotics biodegradation and metabolism; Drug metabolism - other enzymes [PATH:ko00983] Metabolism; Global and overview maps; Metabolic pathways [PATH:ko01100]}	{YP_002934766; COG2820 Uridine phosphorylase F Nucleotide transport and metabolism ;}	{NA}	{GO:0003824; NA GO:0009116; nucleoside metabolic process; biological_process}	{NA}	{NA}	{NA}	{NA}	{NA}	{false}	{NA}	{PF01048:Phosphorylase superfamily}
Ai.SC002_GM000565	{Chr1:509167:509898:-}	{WP_005282230.1; putative Crp family transcriptional regulator [Edwardsiella tarda ATCC 15947 = NBRC 105688]}	{NA}	{eho:A9798_02295; }	{YP_002934765; COG0664 cAMP-binding domain of CRP or a regulatory subunit of cAMP-dependent protein kinases T Signal transduction mechanisms ;}	{NA}	{NA}	{NA}	{NA}	{NA}	{NA}	{NA}	{false}	{NA}	{NA}
Ai.SC002_GM000566	{Chr1:510082:511338:-}	{WP_005282227.1; transporter, anaerobic C4-dicarboxylate uptake C (DcuC) family [Edwardsiella tarda ATCC 23685]}	{P44018; Putative uncharacterized transporter HI_0585 }	{eic:NT01EI_3392; }	{YP_002934764; COG3069 C4-dicarboxylate transporter C Energy production and conversion ;}	{gnl|TC-DB|P44018; 2.A.61.1.3 Putative uncharacterized transporter HI_0585 OS=Haemophilus influenzae (strain ATCC 51907 / DSM 11121 / KW20 / Rd) GN=HI_0585 PE=5 SV=1}	{GO:0016021; integral to membrane; cellular_component}	{NA}	{NA}	{NA}	{NA}	{NA}	{false}	{NA}	{PF03606:C4-dicarboxylate anaerobic carrier}
Ai.SC002_GM000567	{Chr1:511342:512457:-}	{EFE24239.1; putative adenosine deaminase [Edwardsiella tarda ATCC 23685]}	{NA}	{eho:A9798_02305; K01488 add, ADA adenosine deaminase 3.5.4.4 Metabolism; Nucleotide metabolism; Purine metabolism [PATH:ko00230] Metabolism; Global and overview maps; Metabolic pathways [PATH:ko01100] Human Diseases; Immune diseases; Primary immunodeficiency [PATH:ko05340]}	{YP_002934763; COG1816 Adenosine deaminase F Nucleotide transport and metabolism ;}	{NA}	{GO:0019239; deaminase activity; molecular_function GO:0003677; DNA binding; molecular_function GO:0009168; purine ribonucleoside monophosphate biosynthetic process; biological_process}	{NA}	{NA}	{NA}	{NA}	{NA}	{true}	{NA}	{PF00440:Bacterial regulatory proteins, tetR family PF00962:Adenosine/AMP deaminase}
Ai.SC002_GM000568	{Chr1:512583:513503:-}	{WP_005297531.1; C4-dicarboxylate ABC transporter substrate-binding protein [Edwardsiella tarda]}	{NA}	{eho:A9798_02310; }	{YP_002934762; COG0583 DNA-binding transcriptional regulator, LysR family K Transcription ;}	{NA}	{GO:0003700; sequence-specific DNA binding transcription factor activity; molecular_function GO:0006355; regulation of transcription, DNA-dependent; biological_process}	{NA}	{NA}	{NA}	{NA}	{NA}	{false}	{NA}	{PF00126:Bacterial regulatory helix-turn-helix protein, lysR family}
Ai.SC002_GM000569	{Chr1:513876:514862:+}	{WP_005282216.1; putative 2, 3-diketo-L-gulonate transporter periplasmic protein [Edwardsiella tarda ATCC 15947 = NBRC 105688]}	{NA}	{eho:A9798_02315; }	{YP_002934760; COG1638 TRAP-type C4-dicarboxylate transport system, periplasmic component G Carbohydrate transport and metabolism ;}	{NA}	{GO:0005215; NA GO:0030288; outer membrane-bounded periplasmic space; cellular_component GO:0006810; transport; biological_process}	{NA}	{NA}	{NA}	{NA}	{YES}	{false}	{NA}	{PF00497:Bacterial extracellular solute-binding proteins, family 3 PF03480:Bacterial extracellular solute-binding protein, family 7}
Ai.SC002_GM000570	{Chr1:514929:515432:+}	{WP_035598937.1; C4-dicarboxylate ABC transporter permease [Edwardsiella tarda]}	{NA}	{eho:A9798_02320; }	{YP_002934759; COG3090 TRAP-type C4-dicarboxylate transport system, small permease component G Carbohydrate transport and metabolism ;}	{NA}	{NA}	{NA}	{NA}	{NA}	{NA}	{NA}	{false}	{NA}	{NA}
Ai.SC002_GM000571	{Chr1:515432:516733:+}	{WP_005282210.1; putative 2, 3-diketo-L-gulonate transporter large subunit [Edwardsiella tarda ATCC 15947 = NBRC 105688]}	{P40800; Uncharacterized protein YgiK }	{eho:A9798_02325; }	{YP_002934758; COG1593 TRAP-type C4-dicarboxylate transport system, large permease component G Carbohydrate transport and metabolism ;}	{gnl|TC-DB|Q8ZKS0; 2.A.56.1.5 Putative C4-dicarboxylate transport system OS=Salmonella typhimurium GN=STM4052 PE=4 SV=1}	{GO:0016021; integral to membrane; cellular_component GO:0055085; transmembrane transport; biological_process}	{NA}	{NA}	{NA}	{NA}	{NA}	{false}	{NA}	{PF03600:Citrate transporter}
Ai.SC002_GM000572	{Chr1:517356:518756:+}	{WP_005282204.1; aryl-phospho-beta-D-glucosidase [Edwardsiella tarda]}	{P42403; Aryl-phospho-beta-D-glucosidase BglC }	{eho:A9798_02330; K01223 E3.2.1.86B, bglA 6-phospho-beta-glucosidase 3.2.1.86 Metabolism; Carbohydrate metabolism; Glycolysis / Gluconeogenesis [PATH:ko00010] Metabolism; Carbohydrate metabolism; Starch and sucrose metabolism [PATH:ko00500]}	{YP_008161191; COG2723 Beta-glucosidase/6-phospho-beta-glucosidase/beta-galactosidase G Carbohydrate transport and metabolism ;}	{NA}	{GO:0005975; carbohydrate metabolic process; biological_process GO:0004553; hydrolase activity, hydrolyzing O-glycosyl compounds; molecular_function}	{NA}	{NA}	{NA}	{NA}	{NA}	{false}	{AKH88035.1_; GH1 β-glucosidase (EC 3.2.1.21); β-galactosidase (EC 3.2.1.23); β-mannosidase (EC 3.2.1.25); β-glucuronidase (EC 3.2.1.31); β-xylosidase (EC 3.2.1.37); β-D-fucosidase (EC 3.2.1.38); phlorizin hydrolase (EC 3.2.1.62); exo-β-1,4-glucanase (EC 3.2.1.74); 6-phospho-β-galactosidase (EC 3.2.1.85); 6-phospho-β-glucosidase (EC 3.2.1.86); strictosidine β-glucosidase (EC 3.2.1.105); lactase (…	{PF00232:Glycosyl hydrolase family 1}
Ai.SC002_GM000573	{Chr1:518928:519377:+}	{WP_005282201.1; hypothetical protein [Edwardsiella tarda ATCC 15947 = NBRC 105688, ET1_16_00030]}	{P00648; Ribonuclease }	{eho:A9798_02335; }	{YP_008161330; COG4290 Guanyl-specific ribonuclease Sa F Nucleotide transport and metabolism ;}	{NA}	{GO:0004521; endoribonuclease activity; molecular_function GO:0003723; RNA binding; molecular_function}	{NA}	{NA}	{NA}	{NA}	{NA}	{false}	{NA}	{PF00545:ribonuclease}
Ai.SC002_GM000574	{Chr1:519383:519661:+}	{WP_005296307.1; hypothetical protein [Edwardsiella tarda|Edwardsiella tarda,]}	{P64618; Uncharacterized protein YhcO }	{eho:A9798_02340; K03623 yhcO ribonuclease inhibitor -- }	{YP_002934755; COG2732 Barstar, RNAse (barnase) inhibitor K Transcription ;}	{NA}	{NA}	{NA}	{NA}	{NA}	{NA}	{NA}	{false}	{NA}	{NA}
Ai.SC002_GM000575	{Chr1:519704:520258:-}	{WP_005282196.1; hypothetical protein [Edwardsiella tarda|Edwardsiella tarda,]}	{C5BAW4; UPF0307 protein NT01EI_3382 }	{eho:A9798_02345; K09889 yjgA ribosome-associated protein -- }	{YP_002934754; COG3028 Ribosomal 50S subunit-associated protein YjgA (function unknown), DUF615 family J Translation, ribosomal structure and biogenesis ;}	{NA}	{GO:0051536; iron-sulfur cluster binding; molecular_function GO:0003824; NA GO:0006396; RNA processing; biological_process}	{NA}	{VFG045476; VF0156 Dot/Icm lpg0021 Dot/Icm type IV secretion system effector 14 genes share detecable homology to the tra/trb genes of col1b-P9 plasmid, a member of the IncI class of conjugal plasmids; the second type IV secretion apparatus lvh(Legionella vir homologs) system is poorly characterized. Its 11 genes are located on a genomic-island-like region. It might play a role in the efficiency …	{NA}	{NA}	{NA}	{false}	{NA}	{PF04055:Radical SAM superfamily PF09429:WW domain binding protein 11}
Ai.SC002_GM000576	{Chr1:520771:521178:+}	{WP_005282191.1; H-NS histone family protein [Edwardsiella tarda ATCC 23685]}	{P0DOA5; DNA-binding protein H-NS }	{eho:A9798_02350; K03746 hns DNA-binding protein H-NS -- }	{YP_002934752; COG2916 DNA-binding protein H-NS K Transcription ;}	{NA}	{GO:0005524; ATP binding; molecular_function GO:0006357; regulation of transcription from RNA polymerase II promoter; biological_process GO:0016592; mediator complex; cellular_component GO:0006891; intra-Golgi vesicle-mediated transport; biological_process GO:0001104; RNA polymerase II transcription cofactor activity; molecular_function GO:0042626; ATPase activity, coupled to transmembrane moveme…	{PHI:6097; A6TAK8 hns 573 Klebsiella pneumoniae Pneumonia Mus musculus (related: house mouse) pleiotropic regulator gene mutation; gene complementation increased virulence (hypervirulence)}	{NA}	{NA}	{ARO:3000676; H-NS 132.494 efflux pump complex or subunit conferring antibiotic resistance, protein(s) and two-component regulatory system modulating antibiotic efflux }	{NA}	{false}	{NA}	{PF10232:Mediator of RNA polymerase II transcription complex subunit 8 PF00816:H-NS histone family PF10392:Golgi transport complex subunit 5 PF00664:ABC transporter transmembrane region}
Ai.SC002_GM000577	{Chr1:521509:522849:+}	{WP_005296311.1; metalloprotease PmbA [Edwardsiella tarda]}	{P0AFK1; Metalloprotease PmbA }	{eho:A9798_02355; K03592 pmbA PmbA protein -- }	{YP_002934750; COG0312 Predicted Zn-dependent protease or its inactivated homolog R General function prediction only ;}	{NA}	{NA}	{NA}	{NA}	{NA}	{NA}	{NA}	{false}	{NA}	{NA}
Ai.SC002_GM000578	{Chr1:523274:524626:-}	{WP_035600441.1; D-galactose transporter GalP [Edwardsiella tarda]}	{P0AEP2; Galactose-proton symporter }	{eho:A9798_02360; K08137 galP MFS transporter, SP family, galactose:H+ symporter -- }	{YP_002934749; COG2814 Predicted arabinose efflux permease, MFS family G Carbohydrate transport and metabolism ;}	{gnl|TC-DB|P0AEP1; 2.A.1.1.1 Galactose-proton symporter - Escherichia coli.}	{GO:0016021; integral to membrane; cellular_component GO:0022857; transmembrane transporter activity; molecular_function GO:0055085; transmembrane transport; biological_process}	{NA}	{NA}	{NA}	{NA}	{NA}	{false}	{NA}	{PF00083:Sugar (and other) transporter PF07690:Major Facilitator Superfamily}
Ai.SC002_GM000579	{Chr1:525181:526335:-}	{WP_005282174.1; S-adenosylmethionine synthetase [Edwardsiella tarda]}	{C5BAV4; S-adenosylmethionine synthase }	{eho:A9798_02365; K00789 metK S-adenosylmethionine synthetase 2.5.1.6 Metabolism; Amino acid metabolism; Cysteine and methionine metabolism [PATH:ko00270] Metabolism; Global and overview maps; Metabolic pathways [PATH:ko01100] Metabolism; Global and overview maps; Biosynthesis of secondary metabolites [PATH:ko01110] Metabolism; Global and overview maps; Biosynthesis of amino acids [PATH:ko01230]}	{YP_002934748; COG0192 S-adenosylmethionine synthetase H Coenzyme transport and metabolism ;}	{NA}	{GO:0004478; methionine adenosyltransferase activity; molecular_function GO:0006556; S-adenosylmethionine biosynthetic process; biological_process}	{PHI:877; G4NCL5 MGG_00383 318829 Magnaporthe oryzae Rice Blast Oryza sativa (related: rice) Hypothetical protein gene disruption reduced virulence}	{NA}	{NA}	{NA}	{NA}	{false}	{NA}	{PF02772:S-adenosylmethionine synthetase, central domain PF00438:S-adenosylmethionine synthetase, N-terminal domain PF02773:S-adenosylmethionine synthetase, C-terminal domain}
Ai.SC002_GM000580	{Chr1:527322:529298:+}	{WP_005296321.1; biosynthetic arginine decarboxylase [Edwardsiella tarda]}	{Q8ZHG8; Biosynthetic arginine decarboxylase }	{eho:A9798_02370; K01585 speA arginine decarboxylase 4.1.1.19 Metabolism; Amino acid metabolism; Arginine and proline metabolism [PATH:ko00330] Metabolism; Global and overview maps; Metabolic pathways [PATH:ko01100]}	{YP_002934746; COG1166 Arginine decarboxylase (spermidine biosynthesis) E Amino acid transport and metabolism ;}	{NA}	{GO:0003824; NA}	{NA}	{NA}	{NA}	{NA}	{NA}	{false}	{NA}	{PF02784:Pyridoxal-dependent decarboxylase, pyridoxal binding domain}
[truncated: 3,154 more rows]
