# Supplementary material for: Complete genome sequence analysis of Edwardsiella tarda SC002 from hatchlings of Siamese crocodile
Source: Front Vet Sci. 2023 Mar 9;10:1140655. doi: 10.3389/fvets.2023.1140655 (PMC10034365; doi:10.3389/fvets.2023.1140655)
Supplement: Supplementary file 2 [file Table_2.XLSX]

## Sheet: NR
Gene_id	Identity	E_value	Subject_id	Subject_description
Ai.SC002_GM000113	100	1.3e-250	WP_035595465.1	chromosomal replication initiation protein DnaA [Edwardsiella tarda]
Ai.SC002_GM000114	99.7	7e-205	WP_005291121.1	DNA polymerase III, beta subunit [Edwardsiella tarda ATCC 23685]
Ai.SC002_GM000115	99.7	6.9e-205	EFE21139.1	DNA replication and repair protein RecF [Edwardsiella tarda ATCC 23685]
Ai.SC002_GM000116	100	0	WP_035596291.1	DNA gyrase subunit B [Edwardsiella tarda]
Ai.SC002_GM000117	100	4.8e-150	WP_005291111.1	putative phosphatase [Edwardsiella tarda ATCC 15947 = NBRC 105688]
Ai.SC002_GM000118	99.8	1.2e-259	WP_005295669.1	hypothetical protein [Edwardsiella tarda]
Ai.SC002_GM000119	100	2.9e-56	GAC64898.1	hypothetical protein [Edwardsiella tarda ATCC 15947 = NBRC 105688, ET1_13_01840]
Ai.SC002_GM000120	100	3.2e-70	WP_005291098.1	Hsp20/alpha crystallin family protein [Edwardsiella tarda ATCC 23685]
Ai.SC002_GM000121	100	9.9e-78	WP_005291096.1	Hsp20/alpha crystallin family protein [Edwardsiella tarda ATCC 23685]
Ai.SC002_GM000122	100	8.5e-247	WP_047058943.1	valine--pyruvate aminotransferase [Edwardsiella tarda]
Ai.SC002_GM000123	100	1.3e-127	WP_005291090.1	hypothetical protein [Edwardsiella tarda|Edwardsiella tarda,]
Ai.SC002_GM000124	100	0	WP_005291086.1	glycyl-tRNA synthetase beta subunit [Edwardsiella tarda ATCC 15947 = NBRC 105688]
Ai.SC002_GM000125	100	6.6e-177	WP_005291083.1	glycyl-tRNA synthetase alpha subunit [Edwardsiella tarda]
Ai.SC002_GM000126	100	2.7e-110	WP_035596283.1	DNA-3-methyladenine glycosidase [Edwardsiella tarda]
Ai.SC002_GM000127	99.3	3.3e-84	WP_035596280.1	acetyltransferase [Edwardsiella tarda]
Ai.SC002_GM000128	100	1e-92	WP_035596277.1	UPF0016 family membrane protein [Edwardsiella tarda]
Ai.SC002_GM000129	100	9e-115	WP_005291065.1	OmpA family lipoprotein [Edwardsiella tarda]
Ai.SC002_GM000130	100	4.6e-40	WP_005291062.1	sulfur transfer protein SirA [Edwardsiella tarda]
Ai.SC002_GM000131	100	7e-120	WP_005291057.1	putative membrane protein [Edwardsiella tarda ATCC 23685]
Ai.SC002_GM000132	99.4	1.7e-83	EFE21119.1	acetyltransferase, GNAT family [Edwardsiella tarda ATCC 23685]
Ai.SC002_GM000133	100	7.3e-97	WP_035596274.1	DcrB protein [Edwardsiella tarda]
Ai.SC002_GM000134	99.6	0	WP_005291049.1	hypothetical protein [Edwardsiella tarda]
Ai.SC002_GM000135	99.8	4.6e-265	EFE21116.1	putative permease [Edwardsiella tarda ATCC 23685]
Ai.SC002_GM000136	100	2.9e-220	WP_005291042.1	sodium: glutamate symporter [Edwardsiella tarda]
Ai.SC002_GM000137	99.7	0	WP_005291038.1	ATP-dependent DNA helicase RecG [Edwardsiella tarda]
Ai.SC002_GM000138	100	1.4e-126	WP_005295651.1	tRNA (guanosine(18)-2'-O)-methyltransferase TrmH [Edwardsiella tarda]
Ai.SC002_GM000139	99.7	0	WP_005291033.1	bifunctional GTP diphosphokinase/guanosine-3', 5'-bis(diphosphate) 3'-diphosphatase [Edwardsiella tarda]
Ai.SC002_GM000140	100	1e-40	WP_005291030.1	MULTISPECIES: DNA-directed RNA polymerase subunit omega [Edwardsiella|Edwardsiella hoshinae|Edwardsiella piscicida|Edwardsiella sp.|Edwardsiella tarda]
Ai.SC002_GM000141	100	7.4e-111	WP_005291023.1	guanylate kinase [Edwardsiella tarda]
Ai.SC002_GM000142	100	9e-109	WP_005291020.1	hypothetical protein [Edwardsiella tarda]
Ai.SC002_GM000143	99.7	1.5e-171	WP_035596264.1	hypothetical protein [Edwardsiella tarda]
Ai.SC002_GM000144	100	4e-239	WP_005291012.1	murein hydrolase activator EnvC [Edwardsiella tarda]
Ai.SC002_GM000145	100	4.2e-296	WP_035596261.1	2, 3-bisphosphoglycerate-independent phosphoglycerate mutase [Edwardsiella tarda]
Ai.SC002_GM000146	100	1.7e-74	EFE21105.1	rhodanese-like protein [Edwardsiella tarda ATCC 23685]
Ai.SC002_GM000147	100	1.8e-39	WP_035596257.1	glutaredoxin 3 [Edwardsiella tarda]
Ai.SC002_GM000148	100	3.5e-81	WP_005290999.1	preprotein translocase subunit SecB [Edwardsiella tarda]
Ai.SC002_GM000149	100	1.2e-187	WP_005290996.1	glycerol-3-phosphate dehydrogenase [NAD(P)+] [Edwardsiella tarda]
Ai.SC002_GM000150	100	3.5e-153	WP_005290993.1	serine O-acetyltransferase [Edwardsiella tarda]
Ai.SC002_GM000151	100	3.1e-85	WP_005290991.1	tRNA (uridine(34)/cytosine(34)/5-carboxymethylaminomethyluridine(34)-2'-O)-methyltransferase TrmL [Edwardsiella tarda]
Ai.SC002_GM000152	100	9.9e-265	WP_005290989.1	ATPase/histidine kinase/DNA gyrase B/HSP90 domain protein [Edwardsiella tarda ATCC 23685]
Ai.SC002_GM000153	100	7e-126	WP_005290987.1	transcriptional regulatory protein CpxR [Edwardsiella tarda]
Ai.SC002_GM000154	100	1.9e-82	WP_005290984.1	periplasmic repressor CpxP [Edwardsiella tarda ATCC 23685]
Ai.SC002_GM000155	99	3.9e-166	WP_005290982.1	Mig-14 family protein [Edwardsiella tarda]
Ai.SC002_GM000156	100	5.2e-166	WP_005290980.1	ferrous iron efflux protein F [Edwardsiella tarda ATCC 23685]
Ai.SC002_GM000157	100	8.9e-180	WP_005290977.1	ATP-dependent 6-phosphofructokinase [Edwardsiella tarda]
Ai.SC002_GM000158	100	3.4e-134	EFE21093.1	triose-phosphate isomerase [Edwardsiella tarda ATCC 23685]
Ai.SC002_GM000159	100	9.9e-114	EFE21092.1	hypothetical protein [Edwardsiella tarda ATCC 23685, EDWATA_03882]
Ai.SC002_GM000160	100	1.6e-80	WP_005290970.1	DUF805 domain-containing protein [Edwardsiella tarda]
Ai.SC002_GM000161	100	2.2e-138	WP_035597180.1	ferredoxin--NADP(+) reductase [Edwardsiella tarda]
Ai.SC002_GM000162	100	2.3e-112	WP_005290967.1	putative transcriptional regulator [Edwardsiella tarda]
Ai.SC002_GM000163	100	6.8e-222	WP_005290961.1	transporter, major facilitator family protein [Edwardsiella tarda ATCC 23685]
Ai.SC002_GM000164	100	1.9e-185	WP_005290958.1	fructose-1, 6-bisphosphatase class II GlpX [Edwardsiella tarda ATCC 15947 = NBRC 105688]
Ai.SC002_GM000165	100	3.8e-294	WP_005290956.1	glycerol kinase [Edwardsiella tarda]
Ai.SC002_GM000166	100	3.8e-158	WP_005290952.1	glycerol uptake facilitator protein [Edwardsiella tarda ATCC 15947 = NBRC 105688]
Ai.SC002_GM000167	100	8.8e-36	EFE21082.1	hypothetical protein [Edwardsiella tarda ATCC 23685, EDWATA_03872]
Ai.SC002_GM000168	100	4.2e-85	WP_035597186.1	ribonuclease activity regulator protein RraA [Edwardsiella tarda]
Ai.SC002_GM000169	100	3.5e-165	WP_005290939.1	1, 4-dihydroxy-2-naphthoate polyprenyltransferase [Edwardsiella tarda]
Ai.SC002_GM000170	100	3.4e-246	WP_005290936.1	ATP-dependent protease ATP-binding subunit HslU [Edwardsiella tarda]
Ai.SC002_GM000171	100	2.1e-84	WP_005290933.1	MULTISPECIES: ATP-dependent protease subunit HslV [Edwardsiella|Edwardsiella piscicida|Edwardsiella tarda]
Ai.SC002_GM000172	100	1.5e-162	WP_035597189.1	cell division protein FtsN [Edwardsiella tarda]
Ai.SC002_GM000173	100	5.1e-186	WP_005295620.1	DNA-binding transcriptional regulator CytR [Edwardsiella tarda]
Ai.SC002_GM000174	100	0	WP_005290923.1	primosome assembly protein PriA [Edwardsiella tarda]
Ai.SC002_GM000175	100	8.5e-35	WP_005290918.1	50S ribosomal protein L31 [Edwardsiella tarda]
Ai.SC002_GM000176	100	4.3e-54	WP_005290910.1	MULTISPECIES: transcriptional regulator [Edwardsiella]
Ai.SC002_GM000177	100	4.8e-209	WP_005295611.1	cystathionine gamma-synthase [Edwardsiella tarda]
Ai.SC002_GM000178	99.9	0	WP_005290907.1	bifunctional aspartokinase II/homoserine dehydrogenase II [Edwardsiella tarda]
Ai.SC002_GM000179	98.6	2.6e-34	EFE21067.1	hypothetical protein [Edwardsiella tarda ATCC 23685, EDWATA_03857]
Ai.SC002_GM000180	100	8.1e-23	EFE21066.1	hypothetical protein [Edwardsiella tarda]
Ai.SC002_GM000181	100	6.2e-295	WP_035596839.1	MFS transporter [Edwardsiella tarda]
Ai.SC002_GM000182	99.8	0	EFE21064.1	amidohydrolase family protein [Edwardsiella tarda ATCC 23685]
Ai.SC002_GM000183	99.5	1.2e-215	WP_035596834.1	hypothetical protein [Edwardsiella tarda]
Ai.SC002_GM000184	99.2	3.5e-66	WP_005290887.1	Phage family protein [Edwardsiella tarda ATCC 23685]
Ai.SC002_GM000185	99	3.6e-50	WP_005295599.1	nucleoside triphosphatase [Edwardsiella tarda]
Ai.SC002_GM000186	100	4.9e-56	WP_005290881.1	hypothetical protein [Edwardsiella tarda]
Ai.SC002_GM000187	100	7.9e-72	WP_005295594.1	putative universal stress protein [Edwardsiella tarda]
Ai.SC002_GM000188	100	1.3e-77	WP_005295593.1	AraC family transcriptional regulator AdiY [Edwardsiella tarda]
Ai.SC002_GM000189	100	5.6e-90	WP_005290867.1	isopentenyl-diphosphate Delta-isomerase [Edwardsiella tarda]
Ai.SC002_GM000190	100	1.3e-147	EFE21054.1	pyrroline-5-carboxylate reductase [Edwardsiella tarda ATCC 23685]
Ai.SC002_GM000191	100	3.4e-263	WP_005295588.1	putative methyl-accepting chemotaxis protein [Edwardsiella tarda]
Ai.SC002_GM000192	100	9.2e-103	WP_005290854.1	response regulator receiver domain protein [Edwardsiella tarda ATCC 23685]
Ai.SC002_GM000193	99.8	5.4e-296	WP_068870216.1	two-component system sensor histidine kinase UhpB [Edwardsiella tarda]
Ai.SC002_GM000194	100	2.8e-264	WP_005290846.1	putative glycerol-3-phosphate transporter [Edwardsiella tarda ATCC 23685]
Ai.SC002_GM000196	100	1.9e-85	WP_005290840.1	YbaK/proline--tRNA ligase associated domain protein [Edwardsiella tarda ATCC 23685]
Ai.SC002_GM000197	99.8	0	EFE21226.1	ABC transporter, substrate-binding protein, family 5 [Edwardsiella tarda ATCC 23685]
Ai.SC002_GM000198	100	1.1e-188	WP_005290830.1	dipeptide ABC transporter permease protein DppB [Edwardsiella tarda ATCC 15947 = NBRC 105688]
Ai.SC002_GM000199	100	4.8e-167	GAC64818.1	dipeptide ABC transporter permease protein DppC [Edwardsiella tarda ATCC 15947 = NBRC 105688]
Ai.SC002_GM000200	100	5.7e-182	WP_005290824.1	dipeptide ABC transporter, ATP-binding protein DppD [Edwardsiella tarda ATCC 23685]
Ai.SC002_GM000201	100	5e-186	WP_005290822.1	dipeptide ABC transporter ATP-binding protein DppF [Edwardsiella tarda]
Ai.SC002_GM000202	100	0	WP_035599790.1	membrane protein [Edwardsiella tarda]
Ai.SC002_GM000203	99.8	1.8e-299	WP_005290812.1	cellulose biosynthesis protein BcsE [Edwardsiella tarda ATCC 23685]
Ai.SC002_GM000204	100	2.7e-139	WP_005290805.1	putative cellulose biosynthesis protein BcsQ [Edwardsiella tarda ATCC 15947 = NBRC 105688]
Ai.SC002_GM000205	99.9	0	WP_005295564.1	UDP-forming cellulose synthase catalytic subunit [Edwardsiella tarda]
Ai.SC002_GM000206	100	0	WP_005290799.1	cellulose synthase regulatory subunit [Edwardsiella tarda ATCC 15947 = NBRC 105688]
Ai.SC002_GM000207	100	3e-216	WP_005290796.1	glycosyl hydrolase family 8 [Edwardsiella tarda ATCC 23685]
Ai.SC002_GM000208	99.1	0	WP_047058956.1	cellulose biosynthesis protein BcsC [Edwardsiella tarda]
Ai.SC002_GM000209	99.7	0	WP_068870198.1	biofilm formation regulator HmsP [Edwardsiella tarda]
Ai.SC002_GM000210	100	4.6e-232	WP_047058958.1	C4-dicarboxylate transporter [Edwardsiella tarda]
Ai.SC002_GM000211	100	4e-291	WP_005290785.1	peptidase M16 inactive domain protein [Edwardsiella tarda]
Ai.SC002_GM000212	99.7	4.6e-173	WP_047058960.1	ketodeoxygluconokinase [Edwardsiella tarda]
Ai.SC002_GM000213	100	8.2e-144	EFE21208.1	cyclic diguanylate phosphodiesterase (EAL) domain protein [Edwardsiella tarda ATCC 23685]
Ai.SC002_GM000214	99.6	2.8e-144	WP_068870190.1	CDP-diacylglycerol diphosphatase [Edwardsiella tarda]
Ai.SC002_GM000215	100	4.4e-165	WP_005290774.1	LysR family transcriptional regulator LeuO [Edwardsiella tarda]
Ai.SC002_GM000216	100	9.8e-105	WP_035595452.1	hypothetical protein [Edwardsiella tarda|Edwardsiella tarda,]
Ai.SC002_GM000217	100	2.1e-209	EFE21203.1	D-ala D-ala ligase N-terminal domain protein [Edwardsiella tarda ATCC 23685]
Ai.SC002_GM000218	99.2	2.4e-61	WP_035599764.1	hypothetical protein [Edwardsiella tarda]
Ai.SC002_GM000220	99.8	8.6e-281	WP_047058962.1	methyl-accepting chemotaxis protein [Edwardsiella tarda]
Ai.SC002_GM000221	99.8	4.2e-260	WP_047058963.1	glutathione-disulfide reductase [Edwardsiella tarda]
Ai.SC002_GM000222	99.6	2.6e-159	WP_068870188.1	rRNA methyltransferase [Edwardsiella tarda]
Ai.SC002_GM000223	99.2	9e-70	WP_035602935.1	HIT family protein [Edwardsiella tarda]
Ai.SC002_GM000224	99.9	0	WP_068870282.1	oligopeptidase A [Edwardsiella tarda]
Ai.SC002_GM000225	100	4e-135	WP_035599755.1	16S rRNA (guanine(1516)-N(2))-methyltransferase [Edwardsiella tarda]
Ai.SC002_GM000226	100	6.2e-110	WP_005290744.1	putative arabinose-5-phosphate isomerase [Edwardsiella tarda ATCC 15947 = NBRC 105688]
Ai.SC002_GM000227	100	0	WP_005290741.1	putative L-ribulokinase [Edwardsiella tarda]
Ai.SC002_GM000228	100	1.3e-167	WP_047058965.1	sugar ABC transporter permease [Edwardsiella tarda]
Ai.SC002_GM000229	100	2e-182	WP_047058966.1	sugar ABC transporter permease [Edwardsiella tarda]
Ai.SC002_GM000230	100	1.1e-280	WP_005290730.1	putative ABC transporter ATP-binding protein [Edwardsiella tarda ATCC 15947 = NBRC 105688]
Ai.SC002_GM000231	100	1.8e-183	WP_005295524.1	autoinducer 2 ABC transporter substrate-binding protein [Edwardsiella tarda]
Ai.SC002_GM000232	99.2	2.5e-131	WP_005290722.1	response regulator receiver domain protein [Edwardsiella tarda ATCC 23685]
Ai.SC002_GM000233	100	2.7e-276	WP_035599748.1	two-component sensor histidine kinase [Edwardsiella tarda]
Ai.SC002_GM000234	100	1.8e-258	WP_047058970.1	glutamate dehydrogenase [Edwardsiella tarda]
Ai.SC002_GM000235	100	4.4e-279	WP_005290712.1	dipeptide/tripeptide permease DtpB [Edwardsiella tarda ATCC 15947 = NBRC 105688]
Ai.SC002_GM000236	100	3.7e-62	WP_005290708.1	universal stress global response regulator UspA [Edwardsiella hoshinae|Edwardsiella tarda]
Ai.SC002_GM000237	100	1.1e-57	WP_005290697.1	putative universal stress protein B [Edwardsiella tarda]
Ai.SC002_GM000238	99.8	4.6e-248	WP_068870169.1	transporter [Edwardsiella tarda]
Ai.SC002_GM000239	100	3.9e-272	WP_005290690.1	low-affinity inorganic phosphate transporter PitA [Edwardsiella tarda]
Ai.SC002_GM000240	100	0	WP_035596650.1	magnesium-translocating P-type ATPase [Edwardsiella tarda]
Ai.SC002_GM000241	99.8	0	WP_068870165.1	histidine kinase [Edwardsiella tarda]
Ai.SC002_GM000242	99.7	3e-208	WP_005290677.1	aspartate-semialdehyde dehydrogenase [Edwardsiella tarda]
Ai.SC002_GM000243	99.7	4.3e-196	WP_035596644.1	lysophospholipase L2 [Edwardsiella tarda]
Ai.SC002_GM000244	100	3.5e-150	WP_005290667.1	sugar/pyridoxal phosphate phosphatase YigL [Edwardsiella tarda]
Ai.SC002_GM000245	100	1.7e-175	WP_005290662.1	formate dehydrogenase accessory protein FdhE [Edwardsiella tarda]
Ai.SC002_GM000246	100	1.4e-120	WP_005290658.1	formate dehydrogenase cytochrome b556 subunit [Edwardsiella tarda]
Ai.SC002_GM000247	100	5.9e-192	WP_035596641.1	formate dehydrogenase subunit beta [Edwardsiella tarda]
Ai.SC002_GM000248	100	0	GAC64769.1	formate dehydrogenase O alpha subunit [Edwardsiella tarda ATCC 15947 = NBRC 105688]
Ai.SC002_GM000249	100	3.4e-72	EFE21296.1	formate dehydrogenase-O major subunit [Edwardsiella tarda ATCC 23685]
Ai.SC002_GM000250	99.6	2.5e-154	WP_035596638.1	formate dehydrogenase accessory protein FdhD [Edwardsiella tarda]
Ai.SC002_GM000251	100	6.1e-127	WP_005290639.1	putative 6-N-hydroxylaminopurine resistance protein [Edwardsiella tarda]
Ai.SC002_GM000252	100	2.5e-114	WP_005290636.1	hypothetical protein [Edwardsiella tarda ATCC 15947 = NBRC 105688, ET1_13_00490]
Ai.SC002_GM000253	100	2.6e-51	WP_005290633.1	hypothetical protein [Edwardsiella tarda|Edwardsiella tarda,]
Ai.SC002_GM000254	100	1.9e-55	WP_005290631.1	hypothetical protein [Edwardsiella tarda]
Ai.SC002_GM000255	100	5.2e-45	WP_024522676.1	MULTISPECIES: hypothetical protein [Edwardsiella|Edwardsiella hoshinae,]
Ai.SC002_GM000256	100	2.4e-114	WP_005290625.1	16S rRNA (guanine(966)-N(2))-methyltransferase [Edwardsiella tarda]
Ai.SC002_GM000257	96.8	9.1e-294	WP_047058979.1	signal recognition particle-docking protein FtsY [Edwardsiella tarda]
Ai.SC002_GM000258	99.6	1.2e-119	WP_005290620.1	cell division ATP-binding protein FtsE [Edwardsiella tarda]
Ai.SC002_GM000259	99.7	1.4e-177	WP_005290617.1	putative protein insertion permease FtsX [Edwardsiella tarda ATCC 23685]
Ai.SC002_GM000260	100	3.6e-156	WP_005290615.1	RNA polymerase sigma-32 factor [Edwardsiella tarda ATCC 15947 = NBRC 105688]
Ai.SC002_GM000261	100	6.5e-206	WP_005290612.1	carbohydrate diacid transcriptional regulator [Edwardsiella tarda ATCC 15947 = NBRC 105688]
Ai.SC002_GM000262	100	5.5e-208	WP_005290610.1	high-affinity gluconate transporter GntP [Edwardsiella tarda ATCC 15947 = NBRC 105688]
Ai.SC002_GM000263	100	2e-210	WP_005290604.1	glycerate kinase GarK [Edwardsiella tarda]
Ai.SC002_GM000264	100	1.7e-68	WP_005290603.1	hypothetical protein [Edwardsiella tarda]
Ai.SC002_GM000265	100	1e-255	WP_005290597.1	sn-glycerol-3-phosphate ABC transporter substrate-binding protein [Edwardsiella tarda]
Ai.SC002_GM000266	100	3.7e-164	WP_005290593.1	sn-glycerol-3-phosphate ABC transporter permease protein UgpA [Edwardsiella tarda ATCC 15947 = NBRC 105688]
Ai.SC002_GM000267	100	5.7e-148	WP_005290590.1	sn-glycerol-3-phosphate ABC transporter permease protein UgpE [Edwardsiella tarda ATCC 15947 = NBRC 105688]
Ai.SC002_GM000268	100	2.6e-204	WP_047058982.1	glycerol-3-phosphate transporter ATP-binding subunit [Edwardsiella tarda]
Ai.SC002_GM000269	99.6	5.7e-142	WP_005290584.1	glycerophosphodiester phosphodiesterase family protein [Edwardsiella tarda]
Ai.SC002_GM000270	100	3.2e-48	WP_005290582.1	hypothetical protein [Edwardsiella tarda]
Ai.SC002_GM000271	100	1.8e-55	WP_005290579.1	thiosulfate sulfurtransferase GlpE [Edwardsiella tarda]
Ai.SC002_GM000272	100	9.4e-162	WP_005290577.1	rhomboid family intramembrane serine protease GlpG [Edwardsiella tarda]
Ai.SC002_GM000273	100	1e-138	EFE21270.1	transcriptional regulator, DeoR family [Edwardsiella tarda ATCC 23685]
Ai.SC002_GM000274	99.4	2.9e-294	EFE21269.1	glycerol-3-phosphate dehydrogenase [Edwardsiella tarda ATCC 23685]
Ai.SC002_GM000275	100	0	WP_035600052.1	glycogen phosphorylase [Edwardsiella tarda]
Ai.SC002_GM000276	100	2.3e-280	EFE21267.1	glycogen/starch synthase, ADP-glucose type [Edwardsiella tarda ATCC 23685]
Ai.SC002_GM000277	100	6.4e-250	WP_005290561.1	glucose-1-phosphate adenylyltransferase [Edwardsiella tarda]
Ai.SC002_GM000278	100	0	WP_035600044.1	glycogen debranching enzyme [Edwardsiella tarda]
Ai.SC002_GM000279	100	0	WP_005290558.1	1, 4-alpha-glucan branching enzyme GlgB [Edwardsiella tarda]
Ai.SC002_GM000280	100	7.2e-257	WP_005290554.1	glucose-1-phosphate adenylyltransferase [Edwardsiella tarda]
Ai.SC002_GM000281	100	0	WP_005290551.1	4-alpha-glucanotransferase [Edwardsiella tarda]
Ai.SC002_GM000282	100	0	WP_005290549.1	phosphorylase, glycogen/starch/alpha-glucan family [Edwardsiella tarda ATCC 23685]
Ai.SC002_GM000283	100	0	WP_005295455.1	maltose regulon transcriptional regulator MalT [Edwardsiella tarda]
Ai.SC002_GM000284	100	6.6e-112	EFE21256.1	translocator protein, LysE family [Edwardsiella tarda ATCC 23685]
Ai.SC002_GM000285	99.7	1.4e-188	WP_005295446.1	putative esterase [Edwardsiella tarda ATCC 15947 = NBRC 105688]
Ai.SC002_GM000286	98.6	4.9e-33	WP_005290539.1	hypothetical protein [Edwardsiella tarda|Edwardsiella tarda,]
Ai.SC002_GM000287	100	1.9e-94	EIQ40288.1	cyclic AMP receptor-like protein [Shigella sonnei 3233-85]
Ai.SC002_GM000288	100	0	EFE21252.1	integral membrane protein, YccS/YhfK family [Edwardsiella tarda ATCC 23685]
Ai.SC002_GM000289	100	1.2e-104	WP_005290532.1	MULTISPECIES: Fe-S biogenesis protein NfuA [Edwardsiella|Edwardsiella piscicida|Edwardsiella tarda]
Ai.SC002_GM000290	100	6.8e-61	WP_005290530.1	DNA utilization protein GntX [Edwardsiella tarda]
Ai.SC002_GM000291	100	6.1e-147	WP_005295436.1	pimeloyl-[acyl-carrier protein] methyl ester esterase [Edwardsiella tarda]
Ai.SC002_GM000292	100	2.3e-39	WP_005290522.1	ferrous iron transport protein C [Edwardsiella tarda ATCC 15947 = NBRC 105688]
Ai.SC002_GM000293	100	0	WP_005290519.1	ferrous iron transport protein B [Edwardsiella tarda]
Ai.SC002_GM000294	100	6e-44	EFE21309.1	ferrous iron transport protein A [Edwardsiella tarda ATCC 23685]
Ai.SC002_GM000295	100	4.9e-26	WP_035600029.1	hypothetical protein [Edwardsiella tarda]
Ai.SC002_GM000296	99.9	0	WP_005290514.1	Tex-like protein N-terminal domain protein [Edwardsiella tarda ATCC 23685]
Ai.SC002_GM000297	100	6.3e-86	WP_005290512.1	transcription elongation factor GreB [Edwardsiella tarda]
Ai.SC002_GM000298	100	2.8e-130	WP_005290509.1	transcriptional regulatory protein OmpR, putative [Edwardsiella ictaluri|Edwardsiella tarda]
Ai.SC002_GM000299	100	3e-261	WP_005290507.1	ATPase/histidine kinase/DNA gyrase B/HSP90 domain protein [Edwardsiella tarda ATCC 23685]
Ai.SC002_GM000300	99.8	0	WP_005290504.1	phosphoenolpyruvate carboxykinase (ATP) [Edwardsiella tarda]
Ai.SC002_GM000301	100	7.4e-81	WP_005290501.1	hypothetical protein [Edwardsiella tarda]
Ai.SC002_GM000302	100	0	WP_005290499.1	hypothetical protein [Edwardsiella tarda]
Ai.SC002_GM000303	100	6.2e-155	WP_005290496.1	putative thiosulfate reductase cytochrome B subunit [Edwardsiella tarda]
Ai.SC002_GM000304	99.1	1.6e-124	WP_047059011.1	ferredoxin [Edwardsiella tarda]
Ai.SC002_GM000305	100	3.7e-164	WP_035596364.1	molecular chaperone Hsp33 [Edwardsiella tarda]
Ai.SC002_GM000306	100	1.3e-71	WP_035596366.1	ribosome-associated heat shock protein Hsp15 [Edwardsiella tarda]
Ai.SC002_GM000307	100	1.1e-131	WP_005290487.1	HAD hydrolase, family IA, variant 3 [Edwardsiella tarda ATCC 23685]
Ai.SC002_GM000308	100	0	WP_047059014.1	Intracellular growth attenuator protein igaA [Edwardsiella tarda]
Ai.SC002_GM000309	100	7.3e-117	EFE21363.1	hydrolase, NUDIX family [Edwardsiella tarda ATCC 23685]
Ai.SC002_GM000310	99.9	0	WP_035596370.1	carboxypeptidase/penicillin-binding protein 1A [Edwardsiella tarda]
Ai.SC002_GM000311	100	6.5e-163	WP_005290477.1	putative DNA utilization protein HofM [Edwardsiella tarda ATCC 15947 = NBRC 105688]
Ai.SC002_GM000312	100	4.4e-81	WP_035596372.1	damage-inducible protein F [Edwardsiella tarda]
Ai.SC002_GM000313	99.4	3.5e-81	WP_035596376.1	hypothetical protein [Edwardsiella tarda]
Ai.SC002_GM000314	100	9.4e-216	WP_005290471.1	type II secretory pathway protein [Edwardsiella tarda]
Ai.SC002_GM000315	100	8.7e-89	WP_005290467.1	MULTISPECIES: shikimate kinase I [Edwardsiella|Edwardsiella anguillarum|Edwardsiella hoshinae|Edwardsiella piscicida|Edwardsiella sp.|Edwardsiella tarda]
Ai.SC002_GM000316	99.4	4.2e-202	WP_005290465.1	3-dehydroquinate synthase [Edwardsiella tarda]
Ai.SC002_GM000317	100	1.4e-191	WP_005290462.1	sporulation and cell division repeat protein [Edwardsiella tarda ATCC 23685]
Ai.SC002_GM000318	100	2.2e-155	WP_005290461.1	DNA adenine methyltransferase [Edwardsiella tarda ATCC 15947 = NBRC 105688]
Ai.SC002_GM000319	100	1.2e-122	WP_005290459.1	ribulose-5-phosphate 3-epimerase [Edwardsiella tarda ATCC 15947 = NBRC 105688]
Ai.SC002_GM000320	100	1.4e-126	WP_005290457.1	phosphoglycolate phosphatase, bacterial [Edwardsiella tarda]
Ai.SC002_GM000321	99.7	6e-187	GAC66091.1	tryptophanyl-tRNA synthetase [Edwardsiella tarda ATCC 15947 = NBRC 105688]
Ai.SC002_GM000322	99.8	2.7e-262	WP_005290452.1	uroporphyrinogen-III C-methyltransferase [Edwardsiella tarda ATCC 23685]
Ai.SC002_GM000323	100	1.2e-218	EFE21346.1	cytosine permease [Edwardsiella tarda ATCC 23685]
Ai.SC002_GM000324	100	2.1e-248	WP_005290446.1	amidohydrolase family protein [Edwardsiella tarda ATCC 23685]
Ai.SC002_GM000325	100	1.4e-222	WP_005290444.1	major facilitator superfamily transporter TsgA [Edwardsiella tarda]
Ai.SC002_GM000326	100	2.7e-99	WP_005290440.1	peptidyl-prolyl cis-trans isomerase, cyclophilin-type [Edwardsiella tarda ATCC 23685]
Ai.SC002_GM000327	100	9.6e-105	EFE21341.1	glutamine amidotransferase, class I [Edwardsiella tarda ATCC 23685]
Ai.SC002_GM000328	100	1.7e-220	EFE21340.1	bifunctional N-succinyldiaminopimelate-aminotransferase/acetylornithine transaminase protein [Edwardsiella tarda ATCC 23685]
Ai.SC002_GM000329	100	0	WP_035600009.1	ABC transporter ATP-binding protein [Edwardsiella tarda]
Ai.SC002_GM000330	100	7.1e-105	WP_005290431.1	glutathione-regulated potassium-efflux system ancillary protein KefG [Edwardsiella tarda]
Ai.SC002_GM000331	100	0	WP_005290429.1	glutathione-regulated potassium-efflux system protein KefB [Edwardsiella tarda]
Ai.SC002_GM000332	98.4	4e-28	WP_035604353.1	hypothetical protein [Edwardsiella tarda]
Ai.SC002_GM000333	88.7	8.9e-115	WP_005290425.1	peptidyl-prolyl cis-trans isomerase, FKBP-type [Edwardsiella tarda ATCC 23685]
Ai.SC002_GM000334	100	4.2e-35	WP_005290423.1	SlyX family protein [Edwardsiella tarda ATCC 23685]
Ai.SC002_GM000335	100	7.7e-148	WP_005290422.1	domain amino terminal to FKBP-type peptidyl-prolyl isomerase [Edwardsiella tarda ATCC 23685]
Ai.SC002_GM000336	100	1e-127	WP_005290420.1	hypothetical protein [Edwardsiella tarda]
Ai.SC002_GM000337	100	1.7e-62	WP_005290418.1	sulfur transfer complex subunit TusD [Edwardsiella tarda]
Ai.SC002_GM000338	100	1.9e-45	WP_005290416.1	sulfur relay protein TusC/DsrF [Edwardsiella tarda]
Ai.SC002_GM000339	100	9.5e-45	WP_005290414.1	sulfur transfer complex subunit TusB [Edwardsiella tarda]
Ai.SC002_GM000341	100	1.4e-64	EFE21328.1	ribosomal protein S12 [Edwardsiella tarda ATCC 23685]
Ai.SC002_GM000342	100	1.1e-79	WP_005290410.1	MULTISPECIES: 30S ribosomal protein S7 [Edwardsiella|Edwardsiella hoshinae|Edwardsiella tarda]
Ai.SC002_GM000343	100	0	WP_005290408.1	translation elongation factor G [Edwardsiella tarda]
Ai.SC002_GM000344	99.7	5e-225	WP_024522593.1	MULTISPECIES: elongation factor Tu, partial [Edwardsiella|Edwardsiella tarda]
Ai.SC002_GM000345	100	3.1e-49	KIS34618.1	30S ribosomal protein S10 [Haemophilus influenzae]
Ai.SC002_GM000346	100	1.2e-111	WP_005290401.1	MULTISPECIES: 50S ribosomal protein L3 [Edwardsiella|Edwardsiella hoshinae|Edwardsiella tarda]
Ai.SC002_GM000347	100	8.5e-104	WP_005290399.1	50S ribosomal protein L4 [Edwardsiella tarda]
Ai.SC002_GM000348	100	8.1e-47	WP_005290397.1	MULTISPECIES: 50S ribosomal protein L23 [Edwardsiella|Edwardsiella anguillarum|Edwardsiella hoshinae|Edwardsiella ictaluri|Edwardsiella piscicida|Edwardsiella sp.|Edwardsiella tarda]
Ai.SC002_GM000349	100	3.3e-145	WP_005297575.1	MULTISPECIES: 50S ribosomal protein L2 [Edwardsiella|Edwardsiella hoshinae|Edwardsiella tarda]
Ai.SC002_GM000350	100	7.1e-20	WP_005290393.1	MULTISPECIES: 30S ribosomal protein S19 [Edwardsiella|Edwardsiella hoshinae|Edwardsiella ictaluri|Edwardsiella piscicida|Edwardsiella sp.|Edwardsiella tarda]
Ai.SC002_GM000351	100	3.2e-52	WP_005290391.1	MULTISPECIES: 50S ribosomal protein L22 [Edwardsiella|Edwardsiella hoshinae|Edwardsiella tarda]
Ai.SC002_GM000352	100	8.3e-127	WP_005290389.1	MULTISPECIES: 30S ribosomal protein S3 [Edwardsiella|Edwardsiella anguillarum|Edwardsiella hoshinae|Edwardsiella ictaluri|Edwardsiella piscicida|Edwardsiella sp.|Edwardsiella tarda]
Ai.SC002_GM000353	100	5.4e-70	WP_005290387.1	MULTISPECIES: 50S ribosomal protein L16 [Edwardsiella|Edwardsiella anguillarum|Edwardsiella hoshinae|Edwardsiella ictaluri|Edwardsiella piscicida|Edwardsiella sp.|Edwardsiella tarda]
Ai.SC002_GM000354	100	4.2e-25	WP_005290385.1	MULTISPECIES: 50S ribosomal protein L29 [Edwardsiella|Edwardsiella anguillarum|Edwardsiella hoshinae|Edwardsiella ictaluri|Edwardsiella piscicida|Edwardsiella sp.|Edwardsiella tarda]
Ai.SC002_GM000355	100	1.4e-39	WP_005290382.1	MULTISPECIES: 30S ribosomal protein S17 [Edwardsiella|Edwardsiella hoshinae|Edwardsiella tarda]
Ai.SC002_GM000356	100	4.2e-61	WP_005290380.1	MULTISPECIES: 50S ribosomal protein L14 [Edwardsiella|Edwardsiella anguillarum|Edwardsiella hoshinae|Edwardsiella ictaluri|Edwardsiella piscicida|Edwardsiella sp.|Edwardsiella tarda]
Ai.SC002_GM000357	100	1.1e-49	WP_005290378.1	MULTISPECIES: 50S ribosomal protein L24 [Edwardsiella|Edwardsiella anguillarum|Edwardsiella hoshinae|Edwardsiella piscicida|Edwardsiella sp.|Edwardsiella tarda]
Ai.SC002_GM000358	100	4.9e-95	WP_005290377.1	MULTISPECIES: 50S ribosomal protein L5 [Edwardsiella|Edwardsiella anguillarum|Edwardsiella piscicida|Edwardsiella sp.|Edwardsiella tarda]
Ai.SC002_GM000359	100	8.8e-49	WP_005290375.1	MULTISPECIES: 30S ribosomal protein S14 [Edwardsiella|Edwardsiella hoshinae|Edwardsiella tarda]
Ai.SC002_GM000360	100	7.3e-64	WP_005290373.1	MULTISPECIES: 30S ribosomal protein S8 [Edwardsiella|Edwardsiella anguillarum|Edwardsiella hoshinae|Edwardsiella ictaluri|Edwardsiella sp.|Edwardsiella tarda]
Ai.SC002_GM000361	100	2e-93	WP_005290371.1	50S ribosomal protein L6 [Edwardsiella tarda]
Ai.SC002_GM000362	100	8.6e-56	WP_005290368.1	50S ribosomal protein L18 [Edwardsiella tarda]
Ai.SC002_GM000363	100	1.2e-84	WP_005290366.1	MULTISPECIES: 30S ribosomal protein S5 [Edwardsiella|Edwardsiella hoshinae|Edwardsiella ictaluri|Edwardsiella piscicida|Edwardsiella sp.|Edwardsiella tarda]
Ai.SC002_GM000364	100	9.7e-24	WP_005290362.1	MULTISPECIES: 50S ribosomal protein L30 [Edwardsiella|Edwardsiella hoshinae|Edwardsiella ictaluri|Edwardsiella piscicida|Edwardsiella sp.|Edwardsiella tarda]
Ai.SC002_GM000365	100	2.1e-72	WP_005290360.1	MULTISPECIES: 50S ribosomal protein L15 [Edwardsiella|Edwardsiella ictaluri|Edwardsiella piscicida|Edwardsiella sp.|Edwardsiella tarda]
Ai.SC002_GM000366	100	8.1e-248	WP_005290357.1	MULTISPECIES: preprotein translocase subunit SecY [Edwardsiella|Edwardsiella ictaluri|Edwardsiella piscicida|Edwardsiella sp.|Edwardsiella tarda]
Ai.SC002_GM000367	99.2	3.5e-57	WP_005297560.1	30S ribosomal protein S13 [Edwardsiella tarda]
Ai.SC002_GM000368	100	1.1e-106	WP_005290355.1	MULTISPECIES: 30S ribosomal protein S4 [Edwardsiella|Edwardsiella hoshinae|Edwardsiella ictaluri|Edwardsiella piscicida|Edwardsiella sp.|Edwardsiella tarda]
Ai.SC002_GM000369	100	1.7e-181	WP_005290354.1	MULTISPECIES: DNA-directed RNA polymerase subunit alpha [Edwardsiella|Edwardsiella ictaluri|Edwardsiella piscicida|Edwardsiella sp.|Edwardsiella tarda]
Ai.SC002_GM000370	100	1.2e-63	WP_005297556.1	MULTISPECIES: 50S ribosomal protein L17 [Edwardsiella|Edwardsiella hoshinae|Edwardsiella piscicida|Edwardsiella tarda]
Ai.SC002_GM000371	99.2	1.3e-62	WP_005297554.1	hypothetical protein [Edwardsiella tarda]
Ai.SC002_GM000372	100	1.3e-80	WP_005290347.1	heavy metal-responsive transcriptional regulator [Edwardsiella tarda]
Ai.SC002_GM000373	100	1.4e-68	WP_005290344.1	large conductance mechanosensitive channel protein [Edwardsiella tarda ATCC 23685]
Ai.SC002_GM000374	100	6.5e-275	WP_005290343.1	Trk system potassium uptake protein TrkH [Edwardsiella tarda]
Ai.SC002_GM000375	100	7.8e-254	WP_005290339.1	potassium transporter peripheral membrane component [Edwardsiella tarda]
Ai.SC002_GM000376	99.8	4.2e-249	WP_035600118.1	16S rRNA m5C967 methyltransferase [Edwardsiella tarda]
Ai.SC002_GM000377	99.7	8.5e-175	WP_005290336.1	methionyl-tRNA formyltransferase [Edwardsiella tarda]
Ai.SC002_GM000378	100	1.7e-89	WP_005290333.1	peptide deformylase [Edwardsiella tarda]
Ai.SC002_GM000379	99.5	1.2e-207	WP_005290331.1	DNA protecting protein DprA [Edwardsiella tarda ATCC 23685]
Ai.SC002_GM000380	100	3.4e-81	WP_005290329.1	hypothetical protein [Edwardsiella tarda|Edwardsiella tarda,]
Ai.SC002_GM000381	100	8.7e-111	WP_005290327.1	topoisomerase DNA-binding C4 zinc finger domain protein [Edwardsiella tarda ATCC 23685]
Ai.SC002_GM000382	100	6.2e-104	EFE21369.1	tRNA threonylcarbamoyladenosine biosynthesis protein RimN [Edwardsiella tarda ATCC 15947 = NBRC 105688]
Ai.SC002_GM000383	99.6	1.3e-150	WP_035604900.1	shikimate dehydrogenase [Edwardsiella tarda]
Ai.SC002_GM000384	100	1.4e-28	WP_035600123.1	hypothetical protein [Edwardsiella tarda|Edwardsiella tarda,]
Ai.SC002_GM000385	100	2.1e-101	WP_005297546.1	gamma carbonic anhydrase family protein [Edwardsiella tarda]
Ai.SC002_GM000386	100	1.9e-213	WP_005289704.1	class C beta-lactamase [Edwardsiella tarda]
Ai.SC002_GM000387	100	5.6e-179	WP_005289706.1	homoserine O-succinyltransferase [Edwardsiella tarda]
Ai.SC002_GM000388	99.9	0	WP_005289708.1	putative radical SAM protein YgiQ [Edwardsiella tarda ATCC 23685]
Ai.SC002_GM000389	99.7	2e-162	EFE21678.1	oxidoreductase, aldo/keto reductase family protein [Edwardsiella tarda ATCC 23685]
Ai.SC002_GM000390	99.8	4.4e-232	EFE21679.1	aminotransferase, class I/II [Edwardsiella tarda ATCC 23685]
Ai.SC002_GM000391	100	6.9e-76	WP_005289714.1	secondary thiamine-phosphate synthase enzyme [Edwardsiella tarda ATCC 23685]
Ai.SC002_GM000392	100	3.1e-58	WP_005289715.1	hypothetical protein [Edwardsiella tarda|Edwardsiella tarda,]
Ai.SC002_GM000393	99.9	0	WP_005296133.1	excinuclease ABC subunit A [Edwardsiella tarda]
Ai.SC002_GM000394	100	3e-103	WP_005289723.1	single-strand binding family protein [Edwardsiella tarda ATCC 23685]
Ai.SC002_GM000396	100	2.3e-49	EFE21643.1	hypothetical protein [Edwardsiella tarda ATCC 23685, EDWATA_03347]
Ai.SC002_GM000397	100	0	WP_005289730.1	sigma-54-dependent Fis family transcriptional regulator [Edwardsiella tarda]
Ai.SC002_GM000398	100	4.1e-227	WP_005289733.1	putative carbamoyltransferase YgeW [Edwardsiella tarda]
Ai.SC002_GM000399	99.7	3.6e-231	WP_005289735.1	putative diaminopropionate ammonia-lyase [Edwardsiella tarda]
Ai.SC002_GM000400	100	2.2e-239	WP_005289737.1	putative selenium metabolism hydrolase [Edwardsiella tarda]
Ai.SC002_GM000401	100	6.4e-272	WP_005289740.1	D-phenylhydantoinase [Edwardsiella tarda ATCC 15947 = NBRC 105688]
Ai.SC002_GM000402	100	2.5e-171	EFE21650.1	putative carbamate kinase-like protein [Edwardsiella tarda]
Ai.SC002_GM000403	99.8	1.3e-300	WP_035596993.1	hypothetical protein [Edwardsiella tarda]
Ai.SC002_GM000404	100	1.3e-158	WP_047059049.1	hypothetical protein [Edwardsiella tarda|Edwardsiella tarda,]
Ai.SC002_GM000405	99.5	3e-109	WP_035605812.1	hypothetical protein [Edwardsiella tarda]
Ai.SC002_GM000406	100	0	WP_068870406.1	putative selenate reductase subunit YgfK [Edwardsiella tarda]
Ai.SC002_GM000407	100	8.6e-258	WP_005289756.1	chlorohydrolase/aminohydrolase [Edwardsiella tarda]
Ai.SC002_GM000408	100	3.1e-138	WP_005289758.1	putative selenate reductase, FAD-binding subunit [Edwardsiella tarda ATCC 23685]
Ai.SC002_GM000409	100	0	WP_005289762.1	putative selenate reductase, molybdenum-binding subunit [Edwardsiella tarda ATCC 23685]
Ai.SC002_GM000410	100	3.7e-237	WP_005289763.1	xanthine permease XanQ [Edwardsiella tarda]
Ai.SC002_GM000411	100	1.3e-258	WP_005296149.1	guanine deaminase [Edwardsiella tarda]
Ai.SC002_GM000412	100	1.7e-248	WP_005289768.1	putative NCS2 family transporter [Edwardsiella tarda ATCC 15947 = NBRC 105688]
Ai.SC002_GM000413	100	8.9e-305	WP_035597009.1	sodium: proton antiporter [Edwardsiella tarda]
Ai.SC002_GM000414	100	1.9e-179	WP_005289772.1	LysR family transcriptional regulator [Edwardsiella tarda]
Ai.SC002_GM000415	100	4.4e-70	WP_005296158.1	murein hydrolase regulator LrgA [Edwardsiella tarda]
Ai.SC002_GM000416	100	1.1e-120	WP_035597012.1	murein hydrolase effector protein [Edwardsiella tarda]
Ai.SC002_GM000417	100	2e-57	WP_005289778.1	hypothetical protein [Edwardsiella tarda|Edwardsiella tarda,]
Ai.SC002_GM000418	100	1.9e-70	EFE21667.1	hypothetical protein [Edwardsiella tarda]
Ai.SC002_GM000419	100	4.6e-44	EFE21669.1	hypothetical protein [Edwardsiella tarda ATCC 23685, EDWATA_03373]
Ai.SC002_GM000420	99.4	5.5e-94	WP_005289784.1	hypothetical protein [Edwardsiella tarda|Edwardsiella tarda,]
Ai.SC002_GM000421	100	1.4e-46	WP_000462905.1	DNA-binding protein Fis, Hin recombinational enhancer-binding protein, global DNA-binding transcriptional dual regulator Fis, Transcriptional regulator containing PAS, AAA-type ATPase, and DNA-binding domains, nitrogen regulation protein NR(I), Bacterial regulatory protein, Fis family [Achromobacter sp.|Atlantibacter hermannii|Cedecea davisae|Citrobacter farmeri|Citrobacter freundii|Citrobacter k…
Ai.SC002_GM000422	100	3.4e-190	WP_005289787.1	tRNA dihydrouridine synthase DusB [Edwardsiella tarda]
Ai.SC002_GM000423	98.7	1.2e-34	WP_035597023.1	hypothetical protein [Edwardsiella tarda]
Ai.SC002_GM000424	100	2.5e-168	WP_005296166.1	ribosomal protein L11 methyltransferase [Edwardsiella tarda]
Ai.SC002_GM000425	100	8.2e-270	WP_005289795.1	sodium/panthothenate symporter [Edwardsiella tarda]
Ai.SC002_GM000426	100	1.3e-39	WP_005289796.1	hypothetical protein [Edwardsiella tarda|Edwardsiella tarda,]
Ai.SC002_GM000427	64.6	4.2e-20	WP_038904544.1	hypothetical protein [Dickeya zeae]
Ai.SC002_GM000428	92	2.2e-16	AGH74012.1	Hok/gef cell toxic protein [Edwardsiella piscicida C07-087]
Ai.SC002_GM000430	68.5	2.7e-232	WP_070802020.1	hypothetical protein [Salmonella enterica|Salmonella enterica,]
Ai.SC002_GM000431	67.8	3.1e-63	WP_070802019.1	DNA-binding protein [Salmonella enterica]
Ai.SC002_GM000432	45.2	2.6e-42	WP_053253520.1	hypothetical protein [Salmonella enterica]
Ai.SC002_GM000434	55.2	1.4e-28	WP_070789848.1	hypothetical protein [Salmonella enterica|Salmonella enterica,]
Ai.SC002_GM000435	65.1	2.6e-66	EHC91180.1	tail fiber assembly like-protein [Salmonella enterica subsp. enterica serovar Rubislaw str. A4-653]
Ai.SC002_GM000436	44.9	1.8e-33	KDU36253.1	prophage tail fiber N-terminal family protein, partial [Escherichia coli 3-073-06_S4_C1]
Ai.SC002_GM000437	57.7	1.5e-121	AKW03459.1	hypothetical protein [Salmonella enterica subsp. enterica serovar Choleraesuis str. ATCC 10708, SEEC0708_015635]
Ai.SC002_GM000438	61.6	7.9e-67	WP_070800821.1	hypothetical protein [Salmonella enterica|Salmonella enterica,]
Ai.SC002_GM000439	71.2	1.3e-161	WP_070802014.1	hypothetical protein [Salmonella enterica|Salmonella enterica,]
Ai.SC002_GM000440	64.8	5.6e-30	WP_070802013.1	hypothetical protein [Salmonella enterica|Salmonella enterica,]
Ai.SC002_GM000441	51.6	3.3e-190	WP_053253459.1	phage tail protein [Salmonella enterica]
Ai.SC002_GM000442	77.3	7.2e-11	AIK80242.1	hypothetical protein [Klebsiella pneumoniae subsp. pneumoniae, VK055_1622]
Ai.SC002_GM000443	67.8	7e-26	WP_070800817.1	hypothetical protein [Salmonella enterica|Salmonella enterica,]
Ai.SC002_GM000444	56.6	3.2e-36	EHD05979.1	Phage endopeptidase [Salmonella enterica subsp. enterica serovar Wandsworth str. A4-580]
Ai.SC002_GM000445	79.3	2.6e-74	WP_046376859.1	lysozyme [Salmonella enterica]
Ai.SC002_GM000446	52.1	1.9e-13	ERO00952.1	Lysis S family protein [Salmonella enterica]
Ai.SC002_GM000447	72.8	2.4e-58	WP_053253464.1	phage tail protein [Salmonella enterica]
Ai.SC002_GM000448	61.9	2.8e-127	WP_070800812.1	phage tail protein [Salmonella enterica]
Ai.SC002_GM000449	40.2	1.1e-36	WP_034165807.1	hypothetical protein [Edwardsiella anguillarum|Edwardsiella sp.]
Ai.SC002_GM000451	50.3	1.1e-37	WP_034165805.1	phage head completion protein [Edwardsiella anguillarum ET080813]
Ai.SC002_GM000452	55	3.4e-67	WP_053272560.1	terminase [Escherichia coli]
Ai.SC002_GM000453	70.8	8e-129	WP_032082646.1	major capsid protein [Escherichia coli]
Ai.SC002_GM000455	61.4	8.4e-216	WP_032301255.1	putative Terminase%2C ATPase subunit from bacteriophage origin [Escherichia coli]
Ai.SC002_GM000456	69.5	2e-134	WP_040088461.1	phage portal protein [Escherichia coli]
Ai.SC002_GM000457	57.5	4.4e-20	ACR69427.1	phage transcriptional activator, Ogr/Delta [Edwardsiella ictaluri 93-146]
Ai.SC002_GM000458	82.1	0	WP_050979567.1	hypothetical protein [Edwardsiella tarda]
Ai.SC002_GM000462	42.3	3.3e-10	WP_000137952.1	putative upf89. 5 protein [Escherichia coli 96.0107]
Ai.SC002_GM000463	51.6	2.3e-10	WP_035597333.1	hypothetical protein [Edwardsiella tarda]
Ai.SC002_GM000464	53.3	6.3e-14	WP_034165281.1	hypothetical protein [Edwardsiella anguillarum|Edwardsiella sp.]
Ai.SC002_GM000465	42.3	8.4e-13	WP_035597340.1	hypothetical protein [Edwardsiella tarda]
Ai.SC002_GM000467	47	1.8e-13	ACR69417.1	hypothetical protein [Edwardsiella ictaluri 93-146, NT01EI_2243]
Ai.SC002_GM000468	40	5.5e-13	EHD05940.1	hypothetical protein [Salmonella enterica subsp. enterica serovar Wandsworth str. A4-580, LTSEWAN_0796]
Ai.SC002_GM000469	66.3	9.8e-29	WP_000904670.1	transcriptional regulator [Escherichia coli]
Ai.SC002_GM000470	66.8	3.9e-119	WP_064759493.1	phage integrase [Escherichia coli]
Ai.SC002_GM000471	100	6.7e-258	WP_005289798.1	acetyl-CoA carboxylase, biotin carboxylase subunit [Edwardsiella tarda]
Ai.SC002_GM000472	100	1.2e-78	WP_005289800.1	acetyl-CoA carboxylase biotin carboxyl carrier protein subunit [Edwardsiella tarda]
Ai.SC002_GM000473	100	8.3e-98	EFE21624.1	3-dehydroquinate dehydratase, type II [Edwardsiella tarda ATCC 23685]
Ai.SC002_GM000474	100	3.1e-106	WP_005289804.1	putative sulfoxide reductase heme-binding subunit [Edwardsiella tarda ATCC 15947 = NBRC 105688]
Ai.SC002_GM000475	99.7	6e-195	WP_005289806.1	putative sulfoxide reductase catalytic subunit [Edwardsiella tarda ATCC 15947 = NBRC 105688]
Ai.SC002_GM000476	100	4.8e-181	WP_047059061.1	quinone oxidoreductase [Edwardsiella tarda]
Ai.SC002_GM000477	100	0	WP_005289815.1	cyclic diguanylate phosphodiesterase (EAL) domain protein [Edwardsiella tarda ATCC 23685]
Ai.SC002_GM000478	100	1.6e-190	WP_005289819.1	regulator of ftsI, penicillin binding protein 3, septation function [Edwardsiella tarda EIB202]
Ai.SC002_GM000479	100	3.6e-184	WP_035597041.1	rod shape-determining protein MreC [Edwardsiella tarda]
Ai.SC002_GM000480	100	5.6e-90	WP_005289825.1	rod shape-determining protein MreD [Edwardsiella tarda]
Ai.SC002_GM000481	100	1.2e-105	WP_005289828.1	septum formation inhibitor Maf [Edwardsiella tarda]
Ai.SC002_GM000482	100	4.1e-277	WP_005289829.1	S1 RNA binding domain protein [Edwardsiella tarda ATCC 23685]
Ai.SC002_GM000483	99.8	0	WP_035597044.1	TIGR02099 family protein [Edwardsiella tarda]
Ai.SC002_GM000484	99.6	2.4e-157	WP_005296180.1	putative hydrolase [Edwardsiella tarda]
Ai.SC002_GM000485	100	6e-273	WP_005289837.1	TldD/PmbA family protein [Edwardsiella tarda ATCC 23685]
Ai.SC002_GM000486	100	1.5e-171	WP_005289839.1	LysR substrate binding domain protein [Edwardsiella tarda ATCC 23685]
Ai.SC002_GM000487	100	1.2e-29	WP_005289842.1	electron transfer flavoprotein FixA [Edwardsiella tarda]
Ai.SC002_GM000488	99.7	4.2e-163	EFE21593.1	efflux transporter, RND family, MFP subunit [Edwardsiella tarda ATCC 23685]
Ai.SC002_GM000489	99.8	0	WP_005289845.1	fusaric acid resistance protein conserved region [Edwardsiella tarda ATCC 23685]
Ai.SC002_GM000490	100	4.8e-170	WP_005289847.1	aspartate carbamoyltransferase catalytic subunit [Edwardsiella tarda]
Ai.SC002_GM000491	100	2.7e-81	WP_005289849.1	aspartate carbamoyltransferase, regulatory subunit [Edwardsiella tarda ATCC 23685]
Ai.SC002_GM000492	100	3.6e-63	WP_005289852.1	reactive intermediate/imine deaminase [Edwardsiella tarda]
Ai.SC002_GM000493	100	1.6e-237	WP_005289854.1	voltage-gated potassium channel TrkA [Edwardsiella tarda]
Ai.SC002_GM000494	100	2.1e-300	WP_005289856.1	aldehyde dehydrogenase (NAD) family protein [Edwardsiella tarda]
Ai.SC002_GM000495	100	0	WP_035597056.1	selenocysteine-specific translation factor [Edwardsiella tarda]
Ai.SC002_GM000496	99.8	6e-262	WP_005289861.1	L-seryl-tRNA(Sec) selenium transferase [Edwardsiella tarda]
Ai.SC002_GM000497	100	1e-109	WP_005289863.1	glutathione S-transferase, C-terminal domain protein [Edwardsiella tarda]
Ai.SC002_GM000498	100	4.1e-199	WP_005289865.1	glycerophosphodiester phosphodiesterase family protein [Edwardsiella tarda]
Ai.SC002_GM000499	100	8.5e-269	WP_005289867.1	sn-glycerol-3-phosphate transporter [Edwardsiella tarda]
Ai.SC002_GM000500	100	0	WP_005289871.1	glycerol-3-phosphate dehydrogenase, anaerobic, A subunit [Edwardsiella tarda]
Ai.SC002_GM000501	99.8	4.2e-238	WP_035597066.1	anaerobic glycerol-3-phosphate dehydrogenase subunit B [Edwardsiella tarda]
Ai.SC002_GM000502	99.5	1e-233	WP_005289875.1	glycerol-3-phosphate dehydrogenase, anaerobic, C subunit [Edwardsiella tarda]
Ai.SC002_GM000503	100	6.5e-86	WP_005289881.1	toxin-antitoxin biofilm protein TabA [Edwardsiella tarda]
Ai.SC002_GM000504	99.4	2.1e-187	WP_005289883.1	ornithine carbamoyltransferase ArgI [Edwardsiella tarda]
Ai.SC002_GM000505	100	2.4e-76	WP_005289885.1	ribonuclease regulator RraB [Edwardsiella tarda]
Ai.SC002_GM000506	100	7e-91	EFE21614.1	acetyltransferase, GNAT family [Edwardsiella tarda ATCC 23685]
Ai.SC002_GM000507	100	1.8e-247	WP_035605899.1	nitrate ABC transporter ATP-binding protein [Edwardsiella tarda]
Ai.SC002_GM000508	99.7	0	WP_047059080.1	sulfonate ABC transporter permease [Edwardsiella tarda]
Ai.SC002_GM000509	100	0	WP_005289892.1	valyl-tRNA synthetase [Edwardsiella tarda ATCC 15947 = NBRC 105688]
Ai.SC002_GM000510	100	2e-81	WP_005296201.1	DNA polymerase III subunit chi [Edwardsiella tarda]
Ai.SC002_GM000511	100	8.2e-289	WP_005289896.1	multifunctional aminopeptidase A [Edwardsiella tarda]
Ai.SC002_GM000512	99.5	5e-203	WP_068870432.1	lipopolysaccharide ABC transporter permease LptF [Edwardsiella tarda]
Ai.SC002_GM000513	100	2e-196	WP_068870434.1	lipopolysaccharide ABC transporter permease LptG [Edwardsiella tarda]
Ai.SC002_GM000514	99.7	3.4e-218	WP_035605914.1	D-alanyl-D-alanine-carboxypeptidase/endopeptidase AmpH [Edwardsiella tarda]
Ai.SC002_GM000515	100	1.3e-175	WP_005289907.1	putative L, D-transpeptidase [Edwardsiella tarda]
Ai.SC002_GM000516	60	1.1e-39	WP_032260088.1	phage integrase family protein [Escherichia coli|Shigella sonnei]
Ai.SC002_GM000517	48.2	6.7e-154	CCQ38461.1	hypothetical protein [Yersinia enterocolitica (type O:5) str. YE53/03, YE5303_43001]
Ai.SC002_GM000518	97.1	4.2e-54	CGD24630.1	HNH nuclease [Salmonella enterica subsp. enterica serovar Typhi]
Ai.SC002_GM000519	98.1	3e-175	WP_063929109.1	5'-nucleotidase [Enterobacter cloacae]
Ai.SC002_GM000520	94.6	1.9e-42	WP_035370492.1	hypothetical protein [Edwardsiella hoshinae]
Ai.SC002_GM000521	99.4	0	WP_024523910.1	type I restriction endonuclease subunit R [Edwardsiella hoshinae]
Ai.SC002_GM000522	67.1	1.6e-166	WP_065356088.1	restriction endonuclease subunit S [Kluyvera ascorbata]
Ai.SC002_GM000523	98.5	0	EFE21575.1	N-6 DNA Methylase [Edwardsiella tarda ATCC 23685]
Ai.SC002_GM000524	95.6	0	WP_070244479.1	DNA helicase [Edwardsiella hoshinae]
Ai.SC002_GM000525	95.6	7.5e-99	WP_004176137.1	MULTISPECIES: IS630 family transposase [Enterobacteriaceae|Klebsiella oxytoca|Klebsiella pneumoniae]
Ai.SC002_GM000526	89.1	2.4e-92	WP_015872648.1	hypothetical protein [Edwardsiella ictaluri]
Ai.SC002_GM000528	99	0	WP_068872181.1	beta-glucuronidase [Edwardsiella tarda]
Ai.SC002_GM000529	99.1	2.1e-251	WP_068872188.1	glucuronide transporter [Edwardsiella tarda]
Ai.SC002_GM000530	97.3	7.7e-229	WP_068872190.1	glucuronide uptake porin UidC [Edwardsiella tarda]
Ai.SC002_GM000531	100	7.6e-240	WP_005289994.1	transporter, major facilitator family protein [Edwardsiella tarda ATCC 23685]
Ai.SC002_GM000532	100	1.8e-123	WP_047059118.1	hypothetical protein [Edwardsiella tarda|Edwardsiella tarda,]
Ai.SC002_GM000533	100	6.5e-71	WP_005289998.1	hypothetical protein [Edwardsiella tarda|Edwardsiella tarda,]
Ai.SC002_GM000534	99.7	3.1e-183	EFE21553.1	hypothetical protein [Edwardsiella tarda ATCC 23685, EDWATA_03483]
Ai.SC002_GM000535	100	1.5e-134	WP_005290005.1	putative ABC transporter ATP-binding protein [Edwardsiella tarda ATCC 15947 = NBRC 105688]
Ai.SC002_GM000536	100	4.1e-177	WP_005290007.1	branched-chain amino acid ABC transporter, permease protein [Edwardsiella tarda ATCC 23685]
Ai.SC002_GM000537	99.6	1.7e-264	WP_005290009.1	alpha-glucosidase/alpha-galactosidase [Edwardsiella tarda]
Ai.SC002_GM000538	99.8	0	WP_005290011.1	LytS/YhcK-type transmembrane receptor domain protein [Edwardsiella tarda ATCC 23685]
Ai.SC002_GM000539	100	1.6e-133	WP_047059121.1	LytTR family transcriptional regulator [Edwardsiella tarda]
Ai.SC002_GM000540	100	2e-224	WP_005290015.1	putative major facilitator superfamily transporter [Edwardsiella tarda ATCC 15947 = NBRC 105688]
Ai.SC002_GM000541	100	2.1e-113	EFE21560.1	Ribose/Galactose Isomerase [Edwardsiella tarda ATCC 23685]
Ai.SC002_GM000542	100	0	WP_047059123.1	lysine decarboxylase LdcC [Edwardsiella tarda]
Ai.SC002_GM000543	100	1.4e-249	WP_047059124.1	putrescine-ornithine antiporter [Edwardsiella tarda]
Ai.SC002_GM000544	99.3	0	WP_047059126.1	ornithine decarboxylase SpeF [Edwardsiella tarda]
Ai.SC002_GM000545	94.1	1.1e-11	AGH75011.1	hypothetical protein [Edwardsiella piscicida C07-087, ETAC_14450]
Ai.SC002_GM000547	100	9.2e-221	WP_005282286.1	NiFe-hydrogenase 1 small subunit [Edwardsiella tarda]
Ai.SC002_GM000548	100	0	WP_005282283.1	NiFe-hydrogenase 1 large subunit [Edwardsiella tarda]
Ai.SC002_GM000549	100	2.3e-143	WP_005282280.1	putative NiFe-hydrogenase 1 b-type cytochrome subunit [Edwardsiella tarda]
Ai.SC002_GM000550	100	1.6e-107	WP_035600273.1	hydrogenase 1 maturation protease [Edwardsiella tarda]
Ai.SC002_GM000551	100	1.2e-63	WP_005297516.1	hydrogenase-1 operon protein HyaE [Edwardsiella tarda]
Ai.SC002_GM000552	100	6.7e-163	WP_005282274.1	HupH hydrogenase expression protein, C-terminal conserved region [Edwardsiella tarda ATCC 23685]
Ai.SC002_GM000553	100	1.1e-33	WP_005282271.1	putative rubredoxin [Edwardsiella tarda]
Ai.SC002_GM000554	100	7.5e-298	WP_005282268.1	cytochrome bd-II ubiquinol oxidase subunit I [Edwardsiella tarda]
Ai.SC002_GM000555	100	6.7e-219	WP_005282265.1	cytochrome d ubiquinol oxidase, subunit II [Edwardsiella tarda ATCC 23685]
Ai.SC002_GM000556	100	1.3e-08	WP_068870376.1	YbgT family membrane protein [Edwardsiella tarda]
Ai.SC002_GM000557	98.5	3.2e-143	EFE24252.1	hypothetical protein [Edwardsiella tarda ATCC 23685, EDWATA_00711]
Ai.SC002_GM000558	99.7	1.6e-181	WP_005282260.1	transcriptional regulator, LysR family [Edwardsiella tarda ATCC 23685]
Ai.SC002_GM000559	99.7	3.6e-228	WP_005282257.1	cyclopropane-fatty-acyl-phospholipid synthase [Edwardsiella tarda]
Ai.SC002_GM000560	100	1.5e-243	EFE24247.1	nucleoside transporter [Edwardsiella tarda ATCC 23685]
Ai.SC002_GM000561	99.8	3.9e-236	WP_047059132.1	nucleoside permease [Edwardsiella tarda]
Ai.SC002_GM000562	100	1.7e-77	WP_005282240.1	aminoglycoside 6-adenylyltransferase [Edwardsiella tarda]
Ai.SC002_GM000563	100	2.3e-132	EFE24243.1	nicotinamide mononucleotide transporter PnuC [Edwardsiella tarda]
Ai.SC002_GM000564	99.6	3e-135	WP_005282234.1	putative purine nucleoside phosphorylase [Edwardsiella tarda ATCC 23685]
Ai.SC002_GM000565	99.6	1e-135	WP_005282230.1	putative Crp family transcriptional regulator [Edwardsiella tarda ATCC 15947 = NBRC 105688]
Ai.SC002_GM000566	100	3.3e-227	WP_005282227.1	transporter, anaerobic C4-dicarboxylate uptake C (DcuC) family [Edwardsiella tarda ATCC 23685]
Ai.SC002_GM000567	99.7	4.9e-222	EFE24239.1	putative adenosine deaminase [Edwardsiella tarda ATCC 23685]
Ai.SC002_GM000568	99.7	5.3e-174	WP_005297531.1	C4-dicarboxylate ABC transporter substrate-binding protein [Edwardsiella tarda]
Ai.SC002_GM000569	100	1.3e-181	WP_005282216.1	putative 2, 3-diketo-L-gulonate transporter periplasmic protein [Edwardsiella tarda ATCC 15947 = NBRC 105688]
Ai.SC002_GM000570	100	1.6e-84	WP_035598937.1	C4-dicarboxylate ABC transporter permease [Edwardsiella tarda]
Ai.SC002_GM000571	100	1.5e-238	WP_005282210.1	putative 2, 3-diketo-L-gulonate transporter large subunit [Edwardsiella tarda ATCC 15947 = NBRC 105688]
Ai.SC002_GM000572	100	1.6e-278	WP_005282204.1	aryl-phospho-beta-D-glucosidase [Edwardsiella tarda]
Ai.SC002_GM000573	100	1.2e-81	WP_005282201.1	hypothetical protein [Edwardsiella tarda ATCC 15947 = NBRC 105688, ET1_16_00030]
Ai.SC002_GM000574	100	1.3e-43	WP_005296307.1	hypothetical protein [Edwardsiella tarda|Edwardsiella tarda,]
Ai.SC002_GM000575	100	3.7e-98	WP_005282196.1	hypothetical protein [Edwardsiella tarda|Edwardsiella tarda,]
Ai.SC002_GM000576	100	3.3e-67	WP_005282191.1	H-NS histone family protein [Edwardsiella tarda ATCC 23685]
Ai.SC002_GM000577	100	1.2e-251	WP_005296311.1	metalloprotease PmbA [Edwardsiella tarda]
Ai.SC002_GM000578	100	1.7e-253	WP_035600441.1	D-galactose transporter GalP [Edwardsiella tarda]
Ai.SC002_GM000579	100	8.9e-219	WP_005282174.1	S-adenosylmethionine synthetase [Edwardsiella tarda]
Ai.SC002_GM000580	99.8	0	WP_005296321.1	biosynthetic arginine decarboxylase [Edwardsiella tarda]
Ai.SC002_GM000581	100	1.9e-176	WP_005282158.1	agmatinase [Edwardsiella tarda]
Ai.SC002_GM000582	99.8	0	WP_005296324.1	putative sulfatase [Edwardsiella tarda]
Ai.SC002_GM000583	100	0	WP_005282153.1	transketolase TktA [Edwardsiella tarda]
Ai.SC002_GM000584	100	2.6e-193	WP_035596549.1	erythrose-4-phosphate dehydrogenase [Edwardsiella tarda]
Ai.SC002_GM000585	99.7	5.8e-210	EFE24310.1	phosphoglycerate kinase [Edwardsiella tarda ATCC 23685]
Ai.SC002_GM000586	100	5.6e-207	EFE24309.1	fructose-bisphosphate aldolase, class II [Edwardsiella tarda ATCC 23685]
Ai.SC002_GM000587	100	6.1e-86	ADM40432.1	Transposase [Edwardsiella tarda FL6-60]
Ai.SC002_GM000588	100	6.4e-153	WP_005282142.1	transporter, small conductance mechanosensitive ion channel MscS family protein [Edwardsiella tarda ATCC 23685]
Ai.SC002_GM000589	99.5	4.9e-115	WP_005282141.1	arginine exporter protein ArgO [Edwardsiella tarda]
Ai.SC002_GM000590	100	3.5e-122	WP_005296335.1	oxidative stress defense protein [Edwardsiella tarda]
Ai.SC002_GM000591	100	3e-166	WP_005282136.1	chromosome replication initiation inhibitor protein [Edwardsiella tarda]
Ai.SC002_GM000592	100	2.8e-116	WP_005282135.1	ribose 5-phosphate isomerase A [Edwardsiella tarda]
Ai.SC002_GM000593	100	1e-228	WP_005282132.1	putative phosphoglycerate dehydrogenase [Edwardsiella tarda ATCC 23685]
Ai.SC002_GM000594	98.2	3.6e-124	WP_005282130.1	5-formyltetrahydrofolate cyclo-ligase [Edwardsiella tarda]
Ai.SC002_GM000595	100	8.3e-53	WP_005282128.1	MULTISPECIES: cell division protein ZapA [Edwardsiella|Edwardsiella tarda]
Ai.SC002_GM000596	100	1.1e-100	WP_035596558.1	hypothetical protein [Edwardsiella tarda|Edwardsiella tarda,]
Ai.SC002_GM000597	100	2.8e-256	EFE24299.1	aminopeptidase P domain protein [Edwardsiella tarda ATCC 23685]
Ai.SC002_GM000598	100	2e-221	WP_005282122.1	2-polyprenyl-6-methoxyphenol 4-hydroxylase [Edwardsiella tarda ATCC 23685]
Ai.SC002_GM000599	99.8	3.8e-228	WP_047059147.1	FAD-dependent 2-octaprenylphenol hydroxylase [Edwardsiella tarda]
Ai.SC002_GM000600	100	1.4e-21	EFE24296.1	hypothetical protein [Edwardsiella tarda ATCC 23685, EDWATA_00657]
Ai.SC002_GM000601	99.7	3.1e-205	WP_005296344.1	glycine cleavage system protein T [Edwardsiella tarda]
Ai.SC002_GM000602	99.2	6e-66	EFE24293.1	glycine cleavage system H protein [Edwardsiella tarda ATCC 23685]
Ai.SC002_GM000603	99.9	0	WP_005282110.1	glycine dehydrogenase (aminomethyl-transferring) [Edwardsiella tarda]
Ai.SC002_GM000604	99.8	5.3e-266	EFE24290.1	amino acid carrier protein [Edwardsiella tarda ATCC 23685]
Ai.SC002_GM000605	99.5	2.1e-110	WP_035603998.1	hemolysin III family protein [Edwardsiella tarda]
Ai.SC002_GM000606	95.3	1.8e-157	WP_024524372.1	nucleoside-specific channel-forming protein Tsx [Edwardsiella hoshinae]
Ai.SC002_GM000607	99.6	6.3e-150	WP_005282094.1	putative quinate/shikimate dehydrogenase [Edwardsiella tarda]
Ai.SC002_GM000608	99.7	7.9e-187	EFE24284.1	folate-binding protein YgfZ [Edwardsiella tarda ATCC 23685]
Ai.SC002_GM000609	100	1.3e-33	WP_005296359.1	hypothetical protein [Edwardsiella tarda|Edwardsiella tarda,]
Ai.SC002_GM000610	100	6.3e-65	WP_005296363.1	hypothetical protein [Edwardsiella tarda]
Ai.SC002_GM000611	100	3.6e-95	WP_005282086.1	flavodoxin FldB [Edwardsiella tarda]
Ai.SC002_GM000612	99.7	9.5e-168	WP_005282082.1	site-specific tyrosine recombinase XerD [Edwardsiella tarda]
Ai.SC002_GM000613	100	9.7e-131	WP_005282080.1	bifunctional protein-disulfide isomerase/oxidoreductase DsbC [Edwardsiella tarda]
Ai.SC002_GM000614	99.8	0	WP_005296366.1	single-stranded DNA-specific 5'-3' exonuclease [Edwardsiella tarda]
Ai.SC002_GM000615	97.5	1.2e-14	EFE24273.1	hypothetical protein [Edwardsiella tarda ATCC 23685, EDWATA_00634]
Ai.SC002_GM000616	100	1.8e-163	WP_005282074.1	peptide chain release factor 2 [Edwardsiella tarda]
Ai.SC002_GM000617	100	4e-291	WP_005296369.1	lysyl-tRNA synthetase [Edwardsiella tarda ATCC 15947 = NBRC 105688]
Ai.SC002_GM000618	66.2	7.9e-97	EFE24332.1	Hep/Hag repeat protein [Edwardsiella tarda ATCC 23685]
Ai.SC002_GM000619	99.5	4.2e-103	WP_005282062.1	hypothetical protein [Edwardsiella tarda|Edwardsiella tarda,]
Ai.SC002_GM000620	100	5.1e-77	WP_005296376.1	hypothetical protein [Edwardsiella tarda]
Ai.SC002_GM000621	99.7	8.7e-166	WP_035596582.1	lipid A biosynthesis palmitoleoyl acyltransferase [Edwardsiella tarda]
Ai.SC002_GM000622	99.8	0	WP_047059154.1	chondroitinase [Edwardsiella tarda]
Ai.SC002_GM000623	100	0	WP_035596587.1	chondroitin lyase [Edwardsiella tarda]
Ai.SC002_GM000624	99.3	0	WP_005282049.1	outer membrane autotransporter barrel domain protein [Edwardsiella tarda ATCC 23685]
Ai.SC002_GM000625	99	8.5e-169	WP_035596589.1	hypothetical protein [Edwardsiella tarda]
Ai.SC002_GM000626	99.8	0	WP_035596591.1	exported sulfatase [Edwardsiella tarda]
Ai.SC002_GM000627	99.4	2.5e-174	WP_005282044.1	LysR substrate binding domain protein [Edwardsiella tarda ATCC 23685]
Ai.SC002_GM000628	99.8	1.5e-240	WP_035604027.1	diaminopimelate decarboxylase [Edwardsiella tarda]
Ai.SC002_GM000629	100	0	WP_005282040.1	hyc/hyp operon transcriptional activator [Edwardsiella tarda ATCC 15947 = NBRC 105688]
Ai.SC002_GM000630	100	3.8e-83	WP_005282037.1	formate hydrogenlyase regulatory protein HycA [Edwardsiella tarda]
Ai.SC002_GM000631	100	7.3e-185	WP_068870390.1	hydrogenase expression/formation protein HypE [Edwardsiella tarda]
Ai.SC002_GM000632	99.7	2.1e-217	WP_068870331.1	hydrogenase formation protein HypD [Edwardsiella tarda]
Ai.SC002_GM000633	100	6e-47	WP_005282030.1	NiFe-hydrogenase 2 accessory protein HybG [Edwardsiella tarda ATCC 15947 = NBRC 105688]
Ai.SC002_GM000634	99.5	1.9e-117	WP_068870328.1	hydrogenase accessory protein HypB [Edwardsiella tarda]
Ai.SC002_GM000635	95.2	7.7e-76	EFE24343.1	hypothetical protein [Edwardsiella tarda ATCC 23685, EDWATA_00610]
Ai.SC002_GM000636	100	1.5e-60	WP_005282024.1	putative NiFe-hydrogenase 2 nickel incorporation protein HybF [Edwardsiella tarda ATCC 15947 = NBRC 105688]
Ai.SC002_GM000637	100	0	WP_005282020.1	NiFe-hydrogenase maturation protein HypF [Edwardsiella tarda ATCC 15947 = NBRC 105688]
Ai.SC002_GM000638	100	6.5e-103	WP_005296393.1	electron transport protein HydN [Edwardsiella tarda ATCC 15947 = NBRC 105688]
Ai.SC002_GM000639	100	0	WP_005282016.1	formate dehydrogenase, alpha subunit [Edwardsiella tarda]
Ai.SC002_GM000640	100	6.9e-76	EFE24337.1	formate dehydrogenase H [Edwardsiella tarda ATCC 23685]
Ai.SC002_GM000641	100	7.6e-87	WP_005282012.1	hydrogenase 3 maturation endopeptidase HyCI [Edwardsiella tarda]
Ai.SC002_GM000642	100	9.1e-79	WP_005282010.1	formate hydrogenlyase maturation protein HycH [Edwardsiella tarda]
Ai.SC002_GM000643	100	1.3e-155	WP_005296401.1	NiFe-hydrogenase 3 small subunit [Edwardsiella tarda]
Ai.SC002_GM000644	100	6e-104	WP_035604055.1	formate hydrogenlyase complex iron-sulfur subunit [Edwardsiella tarda]
Ai.SC002_GM000645	100	0	WP_035598670.1	hydrogenase 3 large subunit [Edwardsiella tarda]
Ai.SC002_GM000646	99.7	1e-167	EFE24352.1	NADH dehydrogenase [Edwardsiella tarda ATCC 23685]
Ai.SC002_GM000647	100	0	WP_068870322.1	formate hydrogenlyase [Edwardsiella tarda]
Ai.SC002_GM000648	100	8.9e-117	WP_005296409.1	formate hydrogen lyase iron-sulfur subunit HycB [Edwardsiella tarda]
Ai.SC002_GM000649	100	8.7e-186	WP_005281988.1	putative asc operon transcriptional regulator AscG [Edwardsiella tarda ATCC 15947 = NBRC 105688]
Ai.SC002_GM000650	100	5.4e-188	WP_005281987.1	gal operon transcriptional repressor [Edwardsiella tarda ATCC 15947 = NBRC 105688]
Ai.SC002_GM000651	99.6	0	EFE24357.1	bifunctional acyl-[acyl carrier protein] synthetase/2-acylglycerophosphoethanolamine acyltransferase [Edwardsiella tarda ATCC 23685]
Ai.SC002_GM000652	99.5	1.2e-223	WP_035596878.1	lysophospholipid transporter LplT [Edwardsiella tarda]
Ai.SC002_GM000653	99.8	1e-269	WP_035596880.1	alkaline phosphatase [Edwardsiella tarda]
Ai.SC002_GM000654	99.6	7.1e-157	WP_047059178.1	polysaccharide biosynthesis protein [Edwardsiella tarda]
Ai.SC002_GM000655	100	6.5e-127	WP_005281973.1	integral membrane protein TerC family [Edwardsiella tarda]
Ai.SC002_GM000656	100	6e-130	WP_005296423.1	DNA mismatch repair protein MutH [Edwardsiella tarda]
Ai.SC002_GM000657	99.4	1.7e-100	WP_005281964.1	bis(5'-nucleosyl)-tetraphosphatase [Edwardsiella tarda ATCC 23685]
Ai.SC002_GM000658	99.9	0	GAC65413.1	phosphoenolpyruvate--protein phosphotransferase PtsP [Edwardsiella tarda ATCC 15947 = NBRC 105688]
Ai.SC002_GM000659	100	8.9e-58	WP_005281959.1	cell division protein FtsB [Edwardsiella tarda]
Ai.SC002_GM000660	99.6	9.7e-131	WP_035604085.1	2-C-methyl-D-erythritol 4-phosphate cytidylyltransferase [Edwardsiella tarda]
Ai.SC002_GM000661	100	2.2e-83	WP_005281955.1	2-C-methyl-D-erythritol 2, 4-cyclodiphosphate synthase [Edwardsiella tarda]
Ai.SC002_GM000662	99.7	1.3e-197	WP_005281953.1	tRNA pseudouridine(13) synthase TruD [Edwardsiella tarda]
Ai.SC002_GM000663	99.6	6.5e-141	WP_035604088.1	5'/3'-nucleotidase SurE [Edwardsiella tarda]
Ai.SC002_GM000664	100	1.8e-112	WP_005281948.1	protein-L-isoaspartate O-methyltransferase [Edwardsiella tarda]
Ai.SC002_GM000665	100	5.8e-176	EFE24390.1	murein hydrolase activator NlpD [Edwardsiella tarda ATCC 15947 = NBRC 105688]
Ai.SC002_GM000666	100	9.1e-180	WP_005281944.1	RNA polymerase sigma factor RpoS [Edwardsiella tarda]
Ai.SC002_GM000667	99.9	0	WP_047059180.1	DNA mismatch repair protein MutS [Edwardsiella tarda]
Ai.SC002_GM000668	99.4	1.9e-91	WP_068870307.1	transcriptional regulator [Edwardsiella tarda]
Ai.SC002_GM000669	100	8.7e-55	WP_035594255.1	acid-resistance protein [Edwardsiella tarda]
Ai.SC002_GM000670	100	4.3e-280	WP_005281935.1	methyl-accepting chemotaxis protein signaling domain protein [Edwardsiella tarda]
Ai.SC002_GM000671	100	2.7e-278	WP_005281933.1	glutamate decarboxylase B [Edwardsiella tarda]
Ai.SC002_GM000672	100	1.9e-301	WP_005281931.1	putative glutamate/gamma-aminobutyrate antiporter [Edwardsiella tarda]
Ai.SC002_GM000673	100	2.1e-173	WP_047059184.1	glutaminase [Edwardsiella tarda]
Ai.SC002_GM000674	100	1.2e-235	WP_047059186.1	amino acid permease [Edwardsiella tarda]
Ai.SC002_GM000675	100	6.3e-113	WP_005281925.1	MarC family integral membrane protein [Edwardsiella tarda ATCC 23685]
Ai.SC002_GM000676	100	2.6e-87	WP_005281923.1	competence/damage-inducible domain protein CinA [Edwardsiella tarda ATCC 23685]
Ai.SC002_GM000677	99.7	7.7e-193	WP_005281921.1	DNA recombination/repair protein RecA [Edwardsiella tarda]
Ai.SC002_GM000678	100	8.5e-83	EFE24376.1	regulatory protein RecX [Edwardsiella tarda]
Ai.SC002_GM000679	100	0	WP_005281915.1	alanyl-tRNA synthetase [Edwardsiella tarda]
Ai.SC002_GM000680	55.9	3.8e-10	WP_054424695.1	hypothetical protein [Morganella morganii|Morganella morganii,]
Ai.SC002_GM000681	99.5	1.9e-105	EFE24411.1	beta-phosphoglucomutase family hydrolase [Edwardsiella tarda ATCC 23685]
Ai.SC002_GM000682	100	2.2e-74	WP_005281908.1	hypothetical protein [Edwardsiella tarda]
Ai.SC002_GM000683	99.8	2.2e-305	WP_035598463.1	glutamate--cysteine ligase [Edwardsiella tarda]
Ai.SC002_GM000684	100	3.1e-94	WP_005281902.1	S-ribosylhomocysteinase LuxS [Edwardsiella tarda]
Ai.SC002_GM000685	99.8	2e-235	WP_005281900.1	hypothetical protein [Edwardsiella tarda|Edwardsiella tarda,]
Ai.SC002_GM000686	100	5.4e-143	WP_005281898.1	cytochrome c assembly protein [Edwardsiella tarda ATCC 23685]
Ai.SC002_GM000687	100	8e-251	WP_005281893.1	signal recognition particle protein [Edwardsiella tarda]
Ai.SC002_GM000688	100	6.3e-50	EFE24403.1	ribosomal protein S16 [Edwardsiella tarda ATCC 23685]
Ai.SC002_GM000689	100	1.7e-98	WP_005281888.1	16S rRNA processing protein RimM [Edwardsiella tarda ATCC 23685]
Ai.SC002_GM000690	100	1.5e-142	WP_005281887.1	tRNA (guanosine(37)-N1)-methyltransferase TrmD [Edwardsiella tarda]
Ai.SC002_GM000691	100	6.5e-56	WP_005281885.1	MULTISPECIES: 50S ribosomal protein L19 [Edwardsiella|Edwardsiella hoshinae|Edwardsiella tarda]
Ai.SC002_GM000692	99.3	3.6e-80	WP_005281882.1	methyltransferase domain protein [Edwardsiella tarda ATCC 23685]
Ai.SC002_GM000693	100	4.1e-143	WP_005296482.1	hypothetical protein [Edwardsiella tarda]
Ai.SC002_GM000694	100	2.1e-251	WP_005281876.1	transporter, anaerobic C4-dicarboxylate uptake (Dcu) family [Edwardsiella tarda ATCC 23685]
Ai.SC002_GM000695	100	3.5e-102	WP_005281869.1	hypothetical protein [Edwardsiella tarda|Edwardsiella tarda,]
Ai.SC002_GM000696	100	5.6e-168	WP_005281867.1	AraC family transcriptional regulator [Edwardsiella tarda]
Ai.SC002_GM000697	100	6.3e-130	WP_005281865.1	response regulator receiver domain protein [Edwardsiella tarda]
Ai.SC002_GM000698	100	5.3e-205	EFE24420.1	3-deoxy-7-phosphoheptulonate synthase [Edwardsiella tarda ATCC 23685]
Ai.SC002_GM000699	99.7	9e-208	WP_005281861.1	bifunctional chorismate mutase/prephenate dehydrogenase [Edwardsiella tarda]
Ai.SC002_GM000700	100	1.2e-215	WP_005281858.1	bifunctional chorismate mutase/prephenate dehydratase [Edwardsiella tarda]
Ai.SC002_GM000701	100	5.3e-55	WP_005281856.1	MULTISPECIES: ribosomal subunit interface protein [Edwardsiella|Edwardsiella hoshinae|Edwardsiella tarda]
Ai.SC002_GM000702	100	9.6e-134	WP_005281854.1	outer membrane protein biogenesis protein BamD [Edwardsiella tarda ATCC 15947 = NBRC 105688]
Ai.SC002_GM000703	100	6.5e-186	WP_005281851.1	23S rRNA pseudouridine(1911/1915/1917) synthase [Edwardsiella tarda]
Ai.SC002_GM000704	99.6	3.2e-137	WP_005281850.1	conserved hypothetical protein, YfiH family [Edwardsiella tarda|Edwardsiella tarda,]
Ai.SC002_GM000705	100	0	WP_005281848.1	ATP-dependent chaperone protein ClpB [Edwardsiella tarda]
Ai.SC002_GM000706	99.3	4.7e-150	EFE21709.1	endonuclease/exonuclease/phosphatase family protein [Edwardsiella tarda ATCC 23685]
Ai.SC002_GM000707	100	3.6e-198	WP_047059254.1	lytic murein transglycosylase [Edwardsiella tarda]
Ai.SC002_GM000708	100	9.2e-146	WP_035600477.1	hydroxyacylglutathione hydrolase [Edwardsiella tarda]
Ai.SC002_GM000709	100	5.8e-122	EFE21707.1	methyltransferase domain protein [Edwardsiella tarda ATCC 23685]
Ai.SC002_GM000710	100	1.3e-88	WP_005289597.1	ribonuclease HI [Edwardsiella tarda]
Ai.SC002_GM000711	100	2.8e-133	WP_035600474.1	DNA polymerase III subunit epsilon [Edwardsiella tarda]
Ai.SC002_GM000712	67.2	8.6e-13	CCK45372.1	putative uncharacterized protein [Escherichia coli]
Ai.SC002_GM000713	99.3	7.4e-243	EFE21701.1	globin [Edwardsiella tarda ATCC 23685]
Ai.SC002_GM000714	100	1.3e-239	WP_035600167.1	serine hydroxymethyltransferase [Edwardsiella tarda]
Ai.SC002_GM000715	100	2.3e-197	WP_047059259.1	transcriptional antiterminator [Edwardsiella tarda]
Ai.SC002_GM000716	100	1.2e-148	WP_005295055.1	inositol-1-monophosphatase [Edwardsiella tarda ATCC 15947 = NBRC 105688]
Ai.SC002_GM000717	100	3.9e-135	WP_005289581.1	tRNA (cytosine(32)/uridine(32)-2'-O)-methyltransferase TrmJ [Edwardsiella tarda]
Ai.SC002_GM000718	100	1.6e-78	EFE21696.1	iron-sulfur cluster assembly transcription factor IscR [Edwardsiella tarda ATCC 23685]
Ai.SC002_GM000719	100	1.5e-229	EFE21695.1	cysteine desulfurase IscS [Edwardsiella tarda ATCC 23685]
Ai.SC002_GM000720	100	5.9e-66	WP_005289576.1	iron-sulfur cluster scaffold-like protein [Edwardsiella tarda]
Ai.SC002_GM000721	100	9.6e-54	WP_005289574.1	Iron binding protein IscA for iron-sulfur cluster assembly [Edwardsiella anguillarum|Edwardsiella piscicida|Edwardsiella tarda]
Ai.SC002_GM000722	100	7.8e-90	WP_005289570.1	Fe-S protein assembly co-chaperone HscB [Edwardsiella tarda]
Ai.SC002_GM000723	99.8	0	WP_005289568.1	Fe-S protein assembly chaperone HscA [Edwardsiella tarda ATCC 23685]
Ai.SC002_GM000724	100	3.9e-58	WP_005289566.1	ferredoxin, 2Fe-2S type, ISC system [Edwardsiella tarda]
Ai.SC002_GM000725	100	2e-34	EFE21689.1	FeS assembly protein IscX [Edwardsiella tarda ATCC 23685]
Ai.SC002_GM000726	100	2.7e-248	WP_035600163.1	aminopeptidase PepB [Edwardsiella tarda]
Ai.SC002_GM000727	99.3	1.6e-164	WP_005295072.1	endopeptidase IV [Edwardsiella tarda]
Ai.SC002_GM000728	100	3.2e-73	WP_005289558.1	putative nucleoside diphosphate kinase [Edwardsiella tarda]
Ai.SC002_GM000729	100	5e-236	WP_035600160.1	23S rRNA (adenine(2503)-C(2))-methyltransferase RlmN [Edwardsiella tarda]
Ai.SC002_GM000730	99.6	5.8e-131	WP_068871695.1	type IV pilus biogenesis/stability protein PilW [Edwardsiella tarda]
Ai.SC002_GM000731	100	4.8e-184	WP_005295079.1	cytoskeleton protein RodZ [Edwardsiella tarda]
Ai.SC002_GM000732	99.7	6e-204	WP_005289547.1	4-hydroxy-3-methylbut-2-en-1-yl diphosphate synthase [Edwardsiella tarda]
Ai.SC002_GM000733	99.8	1.3e-242	WP_035600154.1	histidine--tRNA ligase [Edwardsiella tarda]
Ai.SC002_GM000734	99.5	4.5e-108	WP_005289543.1	hypothetical protein [Edwardsiella tarda]
Ai.SC002_GM000735	100	2.7e-223	WP_005289541.1	outer membrane protein biogenesis protein BamB [Edwardsiella tarda ATCC 15947 = NBRC 105688]
Ai.SC002_GM000736	99.8	7.6e-279	WP_035605344.1	ribosome biogenesis GTPase Der [Edwardsiella tarda]
Ai.SC002_GM000737	100	5.4e-177	WP_005289536.1	transporter, auxin efflux carrier (AEC) family protein [Edwardsiella tarda]
Ai.SC002_GM000738	100	1.6e-39	WP_005289535.1	hypothetical protein [Edwardsiella tarda|Edwardsiella tarda,]
Ai.SC002_GM000739	100	1.4e-290	WP_005289531.1	formate-dependent cytochrome c nitrite reductase, c552 subunit [Edwardsiella tarda]
Ai.SC002_GM000740	99.5	3.4e-116	EFE21716.1	putative cytochrome c nitrite reductase, pentaheme subunit [Edwardsiella tarda ATCC 23685]
Ai.SC002_GM000741	100	1.1e-128	WP_035600146.1	cytochrome c nitrite reductase Fe-S protein [Edwardsiella tarda]
Ai.SC002_GM000742	100	7.9e-181	WP_035600143.1	cytochrome c nitrite reductase subunit NrfD [Edwardsiella tarda]
Ai.SC002_GM000743	99.8	0	WP_068871697.1	heme lyase NrfEFG subunit NrfE [Edwardsiella tarda]
Ai.SC002_GM000744	100	4.4e-69	EFE21712.1	putative cytochrome c nitrite reductase, accessory protein NrfF [Edwardsiella tarda ATCC 23685]
Ai.SC002_GM000745	99.5	1.3e-99	WP_068871769.1	heme lyase NrfEFG subunit NrfG [Edwardsiella tarda]
Ai.SC002_GM000746	99.8	9.6e-260	WP_035601105.1	exodeoxyribonuclease VII large subunit [Edwardsiella tarda]
Ai.SC002_GM000747	100	1.4e-247	WP_035605329.1	IMP dehydrogenase [Edwardsiella tarda]
Ai.SC002_GM000748	100	7.7e-306	WP_005289513.1	GMP synthase (glutamine-hydrolyzing) domain protein [Edwardsiella tarda]
Ai.SC002_GM000749	95	1.2e-35	WP_047059284.1	hypothetical protein [Edwardsiella tarda|Edwardsiella tarda,]
Ai.SC002_GM000750	98.3	7.3e-227	WP_035600807.1	MFS transporter [Edwardsiella tarda]
Ai.SC002_GM000751	99.8	1.5e-246	WP_035605323.1	glutamate-1-semialdehyde aminotransferase [Edwardsiella tarda]
Ai.SC002_GM000752	99.8	1.6e-270	WP_047059287.1	ClC family H(+)/Cl(-) exchange transporter [Edwardsiella tarda]
Ai.SC002_GM000753	100	4.7e-56	GAC64526.1	iron-sulfur cluster insertion protein ErpA [Edwardsiella tarda ATCC 15947 = NBRC 105688]
Ai.SC002_GM000754	100	8.9e-109	WP_005289499.1	hypothetical protein [Edwardsiella tarda|Edwardsiella tarda,]
Ai.SC002_GM000755	100	1.7e-158	WP_047059288.1	Vitamin B12-binding protein [Edwardsiella tarda]
Ai.SC002_GM000756	100	1.3e-124	WP_005289495.1	5'-methylthioadenosine/S-adenosylhomocysteine nucleosidase [Edwardsiella tarda]
Ai.SC002_GM000757	100	1.1e-296	WP_005295099.1	deoxyguanosinetriphosphate triphosphohydrolase [Edwardsiella tarda ATCC 15947 = NBRC 105688]
Ai.SC002_GM000758	100	3.1e-258	WP_005289490.1	periplasmic serine endoprotease DegP [Edwardsiella tarda]
Ai.SC002_GM000759	100	9.3e-123	WP_005289488.1	putative ABC transporter ATP-binding protein [Edwardsiella tarda]
Ai.SC002_GM000760	99.4	3.9e-297	AKH90577.1	iron ABC transporter permease [Edwardsiella tarda]
Ai.SC002_GM000761	99.4	1.4e-194	WP_068871710.1	iron ABC transporter substrate-binding protein [Edwardsiella tarda]
Ai.SC002_GM000762	100	4.9e-286	WP_005289483.1	drug resistance MFS transporter, drug: H+ antiporter-2 family [Edwardsiella tarda ATCC 23685]
Ai.SC002_GM000763	100	6.1e-215	WP_047059293.1	multidrug export protein EmrA [Edwardsiella tarda]
Ai.SC002_GM000764	100	5.4e-91	WP_005289478.1	emrAB operon transcriptional repressor MprA [Edwardsiella tarda]
Ai.SC002_GM000765	100	4.2e-91	EFE21765.1	hypothetical protein [Edwardsiella tarda ATCC 23685, EDWATA_03263]
Ai.SC002_GM000766	100	9e-94	WP_005289471.1	DNA starvation/stationary phase protection protein [Edwardsiella tarda]
Ai.SC002_GM000767	99.7	4.3e-165	WP_005289469.1	putative LysR family transcriptional regulator [Edwardsiella tarda]
Ai.SC002_GM000768	100	1e-180	WP_005289467.1	C4-dicarboxylate transporter/malic acid transport protein [Edwardsiella tarda ATCC 23685]
Ai.SC002_GM000769	99.8	1.7e-275	WP_005295113.1	sensor domain-containing diguanylate cyclase [Edwardsiella tarda]
Ai.SC002_GM000770	100	1.3e-239	WP_005289462.1	aromatic amino acid transport protein [Edwardsiella tarda ATCC 23685]
Ai.SC002_GM000771	100	1.2e-273	WP_005289460.1	tryptophan 2, 3-dioxygenase [Edwardsiella tarda ATCC 23685]
Ai.SC002_GM000772	100	6.4e-18	EFE21758.1	hypothetical protein [Edwardsiella tarda ATCC 23685, EDWATA_03256]
Ai.SC002_GM000773	99.1	3.7e-53	WP_047059297.1	AraC family transcriptional regulator [Edwardsiella tarda]
Ai.SC002_GM000774	100	1.2e-47	WP_005289448.1	hypothetical protein [Edwardsiella tarda|Edwardsiella tarda,]
Ai.SC002_GM000775	99.5	2.2e-242	WP_005289445.1	NCS1 nucleoside transporter family protein [Edwardsiella tarda ATCC 23685]
Ai.SC002_GM000776	100	2.9e-77	WP_005289441.1	SsrA-binding protein [Edwardsiella tarda]
Ai.SC002_GM000777	100	2e-75	GAC64551.1	ribosome association toxin RatA [Edwardsiella tarda ATCC 15947 = NBRC 105688]
Ai.SC002_GM000778	100	3.8e-43	WP_005295133.1	hypothetical protein [Edwardsiella tarda, AAW15_03440]
Ai.SC002_GM000779	100	9.1e-61	WP_005295138.1	outer membrane protein biogenesis protein BamE [Edwardsiella tarda ATCC 15947 = NBRC 105688]
Ai.SC002_GM000780	99.6	1.6e-310	WP_005289431.1	DNA repair protein RecN [Edwardsiella tarda]
Ai.SC002_GM000781	100	6.2e-164	WP_005289429.1	putative inorganic polyphosphate/ATP-NAD kinase [Edwardsiella tarda ATCC 15947 = NBRC 105688]
Ai.SC002_GM000782	100	7.9e-99	WP_035594747.1	nucleotide exchange factor GrpE [Edwardsiella tarda]
Ai.SC002_GM000783	100	4.8e-138	EFE21742.1	uracil-DNA glycosylase [Edwardsiella tarda ATCC 23685]
Ai.SC002_GM000784	100	6.4e-65	WP_005289419.1	putative autonomous glycyl radical cofactor [Edwardsiella tarda]
Ai.SC002_GM000785	100	7.6e-254	WP_005289415.1	ATP-dependent RNA helicase SrmB [Edwardsiella tarda]
Ai.SC002_GM000786	99.6	2.5e-137	WP_035605236.1	tRNA (adenine-N(6)-)-methyltransferase [Edwardsiella tarda]
Ai.SC002_GM000787	100	2.8e-251	WP_005295150.1	branched-chain amino acid transporter BrnQ [Edwardsiella tarda]
Ai.SC002_GM000788	100	9.3e-100	WP_005289407.1	RNA polymerase sigma factor RpoE [Edwardsiella tarda]
Ai.SC002_GM000789	100	5.6e-111	WP_005289405.1	sigma-E factor negative regulatory protein RseA [Edwardsiella tarda]
Ai.SC002_GM000790	100	2e-176	WP_005289403.1	sigma-E factor negative regulatory protein RseB [Edwardsiella tarda ATCC 15947 = NBRC 105688]
Ai.SC002_GM000791	100	3.2e-82	WP_047059301.1	SoxR reducing system protein RseC [Edwardsiella tarda]
Ai.SC002_GM000792	100	0	WP_005289398.1	GTP-binding protein LepA [Edwardsiella tarda ATCC 23685]
Ai.SC002_GM000793	100	3.3e-190	EFE21729.1	signal peptidase I [Edwardsiella tarda ATCC 23685]
Ai.SC002_GM000794	100	6e-122	WP_005295156.1	MULTISPECIES: ribonuclease III [Edwardsiella|Edwardsiella hoshinae|Edwardsiella tarda]
Ai.SC002_GM000795	100	1.9e-168	WP_005295160.1	hypothetical protein [Edwardsiella tarda, AAW15_03525]
Ai.SC002_GM000796	100	2.1e-133	EFE21800.1	DNA repair protein RecO [Edwardsiella tarda]
Ai.SC002_GM000797	100	3.8e-130	WP_005289388.1	pyridoxine 5'-phosphate synthase [Edwardsiella tarda]
Ai.SC002_GM000798	100	6.7e-62	WP_005289386.1	holo-[acyl-carrier-protein] synthase [Edwardsiella tarda]
Ai.SC002_GM000799	100	0	WP_068871730.1	two-component sensor histidine kinase BarA [Edwardsiella tarda]
Ai.SC002_GM000800	99.8	2e-251	WP_068871732.1	23S rRNA (uracil(1939)-C(5))-methyltransferase [Edwardsiella tarda]
Ai.SC002_GM000801	99.9	0	WP_005289380.1	RelA/SpoT family protein [Edwardsiella tarda ATCC 23685]
Ai.SC002_GM000802	100	4.8e-147	WP_005289378.1	nucleoside triphosphate pyrophosphohydrolase [Edwardsiella tarda]
Ai.SC002_GM000803	100	0	WP_005289374.1	CTP synthetase [Edwardsiella tarda]
Ai.SC002_GM000804	99.8	3.6e-240	WP_005289371.1	MULTISPECIES: phosphopyruvate hydratase [Edwardsiella|Edwardsiella piscicida|Edwardsiella tarda]
Ai.SC002_GM000805	100	1.1e-32	WP_005289369.1	MULTISPECIES: hypothetical protein [Edwardsiella|Edwardsiella anguillarum|Edwardsiella piscicida,|Edwardsiella sp.|Edwardsiella tarda|Edwardsiella tarda,]
Ai.SC002_GM000806	99.7	1.5e-210	WP_005295169.1	hypothetical protein [Edwardsiella tarda]
Ai.SC002_GM000807	100	1.4e-77	WP_005295172.1	hypothetical protein [Edwardsiella tarda|Edwardsiella tarda,]
Ai.SC002_GM000808	100	3.4e-134	WP_005289362.1	transporter gate domain protein [Edwardsiella tarda ATCC 23685]
Ai.SC002_GM000809	100	2.2e-153	WP_035607553.1	co-chaperone YbbN [Edwardsiella tarda]
Ai.SC002_GM000810	100	1.6e-142	WP_005289356.1	oxidoreductase, short chain dehydrogenase/reductase family protein [Edwardsiella tarda ATCC 23685]
Ai.SC002_GM000811	99.1	1.3e-115	WP_035607582.1	arylesterase [Edwardsiella tarda]
Ai.SC002_GM000812	100	3.3e-120	WP_005289351.1	putative ABC transporter ATP-binding protein [Edwardsiella tarda]
Ai.SC002_GM000813	99.6	0	WP_005295185.1	putative ABC transporter permease protein [Edwardsiella tarda]
Ai.SC002_GM000814	99.7	3e-208	WP_047059310.1	5-(carboxyamino)imidazole ribonucleotide synthase [Edwardsiella tarda]
Ai.SC002_GM000815	100	1.1e-85	WP_005289343.1	phosphoribosylaminoimidazole carboxylase, catalytic subunit [Edwardsiella tarda ATCC 23685]
Ai.SC002_GM000816	100	3.5e-254	WP_005289340.1	diguanylate cyclase (GGDEF) domain protein [Edwardsiella tarda ATCC 23685]
Ai.SC002_GM000817	100	2e-139	WP_005289338.1	UDP-2, 3-diacylglucosamine diphosphatase [Edwardsiella tarda]
Ai.SC002_GM000818	100	2e-90	WP_005289336.1	peptidyl-prolyl cis-trans isomerase B [Edwardsiella tarda]
Ai.SC002_GM000819	100	1.2e-270	WP_005295190.1	cysteinyl-tRNA synthetase [Edwardsiella tarda ATCC 15947 = NBRC 105688]
Ai.SC002_GM000820	100	5.2e-32	WP_005289327.1	putative RNA-binding protein [Edwardsiella tarda ATCC 15947 = NBRC 105688]
Ai.SC002_GM000821	100	2.2e-161	EFE21842.1	tetrahydrofolate dehydrogenase/cyclohydrolase, NAD(P)-binding domain protein [Edwardsiella tarda ATCC 23685]
Ai.SC002_GM000822	100	1e-225	WP_005289296.1	intimin/invasin family protein [Edwardsiella tarda ATCC 23685]
Ai.SC002_GM000823	100	4e-129	WP_005289292.1	invasin family protein [Edwardsiella tarda]
Ai.SC002_GM000824	99.9	0	WP_047059316.1	invasin [Edwardsiella tarda]
Ai.SC002_GM000825	99.7	1.4e-188	WP_005289283.1	hypothetical protein [Edwardsiella tarda|Edwardsiella tarda,]
Ai.SC002_GM000826	99.2	0	WP_035598154.1	chemotaxis protein [Edwardsiella tarda]
Ai.SC002_GM000828	50.6	7e-130	WP_035601564.1	adhesin YadA [Edwardsiella tarda]
Ai.SC002_GM000829	99.5	3.6e-226	WP_050979583.1	chloride channel protein [Edwardsiella tarda]
Ai.SC002_GM000830	94.7	7.3e-64	EFE21826.1	hypothetical protein [Edwardsiella tarda ATCC 23685, EDWATA_03172]
Ai.SC002_GM000831	99.8	0	WP_047060758.1	bifunctional glutathionylspermidine amidase/glutathionylspermidine synthase [Edwardsiella tarda]
Ai.SC002_GM000832	99.5	2.1e-109	WP_035601556.1	phospholipid: lipid A palmitoyltransferase [Edwardsiella tarda]
Ai.SC002_GM000833	100	4.8e-242	WP_005289261.1	stage II sporulation protein E [Edwardsiella tarda ATCC 23685]
Ai.SC002_GM000834	100	2.4e-55	WP_035598160.1	anti-anti-sigma factor [Edwardsiella tarda]
Ai.SC002_GM000835	99.3	5.9e-75	WP_005289256.1	anti-sigma regulatory factor [Edwardsiella tarda]
Ai.SC002_GM000836	99.3	0	WP_068871762.1	glycogen phosphorylase [Edwardsiella tarda]
Ai.SC002_GM000837	100	0	WP_035601548.1	potassium transporter Kup [Edwardsiella tarda]
Ai.SC002_GM000838	99.2	5e-219	WP_005289246.1	phosphoadenosine phosphosulfate reductase family protein [Edwardsiella tarda]
Ai.SC002_GM000839	99.5	3.1e-112	WP_005289243.1	transcriptional regulator [Edwardsiella tarda]
Ai.SC002_GM000840	100	8.6e-80	WP_047059334.1	membrane protein [Edwardsiella tarda]
Ai.SC002_GM000841	98.7	9.8e-81	WP_035598166.1	hypothetical protein [Edwardsiella tarda]
Ai.SC002_GM000842	98.9	2e-102	WP_005295236.1	outer membrane protein X [Edwardsiella tarda]
Ai.SC002_GM000843	99.6	1.3e-158	WP_005289230.1	quinolinate phosphoribosyl transferase, C-terminal domain protein [Edwardsiella tarda ATCC 23685]
Ai.SC002_GM000844	100	7.8e-153	WP_047059336.1	SAM-dependent methyltransferase [Edwardsiella tarda]
Ai.SC002_GM000845	100	3.2e-97	WP_047059338.1	hypothetical protein [Edwardsiella tarda|Edwardsiella tarda,]
Ai.SC002_GM000846	99.3	2.4e-70	WP_047059339.1	hypothetical protein [Edwardsiella tarda|Edwardsiella tarda,]
Ai.SC002_GM000847	100	6e-110	WP_047059340.1	molecular chaperone [Edwardsiella tarda]
Ai.SC002_GM000848	98.9	4.2e-94	WP_047060760.1	hypothetical protein [Edwardsiella tarda|Edwardsiella tarda,]
Ai.SC002_GM000849	100	1.6e-50	WP_052761404.1	hypothetical protein [Edwardsiella tarda]
Ai.SC002_GM000850	99.5	1.6e-107	WP_047059341.1	hypothetical protein [Edwardsiella tarda|Edwardsiella tarda,]
Ai.SC002_GM000852	100	1.2e-75	WP_047059343.1	hypothetical protein [Edwardsiella tarda|Edwardsiella tarda,]
Ai.SC002_GM000853	100	1.7e-80	EFE21849.1	putative DNA-binding transcriptional activator CaiF [Edwardsiella tarda ATCC 23685]
Ai.SC002_GM000854	100	3.3e-190	WP_047059346.1	acetyl esterase [Edwardsiella tarda]
Ai.SC002_GM000855	100	1.6e-248	WP_005289215.1	putative major facilitator superfamily transporter [Edwardsiella tarda ATCC 15947 = NBRC 105688]
Ai.SC002_GM000856	100	2e-50	WP_005289213.1	putative Ferredoxin-like protein FixX [Edwardsiella tarda]
Ai.SC002_GM000857	100	8.4e-242	WP_005295244.1	oxidoreductase [Edwardsiella tarda]
Ai.SC002_GM000858	99.7	1.5e-171	EFE21876.1	electron transfer flavoprotein FAD-binding domain protein [Edwardsiella tarda ATCC 23685]
Ai.SC002_GM000859	100	6.3e-136	WP_005289203.1	putative electron transfer flavoprotein FixA [Edwardsiella tarda]
Ai.SC002_GM000860	100	3.6e-300	WP_005295250.1	L-carnitine/gamma-butyrobetaine antiporter [Edwardsiella tarda]
Ai.SC002_GM000861	100	1.8e-219	WP_005289193.1	crotonobetainyl-CoA: carnitine CoA-transferase [Edwardsiella tarda]
Ai.SC002_GM000862	99.8	2.9e-250	EFE21871.1	crotonobetainyl-CoA: carnitine CoA-transferase [Edwardsiella tarda ATCC 23685]
Ai.SC002_GM000863	99.8	2.9e-305	WP_005289186.1	crotonobetainyl-CoA: carnitine CoA-transferase [Edwardsiella tarda]
Ai.SC002_GM000864	100	9.3e-143	EFE21869.1	enoyl-CoA hydratase/isomerase family protein [Edwardsiella tarda ATCC 23685]
Ai.SC002_GM000866	99.8	3.2e-304	WP_035597464.1	crotonobetainyl-CoA: carnitine CoA-transferase [Edwardsiella tarda]
Ai.SC002_GM000867	96.3	1.9e-38	EFE21865.1	hypothetical protein [Edwardsiella tarda ATCC 23685, EDWATA_03138]
Ai.SC002_GM000868	100	2.1e-113	WP_005289172.1	membrane-bound lytic murein transglycosylase E [Edwardsiella tarda ATCC 15947 = NBRC 105688]
Ai.SC002_GM000869	100	4.4e-193	WP_035597458.1	nickel transporter [Edwardsiella tarda]
Ai.SC002_GM000870	99.7	3.2e-171	EFE21861.1	oxidoreductase, aldo/keto reductase family protein [Edwardsiella tarda ATCC 23685]
Ai.SC002_GM000871	100	6.3e-53	WP_005289159.1	hypothetical protein [Edwardsiella tarda|Edwardsiella tarda,]
Ai.SC002_GM000872	100	1.2e-27	WP_005295271.1	Sec-independent protein translocase protein TatA [Edwardsiella tarda ATCC 15947 = NBRC 105688]
Ai.SC002_GM000873	100	4.6e-181	WP_035610971.1	lipoyl synthase [Edwardsiella tarda]
Ai.SC002_GM000874	100	2.3e-126	WP_005289152.1	lipoyl(octanoyl) transferase [Edwardsiella tarda ATCC 23685]
Ai.SC002_GM000875	100	1.5e-41	WP_005289148.1	hypothetical protein [Edwardsiella tarda|Edwardsiella tarda,]
Ai.SC002_GM000876	100	2e-229	WP_035597453.1	serine-type D-Ala-D-Ala carboxypeptidase [Edwardsiella tarda]
Ai.SC002_GM000877	99.7	5.8e-218	WP_035597450.1	rare lipoprotein A [Edwardsiella tarda]
Ai.SC002_GM000878	100	1.7e-206	WP_005289139.1	cell wall shape-determining protein [Edwardsiella tarda]
Ai.SC002_GM000879	100	0	WP_005289136.1	penicillin-binding protein 2 [Edwardsiella tarda]
Ai.SC002_GM000880	99.4	9e-85	WP_005289134.1	23S rRNA (pseudouridine(1915)-N(3))-methyltransferase RlmH [Edwardsiella tarda]
Ai.SC002_GM000881	99	5.2e-52	WP_005289131.1	putative ribosome-associated protein [Edwardsiella tarda]
Ai.SC002_GM000882	100	3.9e-126	WP_005289129.1	nicotinate-nicotinamide nucleotide adenylyltransferase [Edwardsiella tarda]
Ai.SC002_GM000883	100	1.8e-194	WP_005289126.1	DNA polymerase III, delta subunit [Edwardsiella tarda ATCC 23685]
Ai.SC002_GM000884	99.5	9.7e-117	WP_047059355.1	LPS assembly lipoprotein LptE [Edwardsiella tarda]
Ai.SC002_GM000885	99.9	0	WP_005289121.1	leucyl-tRNA synthetase [Edwardsiella tarda ATCC 15947 = NBRC 105688]
Ai.SC002_GM000886	100	5.2e-88	WP_005289114.1	hypothetical protein [Edwardsiella tarda|Edwardsiella tarda,]
Ai.SC002_GM000887	99.7	1.2e-173	WP_035597441.1	pyrimidine-specific ribonucleoside hydrolase RihA [Edwardsiella tarda]
Ai.SC002_GM000888	100	6.8e-180	WP_005289109.1	pyrimidine-specific ribonucleoside hydrolase RihA [Edwardsiella tarda]
Ai.SC002_GM000889	100	6.8e-132	WP_005289105.1	glutamate/aspartate ABC transporter ATP-binding protein [Edwardsiella tarda ATCC 15947 = NBRC 105688]
Ai.SC002_GM000890	100	3.6e-119	WP_035597435.1	amino acid ABC transporter permease [Edwardsiella tarda]
Ai.SC002_GM000891	100	7.9e-136	WP_005289099.1	glutamate/aspartate ABC transporter permease protein GltJ [Edwardsiella tarda ATCC 15947 = NBRC 105688]
Ai.SC002_GM000892	100	2e-162	WP_035601479.1	amino acid ABC transporter substrate-binding protein [Edwardsiella tarda]
Ai.SC002_GM000893	100	1.6e-295	WP_005289086.1	apolipoprotein N-acyltransferase [Edwardsiella tarda]
Ai.SC002_GM000894	99.7	1.4e-183	EFE21883.1	alanine dehydrogenase [Edwardsiella tarda ATCC 23685]
Ai.SC002_GM000895	100	7e-163	WP_005289077.1	transporter associated domain protein [Edwardsiella tarda ATCC 23685]
Ai.SC002_GM000896	100	1.2e-84	WP_005289073.1	metal-binding heat shock protein [Edwardsiella tarda]
Ai.SC002_GM000897	100	1.4e-219	EFE21880.1	PhoH family protein [Edwardsiella tarda ATCC 23685]
Ai.SC002_GM000898	100	5.6e-271	WP_005289066.1	tRNA (N6-isopentenyl adenosine(37)-C2)-methylthiotransferase MiaB [Edwardsiella tarda]
Ai.SC002_GM000899	100	1.5e-221	WP_005289064.1	2-octaprenyl-3-methyl-6-methoxy-1, 4-benzoquinol hydroxylase [Edwardsiella tarda]
Ai.SC002_GM000900	99.8	0	WP_005289061.1	asparagine synthase (glutamine-hydrolyzing) [Edwardsiella tarda ATCC 23685]
Ai.SC002_GM000902	100	5.5e-137	WP_005289055.1	putative HAD hydrolase, TIGR01457 family [Edwardsiella tarda ATCC 23685]
Ai.SC002_GM000903	99.5	5e-228	WP_005289054.1	transcriptional regulator [Edwardsiella tarda]
Ai.SC002_GM000904	99.4	9.1e-205	WP_005295309.1	N-acetylglucosamine-6-phosphate deacetylase [Edwardsiella tarda]
Ai.SC002_GM000905	99.6	6.1e-150	WP_005289043.1	glucosamine-6-phosphate deaminase [Edwardsiella tarda]
Ai.SC002_GM000906	100	0	WP_005289041.1	N-acetylglucosamine-specific phosphotransferase system enzyme II [Edwardsiella tarda ATCC 15947 = NBRC 105688]
Ai.SC002_GM000907	99.8	0	WP_005289034.1	glutaminyl-tRNA synthetase [Edwardsiella tarda ATCC 15947 = NBRC 105688]
Ai.SC002_GM000908	99.8	8.4e-280	WP_005295315.1	chitoporin [Edwardsiella tarda]
Ai.SC002_GM000909	100	1.5e-54	WP_005289026.1	hypothetical protein [Edwardsiella tarda|Edwardsiella tarda,]
Ai.SC002_GM000910	100	0	EFE21925.1	putative beta-N-acetylhexosaminidase [Edwardsiella tarda ATCC 15947 = NBRC 105688]
Ai.SC002_GM000911	100	3.4e-84	WP_005289020.1	ferric uptake regulation protein [Edwardsiella tarda]
Ai.SC002_GM000912	100	2e-96	WP_005289017.1	flavodoxin FldA [Edwardsiella tarda]
Ai.SC002_GM000913	99.2	1.6e-60	EFE21921.1	Ribbon-helix-helix protein, CopG family [Edwardsiella tarda ATCC 23685]
Ai.SC002_GM000914	98.1	2.1e-147	WP_047060766.1	acyl-CoA esterase [Edwardsiella tarda]
Ai.SC002_GM000915	100	1.2e-93	WP_005289004.1	replication initiation regulator SeqA [Edwardsiella tarda]
Ai.SC002_GM000916	100	0	WP_005289001.1	phosphoglucomutase, alpha-D-glucose phosphate-specific [Edwardsiella tarda]
Ai.SC002_GM000917	99.6	6.5e-124	WP_005288998.1	kdp operon two-component response regulator KdpE [Edwardsiella tarda ATCC 15947 = NBRC 105688]
Ai.SC002_GM000918	100	0	WP_005288997.1	ATPase/histidine kinase/DNA gyrase B/HSP90 domain protein [Edwardsiella tarda ATCC 23685]
Ai.SC002_GM000919	99.5	9.1e-106	WP_068870505.1	potassium-transporting ATPase subunit C [Edwardsiella tarda]
Ai.SC002_GM000920	100	0	WP_035597534.1	potassium-transporting ATPase subunit B [Edwardsiella tarda]
Ai.SC002_GM000921	100	0	WP_005288982.1	potassium-transporting ATPase subunit KdpA [Edwardsiella tarda]
Ai.SC002_GM000922	100	2.4e-07	WP_035594725.1	ATPase [Edwardsiella tarda]
Ai.SC002_GM000923	100	8.4e-32	WP_005295342.1	hypothetical protein [Edwardsiella tarda]
Ai.SC002_GM000924	100	9.7e-179	WP_035603717.1	membrane protein [Edwardsiella tarda]
Ai.SC002_GM000925	99.8	1.5e-287	WP_005288970.1	FAD binding domain of DNA photolyase [Edwardsiella tarda ATCC 23685]
Ai.SC002_GM000926	100	1.4e-183	WP_035597549.1	3', 5'-cyclic-nucleotide phosphodiesterase [Edwardsiella tarda]
Ai.SC002_GM000927	100	2.9e-124	WP_005288963.1	Nif3-like dinuclear metal center hexameric protein [Edwardsiella tarda]
Ai.SC002_GM000928	100	1.7e-124	EFE21949.1	autoinducer synthetase [Edwardsiella tarda ATCC 23685]
Ai.SC002_GM000929	99.6	3.7e-130	WP_005288957.1	LuxR family transcriptional regulator [Edwardsiella tarda]
Ai.SC002_GM000930	100	1.2e-59	WP_005295353.1	hypothetical protein [Edwardsiella tarda, AAW15_04235]
Ai.SC002_GM000931	100	9.5e-99	WP_005288942.1	ribosomal-protein-serine acetyltransferase [Edwardsiella tarda]
Ai.SC002_GM000932	100	1.3e-250	WP_005295356.1	type II citrate synthase [Edwardsiella tarda]
Ai.SC002_GM000933	99.3	3.9e-74	EFE21942.1	succinate dehydrogenase, cytochrome b556 subunit [Edwardsiella tarda ATCC 23685]
Ai.SC002_GM000934	100	4.5e-57	WP_005288935.1	succinate dehydrogenase cytochrome b556 small membrane subunit [Edwardsiella tarda]
Ai.SC002_GM000935	100	0	WP_005288932.1	succinate dehydrogenase, flavoprotein subunit [Edwardsiella tarda]
Ai.SC002_GM000936	100	1.8e-137	WP_035597891.1	succinate dehydrogenase iron-sulfur subunit [Edwardsiella tarda]
Ai.SC002_GM000937	100	0	WP_005295365.1	2-oxoglutarate dehydrogenase E1 component [Edwardsiella tarda]
Ai.SC002_GM000938	100	3.1e-222	WP_005288918.1	dihydrolipoyllysine-residue succinyltransferase, E2 component of oxoglutarate dehydrogenase (succinyl-transferring) complex [Edwardsiella tarda ATCC 23685]
Ai.SC002_GM000939	100	9e-219	WP_005288915.1	succinyl-CoA synthetase subunit beta [Edwardsiella tarda]
Ai.SC002_GM000940	100	6.4e-161	WP_005288913.1	succinyl-CoA synthetase subunit alpha [Edwardsiella tarda]
Ai.SC002_GM000941	100	2.8e-300	WP_005288906.1	cytochrome bd-I ubiquinol oxidase subunit I [Edwardsiella tarda]
Ai.SC002_GM000942	100	6.7e-219	WP_005288903.1	cytochrome d ubiquinol oxidase, subunit II [Edwardsiella tarda ATCC 23685]
Ai.SC002_GM000944	100	2e-50	EFE21980.1	cyd operon protein YbgE [Edwardsiella tarda ATCC 23685]
Ai.SC002_GM000945	100	7.8e-66	WP_005295375.1	putative acyl-CoA thioester hydrolase [Edwardsiella tarda]
Ai.SC002_GM000946	100	3.6e-119	WP_035594717.1	colicin uptake protein TolQ [Edwardsiella tarda]
Ai.SC002_GM000947	100	1.2e-69	WP_005288888.1	colicin uptake protein TolR [Edwardsiella tarda]
Ai.SC002_GM000948	99.7	1.5e-213	EFE21976.1	protein TolA [Edwardsiella tarda ATCC 23685]
Ai.SC002_GM000949	100	2.1e-245	WP_005288883.1	Tol-Pal system beta propeller repeat protein TolB [Edwardsiella tarda ATCC 23685]
Ai.SC002_GM000950	100	7.7e-90	WP_005288881.1	peptidoglycan-associated outer membrane lipoprotein [Edwardsiella tarda]
Ai.SC002_GM000951	100	1e-141	WP_005295388.1	putative TolA-binding protein [Edwardsiella tarda ATCC 15947 = NBRC 105688]
Ai.SC002_GM000952	100	3.8e-200	WP_035603754.1	3-deoxy-7-phosphoheptulonate synthase [Edwardsiella tarda]
Ai.SC002_GM000953	100	1.4e-140	EFE21971.1	2, 3-bisphosphoglycerate-dependent phosphoglycerate mutase [Edwardsiella tarda ATCC 23685]
Ai.SC002_GM000954	99.8	2.3e-253	EFE21970.1	transporter, DASS family [Edwardsiella tarda ATCC 23685]
Ai.SC002_GM000955	99.7	6.4e-208	WP_035600633.1	galactose mutarotase [Edwardsiella tarda]
Ai.SC002_GM000956	99.7	2.9e-217	WP_005288863.1	galactokinase [Edwardsiella tarda]
Ai.SC002_GM000957	99.4	5.4e-207	WP_035600640.1	galactose-1-phosphate uridylyltransferase [Edwardsiella tarda]
Ai.SC002_GM000958	100	5e-197	WP_005288857.1	UDP-galactose-4-epimerase [Edwardsiella tarda]
Ai.SC002_GM000959	99.6	2.1e-150	WP_005288853.1	CAAX amino terminal protease family protein [Edwardsiella tarda ATCC 23685]
Ai.SC002_GM000960	100	1.8e-138	WP_005288851.1	molybdenum-dependent transcriptional regulator [Edwardsiella tarda]
Ai.SC002_GM000961	100	8.3e-18	WP_005288848.1	hypothetical protein [Edwardsiella tarda]
Ai.SC002_GM000962	100	6.9e-146	WP_005288845.1	hypothetical protein [Edwardsiella tarda|Edwardsiella tarda,]
Ai.SC002_GM000963	100	2.3e-138	WP_005294337.1	molybdate ABC transporter substrate-binding protein [Edwardsiella tarda]
Ai.SC002_GM000964	100	1.9e-123	WP_005288837.1	molybdate ABC transporter, permease protein [Edwardsiella tarda ATCC 23685]
Ai.SC002_GM000965	100	2.6e-196	WP_068870539.1	molybdenum ABC transporter ATP-binding protein [Edwardsiella tarda]
Ai.SC002_GM000966	100	3.3e-151	WP_005288832.1	pyridoxal phosphate phosphatase [Edwardsiella tarda]
Ai.SC002_GM000967	99.8	3e-255	WP_047059386.1	adenosylmethionine-8-amino-7-oxononanoate aminotransferase [Edwardsiella tarda]
Ai.SC002_GM000968	99.7	1.5e-199	EFE21955.1	biotin synthase [Edwardsiella tarda ATCC 23685]
Ai.SC002_GM000969	100	7.8e-215	WP_005294347.1	8-amino-7-oxononanoate synthase [Edwardsiella tarda]
Ai.SC002_GM000970	99.6	7.4e-145	WP_047059387.1	malonyl-[acyl-carrier protein] O-methyltransferase BioC [Edwardsiella tarda]
Ai.SC002_GM000971	99.2	1.6e-133	WP_005288818.1	dethiobiotin synthetase BioD1 [Edwardsiella tarda]
Ai.SC002_GM000972	99.9	0	WP_005294350.1	excinuclease ABC subunit B [Edwardsiella tarda]
Ai.SC002_GM000973	100	8.9e-45	WP_035600729.1	hypothetical protein [Edwardsiella tarda|Edwardsiella tarda,]
Ai.SC002_GM000974	100	3.4e-179	WP_068870552.1	tRNA dihydrouridine(16) synthase DusC [Edwardsiella tarda]
Ai.SC002_GM000975	97.2	2.3e-167	WP_005288793.1	sodium bile acid symporter family protein [Edwardsiella tarda ATCC 23685]
Ai.SC002_GM000976	98	2.1e-157	WP_005294358.1	cysteine/O-acetylserine efflux pump EamA [Edwardsiella tarda]
Ai.SC002_GM000977	100	4.7e-170	WP_005288777.1	serine-type D-Ala-D-Ala carboxypeptidase [Edwardsiella tarda ATCC 23685]
Ai.SC002_GM000978	99.3	1.1e-160	WP_035600738.1	membrane protein [Edwardsiella tarda]
Ai.SC002_GM000979	99.6	7.5e-134	GAC63956.1	putative aga operon transcriptional repressor [Edwardsiella tarda ATCC 15947 = NBRC 105688]
Ai.SC002_GM000980	100	5e-247	WP_005288761.1	D-tagatose-bisphosphate aldolase, class II, non-catalytic subunit [Edwardsiella tarda]
Ai.SC002_GM000981	99.7	7.3e-224	WP_005288758.1	putative tagatose-6-phosphate ketose/aldose isomerase [Edwardsiella tarda]
Ai.SC002_GM000982	100	8.3e-89	WP_005288756.1	N-acetylgalactosamine-specific phosphotransferase system enzyme IIB component 2 [Edwardsiella tarda ATCC 15947 = NBRC 105688]
Ai.SC002_GM000983	100	3.6e-139	WP_005288753.1	N-acetylgalactosamine-specific phosphotransferase system enzyme IIC component 1 [Edwardsiella tarda ATCC 15947 = NBRC 105688]
Ai.SC002_GM000984	100	1.8e-163	WP_005288749.1	PTS system N-acetylgalactosamine-specific transporter subunit IID [Edwardsiella tarda]
Ai.SC002_GM000985	100	4.3e-64	WP_005288746.1	putative phosphotransferase system enzyme IIA component [Edwardsiella tarda ATCC 15947 = NBRC 105688]
Ai.SC002_GM000986	99.5	9.6e-221	EFE22010.1	N-acetylglucosamine-6-phosphate deacetylase [Edwardsiella tarda]
Ai.SC002_GM000987	99.7	1.8e-209	WP_005288740.1	glycosyl hydrolase, family 88 [Edwardsiella tarda ATCC 23685]
Ai.SC002_GM000988	100	4.9e-236	WP_035594708.1	anaerobic sulfatase maturase [Edwardsiella tarda]
Ai.SC002_GM000989	100	0	WP_005288731.1	putative sulfatase [Edwardsiella tarda]
Ai.SC002_GM000990	100	5.6e-298	WP_005288728.1	hypothetical protein [Edwardsiella tarda|Edwardsiella tarda,]
Ai.SC002_GM000991	100	2.1e-153	WP_005288725.1	putative D-tagatose-1, 6-bisphosphate aldolase subunit [Edwardsiella tarda ATCC 15947 = NBRC 105688]
Ai.SC002_GM000992	100	1.5e-102	WP_035600747.1	thiamine biosynthesis protein ThiJ [Edwardsiella tarda]
Ai.SC002_GM000993	100	3.5e-141	WP_005288720.1	putative N-acetylneuraminate outer membrane channel protein [Edwardsiella tarda ATCC 15947 = NBRC 105688]
Ai.SC002_GM000994	100	1.9e-63	WP_005288716.1	HNH endonuclease domain protein [Edwardsiella tarda]
Ai.SC002_GM000995	100	1.4e-297	GAC63972.1	putative methyl-accepting chemotaxis protein [Edwardsiella tarda ATCC 15947 = NBRC 105688]
Ai.SC002_GM000996	99.7	1.2e-167	WP_005288707.1	putative LysR family transcriptional regulator [Edwardsiella tarda]
Ai.SC002_GM000997	99.8	6.3e-300	WP_005294378.1	putative ABC transporter ATP-binding protein [Edwardsiella tarda]
Ai.SC002_GM000998	99.4	5.9e-90	EFE22039.1	ecotin [Edwardsiella tarda ATCC 23685]
Ai.SC002_GM000999	100	3.8e-65	WP_005288695.1	putative AraC family transcriptional regulator [Edwardsiella tarda]
Ai.SC002_GM001000	99.5	6.9e-112	WP_035598801.1	leucine export protein LeuE [Edwardsiella tarda]
Ai.SC002_GM001001	100	5.6e-31	WP_005288687.1	hypothetical protein [Edwardsiella tarda|Edwardsiella tarda,]
Ai.SC002_GM001002	100	3.1e-28	WP_005294386.1	branched-chain amino acid transport permease [Edwardsiella tarda]
Ai.SC002_GM001003	99.2	5.3e-205	EFE22034.1	CobW/P47K family protein [Edwardsiella tarda ATCC 23685]
Ai.SC002_GM001004	100	6.9e-31	WP_005288677.1	hypothetical protein [Edwardsiella tarda|Edwardsiella tarda,]
Ai.SC002_GM001005	100	0	WP_035598795.1	carbon starvation protein A [Edwardsiella tarda]
Ai.SC002_GM001006	100	2.1e-32	WP_005294393.1	chemotaxis protein CheA [Edwardsiella tarda]
Ai.SC002_GM001007	100	1e-211	WP_035598792.1	murein transglycosylase B [Edwardsiella tarda]
Ai.SC002_GM001008	100	1.9e-48	WP_035598809.1	transcriptional regulator [Edwardsiella tarda]
Ai.SC002_GM001009	99.4	2.3e-92	WP_035598790.1	membrane protein [Edwardsiella tarda]
Ai.SC002_GM001010	99.9	0	WP_047059402.1	pyruvate: ferredoxin (flavodoxin) oxidoreductase [Edwardsiella tarda]
Ai.SC002_GM001011	99.8	0	EFE22056.1	pyridine nucleotide-disulfide oxidoreductase [Edwardsiella tarda ATCC 23685]
Ai.SC002_GM001012	99.7	5e-172	WP_005294405.1	putative LysR family transcriptional regulator [Edwardsiella tarda]
Ai.SC002_GM001013	100	1e-115	WP_005288639.1	DUF3313 domain-containing protein [Edwardsiella tarda]
Ai.SC002_GM001014	100	1e-132	WP_035598784.1	GntR family transcriptional regulator [Edwardsiella tarda]
Ai.SC002_GM001015	100	2.5e-108	EFE22051.1	hypothetical protein [Edwardsiella tarda]
Ai.SC002_GM001016	99.6	1e-132	EFE22048.1	HAD phosphatase, family IIIB [Edwardsiella tarda ATCC 23685]
Ai.SC002_GM001017	100	2.7e-245	WP_035600071.1	hypothetical protein [Edwardsiella tarda|Edwardsiella tarda,]
Ai.SC002_GM001018	100	1.6e-190	WP_005288618.1	phospholipase D domain protein [Edwardsiella tarda ATCC 23685]
Ai.SC002_GM001019	100	3.9e-258	WP_035600069.1	hypothetical protein [Edwardsiella tarda]
Ai.SC002_GM001020	99	5.8e-240	EFE22044.1	phospholipase D domain protein [Edwardsiella tarda ATCC 23685]
Ai.SC002_GM001022	100	1.4e-32	WP_005288610.1	cold-shock DNA-binding domain protein [Edwardsiella tarda ATCC 23685]
Ai.SC002_GM001023	100	0	WP_005288456.1	hypothetical protein [Edwardsiella tarda]
Ai.SC002_GM001024	100	1.2e-179	WP_035603869.1	MFP transporter [Edwardsiella tarda]
Ai.SC002_GM001025	100	2.1e-30	WP_005288440.1	DUF1656 domain-containing protein [Edwardsiella tarda]
Ai.SC002_GM001026	100	1.6e-27	WP_047059411.1	hypothetical protein [Edwardsiella tarda|Edwardsiella tarda,]
Ai.SC002_GM001027	100	6e-119	EFE22120.1	heme ABC transporter ATP-binding protein CcmA [Edwardsiella tarda ATCC 15947 = NBRC 105688]
Ai.SC002_GM001028	100	1.2e-111	WP_005288437.1	heme ABC transporter permease protein CcmB [Edwardsiella tarda]
Ai.SC002_GM001029	100	7e-137	EFE22118.1	heme exporter protein C [Edwardsiella tarda ATCC 23685]
Ai.SC002_GM001030	100	1.1e-35	WP_005288434.1	cell shape determination protein CcmD [Edwardsiella tarda]
Ai.SC002_GM001031	100	4.9e-86	EFE22116.1	cytochrome C-type biogenesis protein CcmE [Edwardsiella tarda]
Ai.SC002_GM001032	100	0	WP_068870612.1	c-type cytochrome biogenesis protein CcmF [Edwardsiella tarda]
Ai.SC002_GM001033	100	1.3e-103	WP_005288427.1	thiol: disulfide interchange protein DsbE [Edwardsiella tarda]
Ai.SC002_GM001034	100	4.1e-88	WP_005288424.1	cytochrome c-type biogenesis protein CcmH [Edwardsiella tarda]
Ai.SC002_GM001035	99.5	3.3e-224	EFE22112.1	cytochrome c-type biogenesis protein CcmI [Edwardsiella tarda ATCC 23685]
Ai.SC002_GM001036	100	1e-146	WP_005288417.1	putative phospholipid-binding lipoprotein MlaA [Edwardsiella tarda]
Ai.SC002_GM001037	100	6.5e-258	WP_005288411.1	outer membrane protein transport protein, Ompp1/FadL/TodX family [Edwardsiella tarda ATCC 23685]
Ai.SC002_GM001038	100	8.5e-49	GAC64069.1	hypothetical protein [Edwardsiella tarda ATCC 15947 = NBRC 105688, ET1_08_01420]
Ai.SC002_GM001039	100	4e-80	WP_005294491.1	phosphohistidine phosphatase [Edwardsiella tarda]
Ai.SC002_GM001040	99.4	5.1e-100	WP_005288395.1	hypothetical protein [Edwardsiella tarda|Edwardsiella tarda,]
Ai.SC002_GM001041	100	9.2e-185	EFE22144.1	(glutamine-N5) methyltransferase, ribosomal protein L3-specific [Edwardsiella tarda ATCC 23685]
Ai.SC002_GM001042	100	3.1e-205	WP_005288389.1	chorismate synthase [Edwardsiella tarda]
Ai.SC002_GM001043	98.9	2.5e-159	WP_035603890.1	penicillin-insensitive murein endopeptidase [Edwardsiella tarda]
Ai.SC002_GM001044	100	6.5e-144	WP_035603893.1	hypothetical protein [Edwardsiella tarda]
Ai.SC002_GM001045	100	2.2e-103	WP_035600394.1	elongation factor P hydroxylase [Edwardsiella tarda]
Ai.SC002_GM001046	100	8.4e-43	EFE22139.1	YfcL protein [Edwardsiella tarda ATCC 23685]
Ai.SC002_GM001047	99.1	0	WP_005294500.1	bifunctional tRNA (5-methylaminomethyl-2-thiouridine)(34)-methyltransferase MnmD/FAD-dependent 5-carboxymethylaminomethyl-2-thiouridine(34) oxidoreductase MnmC [Edwardsiella tarda]
Ai.SC002_GM001048	100	1.4e-227	WP_005288367.1	Beta-ketoacyl synthase, N-terminal domain protein [Edwardsiella tarda ATCC 23685]
Ai.SC002_GM001049	100	1.2e-139	WP_047059421.1	methyltransferase [Edwardsiella tarda]
Ai.SC002_GM001050	68.9	1.6e-39	AIR03505.1	acid-shock protein [Cedecea neteri]
Ai.SC002_GM001051	100	3e-70	WP_047059425.1	DUF4186 domain-containing protein [Edwardsiella tarda]
Ai.SC002_GM001052	100	2.6e-57	AKH90599.1	membrane protein, suppressor [Edwardsiella tarda]
Ai.SC002_GM001053	100	0	WP_035599374.1	protein-disulfide reductase [Edwardsiella tarda]
Ai.SC002_GM001054	100	4.9e-101	WP_005288342.1	hypothetical protein [Edwardsiella tarda ATCC 15947 = NBRC 105688, ET1_09_00050]
Ai.SC002_GM001055	100	9e-91	WP_047059428.1	protein disulfide oxidoreductase [Edwardsiella tarda]
Ai.SC002_GM001056	100	1.9e-210	WP_005294540.1	erythronate-4-phosphate dehydrogenase [Edwardsiella tarda]
Ai.SC002_GM001057	100	5.1e-186	WP_005294543.1	aspartate-semialdehyde dehydrogenase [Edwardsiella tarda]
Ai.SC002_GM001058	100	4.8e-158	WP_005288332.1	tRNA pseudouridine(38-40) synthase TruA [Edwardsiella tarda]
Ai.SC002_GM001059	100	2.9e-121	WP_005288328.1	SNARE-like domain protein [Edwardsiella tarda ATCC 23685]
Ai.SC002_GM001060	100	2.6e-165	WP_005288326.1	acetyl-CoA carboxylase, carboxyl transferase, beta subunit [Edwardsiella tarda ATCC 23685]
Ai.SC002_GM001061	100	3.5e-240	WP_068870629.1	bifunctional tetrahydrofolate synthase/dihydrofolate synthase [Edwardsiella tarda]
Ai.SC002_GM001062	99.6	2.4e-146	WP_035599362.1	cell division protein DedD [Edwardsiella tarda]
Ai.SC002_GM001063	100	1.9e-88	WP_005288316.1	colicin V production protein [Edwardsiella tarda]
Ai.SC002_GM001064	100	5.7e-290	WP_005288313.1	amidophosphoribosyltransferase [Edwardsiella tarda]
Ai.SC002_GM001065	100	2.9e-104	WP_005288309.1	polyprenyl P-hydroxybenzoate and phenylacrylic acid decarboxylase [Edwardsiella tarda ATCC 23685]
Ai.SC002_GM001066	100	5e-127	WP_047059437.1	3-ketoacyl-ACP reductase [Edwardsiella tarda]
Ai.SC002_GM001067	100	2.3e-166	WP_035599356.1	epimerase [Edwardsiella tarda]
Ai.SC002_GM001068	100	1e-62	WP_035599353.1	dihydroneopterin triphosphate 2'-epimerase [Edwardsiella tarda]
Ai.SC002_GM001069	99.5	4.1e-117	WP_068870632.1	thiol: disulfide oxidoreductase [Edwardsiella tarda]
Ai.SC002_GM001070	100	9.3e-117	WP_005288296.1	glutathione S-transferase, N-terminal domain protein [Edwardsiella tarda]
Ai.SC002_GM001071	100	3.2e-102	WP_005288294.1	phosphodiesterase family protein [Edwardsiella tarda]
Ai.SC002_GM001072	99.5	4.1e-120	GAC64102.1	putative NUDIX hydrolase [Edwardsiella tarda ATCC 15947 = NBRC 105688]
Ai.SC002_GM001073	100	3.3e-108	EFE22220.1	rhodanese-like protein [Edwardsiella tarda ATCC 23685]
Ai.SC002_GM001074	100	0	WP_035594686.1	phosphate acetyltransferase [Edwardsiella tarda]
Ai.SC002_GM001075	100	9.3e-227	WP_005288281.1	acetate kinase [Edwardsiella tarda]
Ai.SC002_GM001076	100	1.4e-70	WP_005288277.1	hypothetical protein [Edwardsiella tarda|Edwardsiella tarda,]
Ai.SC002_GM001077	100	1.3e-89	WP_005288271.1	hypothetical protein [Edwardsiella tarda|Edwardsiella tarda,]
Ai.SC002_GM001078	99.5	3e-118	WP_005288269.1	HAD hydrolase, family IA, variant 3 [Edwardsiella tarda ATCC 23685]
Ai.SC002_GM001079	99.8	0	WP_005288266.1	putative DASS family transporter [Edwardsiella tarda ATCC 15947 = NBRC 105688]
Ai.SC002_GM001080	100	3.3e-108	WP_005288262.1	putative 5'-nucleotidase [Edwardsiella tarda]
Ai.SC002_GM001081	100	2.9e-236	WP_005288261.1	alanine aminotransferase AlaA [Edwardsiella tarda]
Ai.SC002_GM001082	100	1.7e-98	GAC64112.1	hypothetical protein [Edwardsiella tarda ATCC 15947 = NBRC 105688, ET1_09_00330]
Ai.SC002_GM001083	100	2.9e-118	WP_035597224.1	membrane protein [Edwardsiella tarda]
Ai.SC002_GM001084	99.5	1.2e-256	WP_005288252.1	putative thiosulfate sulfurtransferase [Edwardsiella tarda]
Ai.SC002_GM001085	100	4.2e-120	WP_035597221.1	TVP38/TMEM64 family protein [Edwardsiella tarda]
Ai.SC002_GM001086	100	4.7e-170	WP_005288247.1	putative LysR family transcriptional regulator LrhA [Edwardsiella tarda]
Ai.SC002_GM001087	100	4.9e-59	WP_005288242.1	NADH: ubiquinone oxidoreductase subunit A [Edwardsiella tarda]
Ai.SC002_GM001088	100	2.5e-128	WP_005288239.1	NADH-quinone oxidoreductase subunit B [Edwardsiella tarda ATCC 15947 = NBRC 105688]
Ai.SC002_GM001089	100	0	WP_005288236.1	NADH-quinone oxidoreductase subunit C/D [Edwardsiella tarda]
Ai.SC002_GM001090	100	1.8e-91	WP_005288234.1	NADH-quinone oxidoreductase subunit E [Edwardsiella tarda]
Ai.SC002_GM001091	100	8.7e-266	WP_005288230.1	NADH oxidoreductase (quinone), F subunit [Edwardsiella tarda ATCC 23685]
Ai.SC002_GM001092	100	0	WP_005288228.1	NADH dehydrogenase (quinone), G subunit [Edwardsiella tarda ATCC 23685]
Ai.SC002_GM001093	100	1.6e-184	WP_005288225.1	NADH-quinone oxidoreductase subunit H [Edwardsiella tarda]
Ai.SC002_GM001094	100	6.5e-103	WP_005288223.1	formate hydrogenlyase subunit 6/NADH: ubiquinone oxidoreductase 23 kD subunit (chain I) [Edwardsiella tarda EIB202]
Ai.SC002_GM001095	99.5	3.6e-96	WP_035597216.1	NADH: ubiquinone oxidoreductase subunit J [Edwardsiella tarda]
Ai.SC002_GM001096	100	7.6e-45	WP_005288207.1	MULTISPECIES: NADH-quinone oxidoreductase subunit K [Edwardsiella|Edwardsiella hoshinae|Edwardsiella tarda]
Ai.SC002_GM001097	100	0	WP_005288205.1	NADH-quinone oxidoreductase subunit L [Edwardsiella tarda]
Ai.SC002_GM001098	99.8	4e-291	WP_005288202.1	NADH: ubiquinone oxidoreductase subunit M [Edwardsiella tarda]
Ai.SC002_GM001099	100	3.3e-263	WP_005288199.1	proton-translocating NADH-quinone oxidoreductase, chain N [Edwardsiella tarda ATCC 23685]
Ai.SC002_GM001100	100	3.3e-20	EFE22191.1	hypothetical protein [Edwardsiella tarda]
Ai.SC002_GM001101	100	0	WP_047059446.1	beta-D-glucoside glucohydrolase [Edwardsiella tarda]
Ai.SC002_GM001102	100	7.3e-99	WP_005288191.1	Nickel-dependent hydrogenases B-type cytochrome subunit [Edwardsiella tarda]
Ai.SC002_GM001103	100	1.3e-222	WP_005288186.1	NiFe-hydrogenase 2 small subunit [Edwardsiella tarda]
Ai.SC002_GM001104	99.7	1.5e-195	WP_005288183.1	Tat pathway signal sequence domain protein [Edwardsiella tarda ATCC 23685]
Ai.SC002_GM001105	100	3.7e-228	WP_035602233.1	Ni/Fe-hydrogenase cytochrome b subunit [Edwardsiella tarda]
Ai.SC002_GM001106	100	0	WP_005288177.1	NiFe-hydrogenase 2 large subunit [Edwardsiella tarda]
Ai.SC002_GM001107	100	7.2e-85	WP_005288174.1	hydrogenase expression/formation protein [Edwardsiella tarda ATCC 23685]
Ai.SC002_GM001108	100	4.8e-95	EFE22182.1	[NiFe] hydrogenase assembly chaperone, HybE family [Edwardsiella tarda ATCC 23685]
Ai.SC002_GM001109	100	1e-280	WP_005288170.1	peptidase, C69 family [Edwardsiella tarda ATCC 23685]
Ai.SC002_GM001110	100	1.2e-90	WP_005288167.1	hypothetical protein [Edwardsiella tarda]
Ai.SC002_GM001111	100	1.7e-228	WP_005288166.1	putative phage tail component domain protein [Edwardsiella tarda ATCC 23685]
Ai.SC002_GM001112	99.8	0	WP_005294604.1	2-succinyl-5-enolpyruvyl-6-hydroxy-3-cyclohexene-1-carboxylic-acid synthase [Edwardsiella tarda]
Ai.SC002_GM001113	99.2	1.3e-144	WP_005288161.1	2-succinyl-6-hydroxy-2, 4-cyclohexadiene-1-carboxylate synthase [Edwardsiella tarda]
Ai.SC002_GM001114	100	1.9e-165	WP_005288159.1	1, 4-dihydroxy-2-naphthoyl-CoA synthase [Edwardsiella tarda]
Ai.SC002_GM001115	100	1.3e-181	WP_005294608.1	o-succinylbenzoate synthase [Edwardsiella tarda]
Ai.SC002_GM001116	99.8	4.3e-268	WP_005288150.1	o-succinylbenzoate--CoA ligase [Edwardsiella tarda]
Ai.SC002_GM001117	100	1.1e-100	EFE22240.1	YfaZ [Edwardsiella tarda ATCC 23685]
Ai.SC002_GM001118	100	1.1e-191	WP_005294615.1	tryptophanyl-tRNA synthetase [Edwardsiella tarda]
Ai.SC002_GM001119	99.7	8.1e-212	WP_005288136.1	aromatic amino acid transport protein [Edwardsiella tarda ATCC 23685]
Ai.SC002_GM001120	99.5	1.9e-224	WP_047059453.1	competence/damage-inducible protein A [Edwardsiella tarda]
Ai.SC002_GM001121	100	1.3e-167	WP_005288124.1	hypothetical protein [Edwardsiella tarda|Edwardsiella tarda,]
Ai.SC002_GM001122	100	2.4e-21	EFE22233.1	hypothetical protein [Edwardsiella tarda ATCC 23685, EDWATA_02763]
Ai.SC002_GM001123	100	1.1e-188	WP_035598421.1	cyclic pyranopterin phosphate synthase MoaA [Edwardsiella tarda]
Ai.SC002_GM001124	100	4.6e-84	WP_005288115.1	cyclic pyranopterin monophosphate synthase accessory protein [Edwardsiella tarda]
Ai.SC002_GM001125	100	9.4e-38	WP_047059455.1	molybdopterin synthase sulfur carrier subunit [Edwardsiella tarda]
Ai.SC002_GM001126	99.3	5.8e-81	WP_047059457.1	molybdopterin guanine dinucleotide biosynthesis protein MoaE [Edwardsiella tarda]
Ai.SC002_GM001127	100	4.2e-108	WP_005288106.1	NAD(P)H--quinone oxidoreductase WrbA [Edwardsiella tarda ATCC 15947 = NBRC 105688]
Ai.SC002_GM001128	100	1.1e-126	WP_005288103.1	hypothetical protein [Edwardsiella tarda]
Ai.SC002_GM001129	100	0	WP_035598424.1	oxidoreductase [Edwardsiella tarda]
Ai.SC002_GM001130	100	1.1e-54	WP_005288099.1	2Fe-2S iron-sulfur cluster binding domain protein [Edwardsiella tarda ATCC 23685]
Ai.SC002_GM001131	100	3.4e-215	WP_005288097.1	ribonucleoside-diphosphate reductase 1 subunit beta [Edwardsiella tarda ATCC 15947 = NBRC 105688]
Ai.SC002_GM001132	100	0	WP_035602295.1	ribonucleotide-diphosphate reductase subunit alpha [Edwardsiella tarda]
Ai.SC002_GM001133	99.6	1.2e-142	WP_047059460.1	bifunctional 3-demethylubiquinone 3-O-methyltransferase/2-octaprenyl-6-hydroxy phenol methylase [Edwardsiella tarda]
Ai.SC002_GM001134	99.9	0	WP_068870675.1	DNA gyrase subunit A [Edwardsiella tarda]
Ai.SC002_GM001135	99.7	0	EFE22252.1	ATPase/histidine kinase/DNA gyrase B/HSP90 domain protein [Edwardsiella tarda ATCC 23685]
Ai.SC002_GM001136	100	2.6e-114	WP_005288075.1	colanic acid biosynthesis two-component response regulator RcsB [Edwardsiella tarda ATCC 15947 = NBRC 105688]
Ai.SC002_GM001137	99.8	0	WP_005288073.1	sensor-like histidine kinase RcsD [Edwardsiella tarda ATCC 15947 = NBRC 105688]
Ai.SC002_GM001138	100	7.8e-204	WP_005288071.1	putative ABC transport permease [Edwardsiella tarda ATCC 15947 = NBRC 105688]
Ai.SC002_GM001139	100	1.3e-209	WP_005288068.1	ABC-2 type transporter [Edwardsiella tarda ATCC 23685]
Ai.SC002_GM001140	99.7	0	WP_047059465.1	multidrug ABC transporter ATP-binding protein [Edwardsiella tarda]
Ai.SC002_GM001141	100	7.5e-182	WP_047059467.1	secretion protein HlyD [Edwardsiella tarda]
Ai.SC002_GM001142	100	9.4e-137	WP_005288052.1	putative TetR family transcriptional regulator [Edwardsiella tarda]
Ai.SC002_GM001143	100	4.5e-254	WP_005288049.1	ATP-dependent RNA helicase RhlE [Edwardsiella tarda]
Ai.SC002_GM001144	100	1.7e-59	WP_005288047.1	transcriptional regulator, AraC family [Edwardsiella tarda ATCC 23685]
Ai.SC002_GM001145	100	1.1e-120	WP_005294656.1	putative TetR family transcriptional regulator [Edwardsiella tarda]
Ai.SC002_GM001146	100	2.6e-165	WP_005288035.1	manganese-dependent inorganic pyrophosphatase [Edwardsiella tarda]
Ai.SC002_GM001147	100	3e-71	WP_005288032.1	putative universal stress protein [Edwardsiella tarda ATCC 15947 = NBRC 105688]
Ai.SC002_GM001148	100	3.3e-246	WP_005294660.1	phosphopyruvate hydratase [Edwardsiella tarda]
Ai.SC002_GM001149	100	6.1e-86	ADM40432.1	Transposase [Edwardsiella tarda FL6-60]
Ai.SC002_GM001150	99.1	1.3e-183	WP_005283861.1	hypothetical protein [Edwardsiella tarda]
Ai.SC002_GM001151	99.1	3.4e-130	WP_047060228.1	ferredoxin [Edwardsiella tarda]
Ai.SC002_GM001152	100	1.9e-128	WP_005296543.1	hypothetical protein [Edwardsiella tarda]
Ai.SC002_GM001153	99.9	0	EFE23719.1	aldehyde ferredoxin oxidoreductase, tungsten cofactor-binding domain protein [Edwardsiella tarda ATCC 23685]
Ai.SC002_GM001154	100	3.9e-120	WP_005283873.1	putative ferredoxin-like protein [Edwardsiella tarda ATCC 15947 = NBRC 105688]
Ai.SC002_GM001155	99.5	5e-106	WP_005283883.1	nudix-type nucleoside diphosphatase, YffH/AdpP family [Edwardsiella tarda ATCC 23685]
Ai.SC002_GM001156	100	0	WP_005283886.1	malate dehydrogenase (oxaloacetate-decarboxylating) [Edwardsiella tarda ATCC 23685]
Ai.SC002_GM001157	100	1.4e-146	WP_035598776.1	lipoprotein [Edwardsiella tarda]
Ai.SC002_GM001158	100	7.8e-78	WP_005283891.1	DUF188 domain-containing protein [Edwardsiella tarda]
Ai.SC002_GM001159	99.3	9.7e-184	WP_005283896.1	coproporphyrinogen III oxidase, aerobic [Edwardsiella tarda]
Ai.SC002_GM001160	99.3	9.2e-160	WP_005283899.1	N-acetylmuramoyl-L-alanine amidase AmiA [Edwardsiella tarda]
Ai.SC002_GM001161	100	1.4e-76	WP_005296536.1	GNAT family acetyltransferase [Edwardsiella tarda]
Ai.SC002_GM001162	100	6.7e-106	WP_005283906.1	RpoE-regulated lipoprotein [Edwardsiella tarda]
Ai.SC002_GM001163	100	1.1e-171	EFE23710.1	Dyp-type peroxidase family protein [Edwardsiella tarda ATCC 23685]
Ai.SC002_GM001164	100	1.4e-86	WP_005283911.1	glucose-specific phosphotransferase system enzyme IIA component [Edwardsiella tarda ATCC 15947 = NBRC 105688]
Ai.SC002_GM001165	100	0	WP_047060220.1	phosphoenolpyruvate--protein phosphotransferase [Edwardsiella tarda]
Ai.SC002_GM001166	100	1e-37	WP_005283926.1	phosphohistidinoprotein-hexose phosphotransferase component of PTS system [Edwardsiella tarda EIB202]
Ai.SC002_GM001167	100	1.7e-175	WP_005283932.1	cysteine synthase A [Edwardsiella tarda]
Ai.SC002_GM001168	100	7.8e-150	EFE23716.1	putative sulfate transport protein CysZ [Edwardsiella tarda ATCC 23685]
Ai.SC002_GM001169	100	2.2e-175	WP_005296523.1	cell division protein ZipA [Edwardsiella tarda]
Ai.SC002_GM001170	99.9	0	WP_005283946.1	NAD-dependent DNA ligase LigA [Edwardsiella tarda]
Ai.SC002_GM001171	100	6.4e-33	EFE23707.1	hypothetical protein [Edwardsiella tarda]
Ai.SC002_GM001172	100	1.7e-116	WP_005283953.1	hypothetical protein [Edwardsiella tarda]
Ai.SC002_GM001173	100	4.2e-279	WP_005283958.1	glutamyl-tRNA synthetase [Edwardsiella tarda ATCC 15947 = NBRC 105688]
Ai.SC002_GM001174	100	2e-57	WP_005283962.1	Mu DNA-binding domain protein [Edwardsiella tarda ATCC 23685]
Ai.SC002_GM001175	100	2.9e-212	WP_005283970.1	nucleoside transporter, NupC family [Edwardsiella tarda ATCC 23685]
Ai.SC002_GM001176	100	4.4e-224	WP_005283976.1	manganese transport protein MntH [Edwardsiella tarda]
Ai.SC002_GM001177	64.7	1e-37	WP_035597238.1	hypothetical protein [Edwardsiella tarda]
Ai.SC002_GM001178	99.7	8.2e-181	WP_068869855.1	glucokinase [Edwardsiella tarda]
Ai.SC002_GM001179	100	1e-64	WP_005283987.1	secY/secA suppressor protein [Edwardsiella tarda]
Ai.SC002_GM001180	100	1.2e-57	WP_005292722.1	phosphopantothenoylcysteine decarboxylase [Edwardsiella tarda]
Ai.SC002_GM001181	100	1.7e-294	GAC62950.1	glucan biosynthesis protein MdoG [Edwardsiella tarda ATCC 15947 = NBRC 105688]
Ai.SC002_GM001182	100	0	WP_005283999.1	glucan biosynthesis glucosyltransferase MdoH [Edwardsiella tarda ATCC 15947 = NBRC 105688]
Ai.SC002_GM001183	100	5e-141	WP_005284012.1	molybdopterin-synthase adenylyltransferase MoeB [Edwardsiella tarda]
Ai.SC002_GM001184	100	2.6e-232	WP_005284015.1	molybdenum cofactor synthesis domain protein [Edwardsiella tarda ATCC 23685]
Ai.SC002_GM001185	100	6.7e-17	EFE23685.1	hypothetical protein [Edwardsiella tarda ATCC 23685, EDWATA_01285]
Ai.SC002_GM001186	100	2.1e-116	WP_005284021.1	GTP cyclohydrolase I FolE [Edwardsiella tarda]
Ai.SC002_GM001187	100	2.4e-227	GAC62957.1	hypothetical protein [Edwardsiella tarda ATCC 15947 = NBRC 105688, ET1_01_00140]
Ai.SC002_GM001188	99.7	0	WP_005284029.1	cyclic diguanylate phosphodiesterase (EAL) domain protein [Edwardsiella tarda ATCC 23685]
Ai.SC002_GM001189	99.6	3.4e-145	WP_047060203.1	vancomycin high temperature exclusion protein [Edwardsiella tarda]
Ai.SC002_GM001190	100	0	WP_005284036.1	malic enzyme, NAD binding domain protein [Edwardsiella tarda ATCC 23685]
Ai.SC002_GM001191	100	5.7e-165	WP_047060201.1	cytidine deaminase [Edwardsiella tarda]
Ai.SC002_GM001192	100	2.7e-122	WP_005284043.1	CidB/LrgB family autolysis modulator [Edwardsiella tarda]
Ai.SC002_GM001193	100	4.5e-63	WP_005284046.1	hypothetical protein [Edwardsiella tarda|Edwardsiella tarda,]
Ai.SC002_GM001194	100	3.4e-176	WP_005284048.1	protein RarD [Edwardsiella tarda ATCC 23685]
Ai.SC002_GM001195	99.8	1e-277	WP_005284053.1	exonuclease domain protein [Edwardsiella tarda ATCC 23685]
Ai.SC002_GM001196	99.7	1.5e-193	WP_005292754.1	hypothetical protein [Edwardsiella tarda ATCC 15947 = NBRC 105688, ET1_01_00240]
Ai.SC002_GM001197	99.6	0	WP_005284059.1	putative ATP-dependent DNA helicase DinG [Edwardsiella tarda]
Ai.SC002_GM001198	100	8.3e-195	WP_005284067.1	chain length determinant protein [Edwardsiella tarda ATCC 23685]
Ai.SC002_GM001199	100	8.1e-161	WP_047060191.1	deoxyribonuclease IV [Edwardsiella tarda]
Ai.SC002_GM001200	100	4.9e-195	WP_005284075.1	hypothetical protein [Edwardsiella tarda]
Ai.SC002_GM001201	100	7.7e-38	WP_005284079.1	hypothetical protein [Edwardsiella tarda]
Ai.SC002_GM001202	100	2.5e-73	WP_005284082.1	universal stress family protein [Edwardsiella tarda ATCC 23685]
Ai.SC002_GM001203	100	8.6e-158	WP_005284087.1	putative LysR family transcriptional regulator [Edwardsiella tarda]
Ai.SC002_GM001204	100	1.8e-269	WP_005284088.1	amino acid permease [Edwardsiella tarda ATCC 23685]
Ai.SC002_GM001205	99.8	0	GAC62976.1	methionyl-tRNA synthetase [Edwardsiella tarda ATCC 15947 = NBRC 105688]
Ai.SC002_GM001206	100	7.3e-210	WP_035600496.1	Fe-S-binding ATPase [Edwardsiella tarda]
Ai.SC002_GM001207	100	2.3e-115	WP_005284102.1	MULTISPECIES: uridine kinase [Edwardsiella|Edwardsiella hoshinae|Edwardsiella tarda]
Ai.SC002_GM001208	100	2.5e-163	WP_035606470.1	EamA family transporter [Edwardsiella tarda]
Ai.SC002_GM001209	100	3e-106	WP_005284107.1	deoxycytidine triphosphate deaminase [Edwardsiella tarda]
Ai.SC002_GM001210	99.2	0	WP_047060186.1	outer membrane assembly protein AsmA [Edwardsiella tarda]
Ai.SC002_GM001211	100	2.4e-247	WP_005284115.1	anaerobic C4-dicarboxylate transporter DcuC [Edwardsiella tarda]
Ai.SC002_GM001215	46.2	1e-54	AFW04802.1	O-antigen polymerase [Salmonella enterica]
Ai.SC002_GM001216	40.7	6.5e-41	WP_021554465.1	alpha-1, 2-fucosyltransferase [Escherichia coli]
Ai.SC002_GM001217	44.9	5.5e-55	CAI39174.1	WbcG-like protein [Yersinia sp. A125 KOH2]
Ai.SC002_GM001218	98.6	1.1e-205	WP_035606446.1	GDP-mannose 4, 6-dehydratase [Edwardsiella tarda]
Ai.SC002_GM001219	97.8	6.9e-180	WP_035606518.1	GDP-fucose synthetase [Edwardsiella tarda]
Ai.SC002_GM001220	91.8	1.3e-37	WP_035606443.1	GDP-mannose mannosyl hydrolase [Edwardsiella tarda]
Ai.SC002_GM001221	98.4	6.5e-242	WP_035606440.1	mannose-1-phosphate guanylyltransferase/mannose-6-phosphate isomerase [Edwardsiella tarda]
Ai.SC002_GM001222	71.3	1.4e-98	WP_069578398.1	glycosyl transferase family 1 [Edwardsiella piscicida]
Ai.SC002_GM001223	99.3	2.4e-166	WP_035598344.1	UTP--glucose-1-phosphate uridylyltransferase [Edwardsiella tarda]
Ai.SC002_GM001224	100	5.1e-194	WP_005284181.1	UDP-glucose 4-epimerase GalE [Edwardsiella tarda]
Ai.SC002_GM001225	99.7	7.9e-215	WP_047060171.1	UDP-glucose 6-dehydrogenase [Edwardsiella tarda]
Ai.SC002_GM001226	100	1.2e-195	WP_005284189.1	NAD dependent epimerase/dehydratase family protein [Edwardsiella tarda ATCC 23685]
Ai.SC002_GM001227	100	1.4e-266	WP_005292777.1	phosphogluconate dehydrogenase (NADP(+)-dependent, decarboxylating) [Edwardsiella tarda]
Ai.SC002_GM001228	100	6.1e-86	WP_015461477.1	MULTISPECIES: IS200/IS605 family transposase [Edwardsiella|Edwardsiella piscicida|Edwardsiella tarda]
Ai.SC002_GM001229	100	1.6e-63	EFE23589.1	hypothetical protein [Edwardsiella tarda ATCC 23685, EDWATA_01343]
Ai.SC002_GM001230	99.7	9.1e-227	WP_035598408.1	cystathionine beta-lyase [Edwardsiella tarda]
Ai.SC002_GM001231	99.8	1.7e-239	WP_035598412.1	transporter [Edwardsiella tarda]
Ai.SC002_GM001232	100	5e-172	WP_005284259.1	putative LysR family transcriptional regulator [Edwardsiella tarda]
Ai.SC002_GM001233	99.6	2.3e-149	EFE23610.1	hypothetical protein [Edwardsiella tarda ATCC 23685, EDWATA_01369]
Ai.SC002_GM001234	100	3.0e-310	GAC63019.1	phosphoethanolamine transferase EptA [Edwardsiella tarda ATCC 15947 = NBRC 105688]
Ai.SC002_GM001235	100	3.8e-200	WP_005292831.1	flagellar biosynthesis protein FlhB [Edwardsiella tarda]
Ai.SC002_GM001236	100	0	WP_005284272.1	flagellar biosynthesis protein FlhA [Edwardsiella tarda]
Ai.SC002_GM001237	100	2.2e-71	WP_005284274.1	flagellar biosynthesis protein FlhE [Edwardsiella tarda]
Ai.SC002_GM001238	100	1.2e-72	WP_005284281.1	flagella synthesis protein FlgN [Edwardsiella tarda]
Ai.SC002_GM001239	100	1.7e-44	WP_005284284.1	flagellar biosynthesis anti-sigma factor FlgM [Edwardsiella tarda]
Ai.SC002_GM001240	100	7.8e-122	WP_035598482.1	flagellar basal body P-ring biosynthesis protein FlgA [Edwardsiella tarda]
Ai.SC002_GM001241	100	7.9e-69	WP_005284295.1	MULTISPECIES: flagellar basal body rod protein FlgB [Edwardsiella|Edwardsiella tarda]
Ai.SC002_GM001242	100	9.5e-67	WP_005284298.1	flagellar basal-body rod protein FlgC [Edwardsiella tarda ATCC 23685]
Ai.SC002_GM001243	100	1.9e-123	WP_005284301.1	flagellar basal body rod modification protein FlgD [Edwardsiella tarda]
Ai.SC002_GM001244	99	3.5e-229	WP_005284304.1	flagellar hook-basal body protein [Edwardsiella tarda ATCC 23685]
Ai.SC002_GM001245	100	3.6e-136	WP_005284306.1	flagellar basal body rod protein FlgF [Edwardsiella tarda]
Ai.SC002_GM001246	100	6.2e-139	WP_005284308.1	MULTISPECIES: flagellar basal body rod protein FlgG [Edwardsiella|Edwardsiella tarda]
Ai.SC002_GM001247	100	1.8e-126	WP_005284312.1	flagellar basal body L-ring protein [Edwardsiella tarda]
Ai.SC002_GM001248	100	7e-208	WP_005292845.1	flagellar basal body P-ring biosynthesis protein FlgA [Edwardsiella tarda]
Ai.SC002_GM001249	99.7	2.4e-177	WP_035600413.1	flagellar rod assembly protein/muramidase FlgJ [Edwardsiella tarda]
Ai.SC002_GM001250	100	0	WP_005284328.1	flagellar hook-associated protein FlgK [Edwardsiella tarda]
Ai.SC002_GM001251	99	1.1e-169	WP_005292850.1	flagellar hook-filament junction protein FlgL [Edwardsiella tarda]
Ai.SC002_GM001252	100	4.7e-107	WP_005284333.1	hypothetical protein [Edwardsiella tarda]
Ai.SC002_GM001253	100	1.1e-137	GAC63038.1	peroxyureidoacrylate/ureidoacrylate amidohydrolase [Edwardsiella tarda ATCC 15947 = NBRC 105688]
Ai.SC002_GM001254	100	7.5e-229	WP_005284340.1	aromatic amino acid aminotransferase [Edwardsiella tarda]
Ai.SC002_GM001255	100	2.2e-225	WP_047060825.1	porin [Edwardsiella tarda]
Ai.SC002_GM001256	100	5.5e-271	WP_005284344.1	asparaginyl-tRNA synthetase [Edwardsiella tarda]
Ai.SC002_GM001257	99.8	1.1e-230	WP_005284345.1	nicotinate phosphoribosyltransferase [Edwardsiella tarda]
Ai.SC002_GM001258	99.9	0	WP_035606356.1	aminopeptidase N [Edwardsiella tarda]
Ai.SC002_GM001259	100	7.1e-64	WP_005284352.1	glyoxalase family protein [Edwardsiella tarda]
Ai.SC002_GM001260	100	4.2e-188	WP_005284357.1	dihydroorotate dehydrogenase 2 [Edwardsiella tarda]
Ai.SC002_GM001261	99.5	1.5e-102	WP_005284361.1	cell division protein ZapC [Edwardsiella tarda]
Ai.SC002_GM001263	100	1.5e-32	WP_005284368.1	hypothetical protein [Edwardsiella tarda|Edwardsiella tarda,]
Ai.SC002_GM001264	99.6	2.1e-139	WP_047060146.1	ion transporter [Edwardsiella tarda]
Ai.SC002_GM001265	99.7	0	WP_005284376.1	23S rRNA (guanine(2445)-N(2))/(guanine(2069)-N(7))-methyltransferase [Edwardsiella tarda]
Ai.SC002_GM001266	100	0	WP_005284379.1	ABC transporter ATP-binding protein Uup [Edwardsiella tarda ATCC 15947 = NBRC 105688]
Ai.SC002_GM001267	100	9e-230	WP_005292874.1	paraquat-inducible protein A [Edwardsiella tarda]
Ai.SC002_GM001268	100	7.8e-311	WP_005284385.1	paraquat-inducible protein B [Edwardsiella tarda]
Ai.SC002_GM001269	99.5	1.1e-97	EFE23584.1	hypothetical protein [Edwardsiella tarda ATCC 23685, EDWATA_01411]
Ai.SC002_GM001270	100	1.6e-95	WP_005284391.1	beta-hydroxyacyl-(acyl-carrier-protein) dehydratase FabA [Edwardsiella tarda ATCC 23685]
Ai.SC002_GM001271	99.8	0	GAC63057.1	putative Lon protease homolog [Edwardsiella tarda ATCC 15947 = NBRC 105688]
Ai.SC002_GM001272	100	3.8e-80	WP_005292890.1	Ter macrodomain organizer matS-binding protein [Edwardsiella tarda]
Ai.SC002_GM001273	100	3.4e-201	WP_005292891.1	outer membrane protein A [Edwardsiella tarda]
Ai.SC002_GM001274	100	5.7e-90	WP_035596961.1	cell division protein [Edwardsiella tarda]
Ai.SC002_GM001275	100	3.8e-118	EFE23558.1	TfoX N-terminal domain protein [Edwardsiella tarda ATCC 23685]
Ai.SC002_GM001276	100	0	WP_068869785.1	TIGR01666 family membrane protein [Edwardsiella tarda]
Ai.SC002_GM001277	100	5.9e-78	WP_005284424.1	hypothetical protein [Edwardsiella tarda]
Ai.SC002_GM001278	99.6	0	WP_068869783.1	DNA helicase IV [Edwardsiella tarda]
Ai.SC002_GM001279	100	1.5e-84	EFE23547.1	methylglyoxal synthase [Edwardsiella tarda ATCC 23685]
Ai.SC002_GM001280	100	5.5e-85	WP_005284431.1	hypothetical protein [Edwardsiella tarda|Edwardsiella tarda,]
Ai.SC002_GM001281	100	9.6e-70	WP_035596970.1	hypothetical protein [Edwardsiella tarda, AAW15_10335]
Ai.SC002_GM001282	100	5.6e-54	WP_005284439.1	hemimethylated DNA binding domain protein [Edwardsiella tarda ATCC 23685]
Ai.SC002_GM001283	100	1.2e-212	WP_035594406.1	23S rRNA (cytosine(1962)-C(5))-methyltransferase [Edwardsiella tarda]
Ai.SC002_GM001284	100	5.4e-45	WP_005292910.1	putative acylphosphatase [Edwardsiella tarda]
Ai.SC002_GM001285	100	5.2e-55	WP_005284447.1	sulfur relay protein, TusE/DsrC/DsvC family [Edwardsiella tarda ATCC 23685]
Ai.SC002_GM001286	99.5	2.2e-113	WP_005284449.1	BAX inhibitor protein [Edwardsiella tarda]
Ai.SC002_GM001287	98.6	8.1e-116	EFE23533.1	Homoserine/Threonine efflux protein [Edwardsiella tarda ATCC 23685]
Ai.SC002_GM001288	100	4.3e-246	WP_005284466.1	transporter, major facilitator family protein [Edwardsiella tarda ATCC 23685]
Ai.SC002_GM001289	100	2.6e-218	WP_005284488.1	UDP-4-amino-4-deoxy-L-arabinose--oxoglutarate aminotransferase [Edwardsiella tarda]
Ai.SC002_GM001290	100	4.3e-182	WP_005284490.1	undecaprenyl-phosphate 4-deoxy-4-formamido-L-arabinose transferase [Edwardsiella tarda]
Ai.SC002_GM001291	100	0	WP_005292923.1	bifunctional UDP-glucuronic acid oxidase/UDP-4-amino-4-deoxy-L-arabinose formyltransferase [Edwardsiella tarda]
Ai.SC002_GM001292	100	4.7e-175	WP_005284499.1	putative 4-deoxy-4-formamido-L-arabinose-phosphoundecaprenol deformylase ArnD [Edwardsiella tarda]
Ai.SC002_GM001293	99.8	0	WP_035600521.1	4-amino-4-deoxy-L-arabinose lipid A transferase [Edwardsiella tarda]
Ai.SC002_GM001294	100	3.7e-56	WP_005284505.1	putative 4-amino-4-deoxy-L-arabinose-phosphoundecaprenol flippase subunit ArnE [Edwardsiella tarda ATCC 15947 = NBRC 105688]
Ai.SC002_GM001295	100	2e-66	WP_035600517.1	membrane protein [Edwardsiella tarda]
Ai.SC002_GM001296	84.2	9.7e-09	ACR68609.1	hypothetical protein [Edwardsiella ictaluri 93-146, NT01EI_1420]
Ai.SC002_GM001297	100	2.4e-32	WP_005284516.1	cold-shock DNA-binding domain protein [Edwardsiella tarda ATCC 23685]
Ai.SC002_GM001298	100	3e-29	WP_005284519.1	putative selenium-binding protein YdfZ [Edwardsiella tarda ATCC 23685]
Ai.SC002_GM001299	92.2	0	WP_047060128.1	inverse autotransporter beta-barrel domain-containing protein [Edwardsiella tarda]
Ai.SC002_GM001300	100	1.2e-47	WP_005284531.1	hypothetical protein [Edwardsiella tarda|Edwardsiella tarda,]
Ai.SC002_GM001301	100	6.5e-46	WP_005284534.1	hypothetical protein [Edwardsiella tarda|Edwardsiella tarda,]
Ai.SC002_GM001302	100	3.9e-39	WP_005284540.1	hypothetical protein [Edwardsiella tarda|Edwardsiella tarda,]
Ai.SC002_GM001303	69.6	7.2e-135	WP_015870787.1	hypothetical protein [Edwardsiella ictaluri 93-146, NT01EI_1438]
Ai.SC002_GM001304	100	1.3e-21	WP_005292981.1	hypothetical protein [Edwardsiella tarda|Edwardsiella tarda,]
Ai.SC002_GM001305	100	4.8e-26	WP_005284555.1	hypothetical protein [Edwardsiella tarda|Edwardsiella tarda,]
Ai.SC002_GM001306	99.5	2.4e-111	EFE23506.1	hypothetical protein [Edwardsiella tarda]
Ai.SC002_GM001307	100	3.7e-40	WP_005284561.1	hypothetical protein [Edwardsiella tarda]
Ai.SC002_GM001308	99.2	1.4e-224	WP_035596928.1	phosphoanhydride phosphorylase [Edwardsiella tarda]
Ai.SC002_GM001309	100	2.6e-240	WP_035596925.1	transcriptional regulator [Edwardsiella tarda]
Ai.SC002_GM001310	99.9	0	WP_005284574.1	phosphoglycerate transport system sensor protein PgtB [Edwardsiella tarda ATCC 23685]
Ai.SC002_GM001311	100	9.2e-230	WP_005292990.1	hypothetical protein [Edwardsiella tarda]
Ai.SC002_GM001312	100	2.4e-266	WP_005292993.1	glycerol-3-phosphate transporter [Edwardsiella tarda ATCC 15947 = NBRC 105688]
Ai.SC002_GM001313	100	1.8e-31	WP_005292322.1	chemotaxis protein CheA [Edwardsiella tarda]
Ai.SC002_GM001314	100	1e-158	WP_035596917.1	AraC family transcriptional regulator [Edwardsiella tarda]
Ai.SC002_GM001315	99.5	7.1e-244	WP_035596914.1	pyridine nucleotide-disulfide oxidoreductase [Edwardsiella tarda]
Ai.SC002_GM001316	99.5	7.4e-105	WP_005284589.1	isochorismatase family protein [Edwardsiella tarda]
Ai.SC002_GM001317	100	0	WP_035596911.1	phosphoethanolamine transferase [Edwardsiella tarda]
Ai.SC002_GM001318	100	0	WP_005284594.1	peptidoglycan synthetase FtsI [Edwardsiella tarda ATCC 23685]
Ai.SC002_GM001319	100	3.8e-121	GAC63107.1	hypothetical protein [Edwardsiella tarda ATCC 15947 = NBRC 105688, ET1_03_00180]
Ai.SC002_GM001320	100	9.2e-73	EFE23493.1	universal stress family protein [Edwardsiella tarda ATCC 23685]
Ai.SC002_GM001321	100	4.3e-221	WP_005284603.1	alcohol dehydrogenase, iron-dependent [Edwardsiella tarda ATCC 23685]
Ai.SC002_GM001323	100	6.4e-56	WP_005284608.1	flagellar operon transcriptional regulator FlhD [Edwardsiella tarda]
Ai.SC002_GM001324	100	7.2e-108	WP_005284611.1	flagellar operon transcriptional regulator FlhC [Edwardsiella tarda]
Ai.SC002_GM001325	99.7	5.2e-158	WP_005284615.1	flagellar motor stator protein MotA [Edwardsiella tarda ATCC 23685]
Ai.SC002_GM001326	100	1.7e-186	WP_005284617.1	flagellar motor protein MotB [Edwardsiella tarda]
Ai.SC002_GM001327	100	0	GAC63114.1	chemotactic signal transduction histidine kinase CheA [Edwardsiella tarda ATCC 15947 = NBRC 105688]
Ai.SC002_GM001328	100	2.2e-81	WP_005284624.1	MULTISPECIES: chemotaxis protein CheW [Edwardsiella|Edwardsiella hoshinae|Edwardsiella tarda]
Ai.SC002_GM001329	99.8	5.9e-304	WP_005293024.1	methyl-accepting chemotaxis protein I [Edwardsiella tarda]
Ai.SC002_GM001330	100	1.8e-286	EFE23480.1	methyl-accepting chemotaxis protein signaling domain protein [Edwardsiella tarda ATCC 23685]
Ai.SC002_GM001331	100	4.8e-164	GAC63118.1	chemotaxis protein methyltransferase [Edwardsiella tarda ATCC 15947 = NBRC 105688]
Ai.SC002_GM001332	100	1.5e-193	WP_005293033.1	chemotaxis response regulator protein-glutamate methylesterase [Edwardsiella tarda]
Ai.SC002_GM001333	100	5.5e-64	WP_005284648.1	chemotactic signal transduction response regulator CheY [Edwardsiella tarda]
Ai.SC002_GM001334	100	1.2e-113	WP_005284651.1	protein phosphatase CheZ [Edwardsiella tarda]
Ai.SC002_GM001335	100	1.1e-200	WP_035598093.1	sodium-potassium/proton antiporter ChaA [Edwardsiella tarda]
Ai.SC002_GM001336	99.5	2e-102	WP_047060109.1	DedA family protein [Edwardsiella tarda]
Ai.SC002_GM001337	100	1.4e-51	WP_005284663.1	hypothetical protein [Edwardsiella tarda]
Ai.SC002_GM001338	100	6.3e-242	WP_005293039.1	aminobenzoyl-glutamate utilization protein A [Edwardsiella tarda]
Ai.SC002_GM001339	99.8	8.9e-236	WP_005284671.1	transporter, anaerobic C4-dicarboxylate uptake C (DcuC) family [Edwardsiella tarda ATCC 23685]
Ai.SC002_GM001340	99.7	1.5e-173	WP_005284674.1	LysR substrate binding domain protein [Edwardsiella tarda ATCC 23685]
Ai.SC002_GM001341	100	1.9e-134	WP_005284678.1	putative acid phosphatase [Edwardsiella tarda]
Ai.SC002_GM001342	99.3	1.8e-160	WP_005284680.1	5-oxopent-3-ene-1, 2, 5-tricarboxylate decarboxylase [Edwardsiella tarda]
Ai.SC002_GM001343	100	1.1e-216	WP_005293044.1	putative citrate transporter [Edwardsiella tarda]
Ai.SC002_GM001344	100	7.3e-266	WP_005284692.1	transporter, anaerobic C4-dicarboxylate uptake C (DcuC) family [Edwardsiella tarda ATCC 23685]
Ai.SC002_GM001345	99.7	3.9e-214	EFE23459.1	beta-aspartyl peptidase [Edwardsiella tarda ATCC 23685]
Ai.SC002_GM001346	98.4	3.8e-26	EFE23458.1	hypothetical protein [Edwardsiella tarda]
Ai.SC002_GM001347	100	5.1e-169	WP_005284701.1	LysR family transcriptional regulator QseD [Edwardsiella tarda]
Ai.SC002_GM001348	100	1.6e-90	WP_035598102.1	hypothetical protein [Edwardsiella tarda]
Ai.SC002_GM001349	99.6	7e-255	WP_068872058.1	ATP-dependent RNA helicase DbpA [Edwardsiella tarda]
Ai.SC002_GM001350	99.4	3.9e-183	GAC63137.1	hypothetical protein [Edwardsiella tarda ATCC 15947 = NBRC 105688, ET1_03_00480]
Ai.SC002_GM001351	87.8	3.5e-50	WP_065805850.1	Uncharacterised protein [Klebsiella pneumoniae]
Ai.SC002_GM001352	80.6	2.4e-06	EIC29037.1	hypothetical protein [Methylomicrobium album BG8, Metal_1231]
Ai.SC002_GM001353	78.5	1.8e-123	SEK53076.1	hypothetical protein [Ectothiorhodospira marina, SAMN05444515_102251]
Ai.SC002_GM001354	100	6.1e-86	WP_015461477.1	MULTISPECIES: IS200/IS605 family transposase [Edwardsiella|Edwardsiella piscicida|Edwardsiella tarda]
Ai.SC002_GM001355	100	2.4e-205	WP_005284745.1	putative ribosome-associated ATPase [Edwardsiella tarda ATCC 15947 = NBRC 105688]
Ai.SC002_GM001356	100	1.6e-107	WP_035597966.1	aminoacyl-tRNA hydrolase [Edwardsiella tarda]
Ai.SC002_GM001357	100	1e-42	WP_005293084.1	hypothetical protein [Edwardsiella tarda|Edwardsiella tarda,]
Ai.SC002_GM001358	99.5	3.4e-218	EFE23439.1	hypothetical protein [Edwardsiella tarda ATCC 23685, EDWATA_01537]
Ai.SC002_GM001359	100	1.8e-169	EFE23440.1	ribose-phosphate diphosphokinase [Edwardsiella tarda ATCC 23685]
Ai.SC002_GM001360	100	1.6e-164	WP_047060089.1	4-(cytidine 5'-diphospho)-2-C-methyl-D-erythritol kinase [Edwardsiella tarda]
Ai.SC002_GM001361	99.5	9.3e-114	WP_035597963.1	outer membrane lipoprotein LolB [Edwardsiella tarda]
Ai.SC002_GM001362	100	9.8e-213	WP_005284764.1	glutamyl-tRNA reductase [Edwardsiella tarda]
Ai.SC002_GM001363	100	1.2e-201	WP_035602705.1	peptide chain release factor 1 [Edwardsiella tarda]
Ai.SC002_GM001364	100	6.2e-153	EFE23445.1	protein-(glutamine-N5) methyltransferase, release factor-specific [Edwardsiella tarda ATCC 23685]
Ai.SC002_GM001365	100	4.1e-146	WP_035600336.1	hypothetical protein [Edwardsiella tarda|Edwardsiella tarda,]
Ai.SC002_GM001366	100	5.9e-159	WP_005284779.1	2-dehydro-3-deoxyphosphooctonate aldolase [Edwardsiella tarda]
Ai.SC002_GM001367	100	8.8e-17	EFE23449.1	hypothetical protein [Edwardsiella anguillarum|Edwardsiella tarda]
Ai.SC002_GM001368	100	0	WP_005284785.1	sodium-independent anion transporter [Edwardsiella tarda]
Ai.SC002_GM001369	100	4.9e-86	WP_005284788.1	hypothetical protein [Edwardsiella tarda|Edwardsiella tarda,]
Ai.SC002_GM001370	100	4.8e-09	EFE23452.1	hypothetical protein [Edwardsiella tarda ATCC 23685, EDWATA_01551]
Ai.SC002_GM001371	100	2.1e-107	WP_005293110.1	alpha/beta hydrolase [Edwardsiella tarda]
Ai.SC002_GM001372	99.7	3e-230	GAC63163.1	hypothetical protein [Edwardsiella tarda ATCC 15947 = NBRC 105688, ET1_03_00770]
Ai.SC002_GM001373	99.8	8.4e-286	WP_005284801.1	dipeptide/tripeptide permease DtpA [Edwardsiella tarda ATCC 15947 = NBRC 105688]
Ai.SC002_GM001374	99.7	3.3e-179	WP_005284804.1	bifunctional glyoxylate/hydroxypyruvate reductase A [Edwardsiella tarda]
Ai.SC002_GM001375	100	8e-256	WP_005284807.1	diguanylate cyclase (GGDEF) domain protein [Edwardsiella tarda]
Ai.SC002_GM001376	100	2.8e-141	WP_005293119.1	putative hydrolase [Edwardsiella tarda]
Ai.SC002_GM001377	100	2.9e-101	WP_005284815.1	cytoplasmic chaperone TorD [Edwardsiella tarda ATCC 23685]
Ai.SC002_GM001378	100	4.2e-97	WP_005284817.1	hypothetical protein [Edwardsiella tarda]
Ai.SC002_GM001379	100	5.5e-227	WP_005284822.1	transporter, major facilitator family protein [Edwardsiella tarda ATCC 23685]
Ai.SC002_GM001380	100	6.9e-111	WP_005293125.1	ribosomal protein S5 alanine N-acetyltransferase [Edwardsiella tarda]
Ai.SC002_GM001381	98.6	8.9e-115	EFE23405.1	hypothetical protein [Edwardsiella tarda]
Ai.SC002_GM001382	100	2.3e-286	WP_005284831.1	putative peptidoglycan lipid II flippase [Edwardsiella tarda ATCC 15947 = NBRC 105688]
Ai.SC002_GM001383	99.8	0	WP_005284834.1	arginyl-tRNA synthetase [Edwardsiella tarda ATCC 15947 = NBRC 105688]
Ai.SC002_GM001384	100	5.1e-103	WP_005284840.1	hypothetical protein [Edwardsiella tarda ATCC 15947 = NBRC 105688, ET1_03_00890]
Ai.SC002_GM001385	100	2.2e-217	WP_005284843.1	cystathionine beta-lyase/maltose regulon modulator MalY [Edwardsiella tarda ATCC 15947 = NBRC 105688]
Ai.SC002_GM001386	100	6.1e-150	EFE23412.1	CutC family protein [Edwardsiella tarda ATCC 23685]
Ai.SC002_GM001387	100	3.9e-191	WP_005293133.1	tRNA 5-methoxyuridine(34)/uridine 5-oxyacetic acid(34) synthase CmoB [Edwardsiella tarda]
Ai.SC002_GM001388	100	5.3e-143	WP_005284859.1	carboxy-S-adenosyl-L-methionine synthase CmoA [Edwardsiella tarda]
Ai.SC002_GM001389	99.8	5.3e-263	WP_005284865.1	aromatic amino acid transporter AroP [Edwardsiella tarda]
Ai.SC002_GM001390	100	5e-55	WP_005293138.1	hypothetical protein [Edwardsiella tarda]
Ai.SC002_GM001391	100	2.6e-164	WP_068871337.1	hypothetical protein [Edwardsiella tarda]
Ai.SC002_GM001392	100	0	WP_005293141.1	aspartyl-tRNA synthetase [Edwardsiella tarda ATCC 15947 = NBRC 105688]
Ai.SC002_GM001393	100	4.9e-77	WP_005284881.1	dihydroneopterin triphosphate pyrophosphatase [Edwardsiella tarda]
Ai.SC002_GM001394	100	1.5e-137	WP_005293145.1	putative transcriptional regulatory protein [Edwardsiella tarda]
Ai.SC002_GM001395	100	2.7e-90	WP_005284890.1	MULTISPECIES: crossover junction endodeoxyribonuclease RuvC [Edwardsiella|Edwardsiella hoshinae|Edwardsiella tarda]
Ai.SC002_GM001396	100	2.9e-101	WP_005293149.1	Holliday junction ATP-dependent DNA helicase RuvA [Edwardsiella tarda]
Ai.SC002_GM001397	100	2.1e-184	WP_005284896.1	Holliday junction ATP-dependent DNA helicase RuvB [Edwardsiella tarda]
Ai.SC002_GM001398	100	2.4e-138	WP_005284899.1	high-affinity zinc transporter membrane component [Edwardsiella tarda]
Ai.SC002_GM001399	100	4.9e-144	WP_005284902.1	zinc ABC transporter ATP-binding protein ZnuC [Edwardsiella tarda]
Ai.SC002_GM001400	100	3.2e-188	WP_005284905.1	putative high-affinity zinc transporter periplasmic component [Edwardsiella tarda ATCC 23685]
Ai.SC002_GM001401	100	3.8e-239	WP_005293159.1	peptidase M23 family protein [Edwardsiella tarda]
Ai.SC002_GM001402	100	2e-187	WP_005284912.1	lipid A biosynthesis (KDO)2-(lauroyl)-lipid IVA acyltransferase [Edwardsiella tarda]
Ai.SC002_GM001403	100	1.1e-143	WP_005284916.1	hypothetical protein [Edwardsiella tarda]
Ai.SC002_GM001404	100	2e-246	EFE23376.1	pyruvate kinase [Edwardsiella tarda ATCC 23685]
Ai.SC002_GM001405	100	2.4e-155	WP_005284923.1	hex regulon transcriptional repressor HexR [Edwardsiella tarda ATCC 15947 = NBRC 105688]
Ai.SC002_GM001406	100	2.6e-287	WP_005284928.1	glucose-6-phosphate 1-dehydrogenase [Edwardsiella tarda ATCC 15947 = NBRC 105688]
Ai.SC002_GM001407	100	3.8e-124	WP_005284931.1	putative galactosamine-6-phosphate isomerase [Edwardsiella tarda ATCC 15947 = NBRC 105688]
Ai.SC002_GM001408	99.8	0	WP_005284933.1	phosphogluconate dehydratase [Edwardsiella tarda]
Ai.SC002_GM001409	100	1.1e-112	WP_005284935.1	4-hydroxy-2-oxoglutarate/2-dehydro-3-deoxy-phosphogluconate aldolase [Edwardsiella tarda ATCC 15947 = NBRC 105688]
Ai.SC002_GM001410	98	1.1e-20	EFE23383.1	hypothetical protein [Edwardsiella tarda ATCC 23685, EDWATA_01606]
Ai.SC002_GM001411	99.2	8.7e-65	EFE23386.1	multidrug resistance protein, SMR family [Edwardsiella tarda ATCC 23685]
Ai.SC002_GM001412	100	1.5e-54	WP_005284950.1	multidrug transporter subunit MdtI [Edwardsiella tarda]
Ai.SC002_GM001413	100	5.8e-57	WP_005284952.1	endoribonuclease L-PSP [Edwardsiella tarda]
Ai.SC002_GM001414	99.7	0	EFE23389.1	hypothetical protein [Edwardsiella tarda ATCC 23685, EDWATA_01612]
Ai.SC002_GM001415	100	3.4e-128	WP_035596777.1	tRNA (adenosine(37)-N6)-threonylcarbamoyltransferase complex dimerization subunit type 1 TsaB [Edwardsiella tarda]
Ai.SC002_GM001416	99.5	2.9e-106	WP_035605002.1	membrane protein [Edwardsiella tarda]
Ai.SC002_GM001417	99.8	0	WP_005293178.1	long-chain fatty acid--CoA ligase [Edwardsiella tarda]
Ai.SC002_GM001418	100	1e-211	GAC63209.1	ribonuclease D [Edwardsiella tarda ATCC 15947 = NBRC 105688]
Ai.SC002_GM001419	100	1.3e-40	WP_005284974.1	MULTISPECIES: cell division topological specificity factor MinE [Edwardsiella|Edwardsiella hoshinae|Edwardsiella tarda]
Ai.SC002_GM001420	100	3.5e-145	WP_005284977.1	septum site-determining protein MinD [Edwardsiella tarda]
Ai.SC002_GM001421	100	5.1e-83	WP_005284980.1	putative septum site-determining protein MinC [Edwardsiella tarda]
Ai.SC002_GM001422	100	1e-43	WP_005284983.1	hypothetical protein [Edwardsiella tarda|Edwardsiella tarda,]
Ai.SC002_GM001423	100	1.7e-121	WP_005284985.1	hypothetical protein [Edwardsiella tarda|Edwardsiella tarda,]
Ai.SC002_GM001424	100	2.6e-89	WP_005284988.1	hypothetical protein [Edwardsiella tarda|Edwardsiella tarda,]
Ai.SC002_GM001425	99.3	1.5e-70	WP_005284992.1	universal stress family protein [Edwardsiella tarda ATCC 23685]
Ai.SC002_GM001426	100	7.2e-99	WP_005293195.1	disulfide bond formation protein DsbB [Edwardsiella tarda ATCC 15947 = NBRC 105688]
Ai.SC002_GM001427	99.8	2.4e-291	WP_035596780.1	sodium/proton antiporter [Edwardsiella tarda]
Ai.SC002_GM001429	100	1.2e-47	EFE23353.1	hypothetical protein [Edwardsiella tarda ATCC 23685, EDWATA_01628]
Ai.SC002_GM001430	100	3e-132	WP_005293201.1	fatty acid metabolism transcriptional regulator [Edwardsiella tarda ATCC 15947 = NBRC 105688]
Ai.SC002_GM001431	100	2.6e-306	WP_005293204.1	hypothetical protein [Edwardsiella tarda ATCC 15947 = NBRC 105688, ET1_03_01350]
Ai.SC002_GM001432	100	1.2e-33	WP_005285014.1	hypothetical protein [Edwardsiella tarda|Edwardsiella tarda,]
Ai.SC002_GM001433	98.8	6.3e-40	WP_005285017.1	universal stress protein [Edwardsiella tarda]
Ai.SC002_GM001434	99.3	3.9e-233	WP_047060047.1	aminopeptidase 1 [Edwardsiella tarda]
Ai.SC002_GM001435	100	1.7e-275	WP_005285029.1	dipeptide/tripeptide permease DtpA [Edwardsiella tarda ATCC 15947 = NBRC 105688]
Ai.SC002_GM001436	99.7	0	WP_005293211.1	putative ABC transporter permease/ATP-binding protein [Edwardsiella tarda]
Ai.SC002_GM001437	100	9.8e-243	WP_035597264.1	hypothetical protein [Edwardsiella tarda|Edwardsiella tarda,]
Ai.SC002_GM001438	100	0	WP_005293217.1	PrkA family serine protein kinase [Edwardsiella tarda]
Ai.SC002_GM001439	100	2.5e-116	GAC63229.1	MltA-interacting protein [Edwardsiella tarda ATCC 15947 = NBRC 105688]
Ai.SC002_GM001440	100	0	WP_005285051.1	TonB-dependent hemoglobin/transferrin/lactoferrin receptor family protein [Edwardsiella tarda ATCC 23685]
Ai.SC002_GM001441	100	3.7e-172	WP_047060813.1	D-hexose-6-phosphate mutarotase [Edwardsiella tarda]
Ai.SC002_GM001443	96.3	4.4e-97	EFE23331.1	hydrolase, NUDIX family [Edwardsiella tarda ATCC 23685]
Ai.SC002_GM001444	99.5	8.5e-112	WP_005285067.1	type 1 fimbriae major subunit FimA [Edwardsiella tarda ATCC 15947 = NBRC 105688]
Ai.SC002_GM001445	99.6	1.2e-119	WP_050979652.1	hypothetical protein [Edwardsiella tarda]
Ai.SC002_GM001446	99.6	3.9e-132	WP_005293236.1	chaperone protein EcpD [Edwardsiella tarda]
Ai.SC002_GM001447	99.8	0	WP_050979562.1	porin, partial [Edwardsiella tarda]
Ai.SC002_GM001448	98.9	5e-214	WP_035610774.1	hypothetical protein [Edwardsiella tarda|Edwardsiella tarda,]
Ai.SC002_GM001449	99.3	1.7e-71	WP_035604952.1	arsenate reductase (glutaredoxin) [Edwardsiella tarda]
Ai.SC002_GM001450	100	3e-186	WP_005285091.1	glyceraldehyde-3-phosphate dehydrogenase, type I [Edwardsiella tarda]
Ai.SC002_GM001451	99.2	3.7e-70	WP_035596805.1	peptide-methionine (R)-S-oxide reductase [Edwardsiella tarda]
Ai.SC002_GM001452	100	5.7e-38	WP_035596808.1	transcriptional regulator [Edwardsiella tarda]
Ai.SC002_GM001453	100	4.9e-118	WP_005285099.1	bifunctional pyrazinamidase/nicotinamidase, partial [Edwardsiella tarda]
Ai.SC002_GM001454	100	3.3e-193	WP_005285101.1	cytoplasmic asparaginase I [Edwardsiella tarda]
Ai.SC002_GM001455	99.8	0	WP_005285103.1	signal peptide peptidase SppA, 67K type [Edwardsiella tarda]
Ai.SC002_GM001456	100	9.8e-99	WP_005293252.1	putative nitroreductase [Edwardsiella tarda ATCC 15947 = NBRC 105688]
Ai.SC002_GM001457	100	5.5e-199	WP_005285115.1	selenide, water dikinase SelD [Edwardsiella tarda]
Ai.SC002_GM001458	100	8.3e-214	WP_005285118.1	tRNA 2-selenouridine(34) synthase MnmH [Edwardsiella tarda]
Ai.SC002_GM001459	99.8	0	WP_005285122.1	DNA topoisomerase III [Edwardsiella tarda]
Ai.SC002_GM001460	100	2.8e-56	WP_005285125.1	hypothetical protein [Edwardsiella tarda|Edwardsiella tarda,]
Ai.SC002_GM001461	100	5e-74	WP_005285128.1	pyrimidine (deoxy)nucleoside triphosphate pyrophosphohydrolase [Edwardsiella tarda]
Ai.SC002_GM001462	100	4.4e-156	WP_005285131.1	exodeoxyribonuclease III [Edwardsiella tarda]
Ai.SC002_GM001463	100	8.6e-106	WP_005285134.1	Rossman fold protein, TIGR00730 family [Edwardsiella tarda]
Ai.SC002_GM001464	100	3.2e-157	WP_005285141.1	formyltetrahydrofolate deformylase [Edwardsiella tarda]
Ai.SC002_GM001465	100	6.4e-94	WP_005285144.1	hypothetical protein [Edwardsiella tarda|Edwardsiella tarda,]
Ai.SC002_GM001466	99.7	3.2e-199	WP_035599315.1	response regulator [Edwardsiella tarda]
Ai.SC002_GM001467	100	1.6e-150	WP_005285150.1	UTP--glucose-1-phosphate uridylyltransferase [Edwardsiella tarda]
Ai.SC002_GM001468	100	3.9e-68	WP_005285153.1	H-NS histone family protein [Edwardsiella tarda ATCC 23685]
Ai.SC002_GM001469	100	2.8e-101	WP_005285158.1	thymidine kinase [Edwardsiella tarda]
Ai.SC002_GM001470	91.2	3.8e-20	WP_005285163.1	hypothetical protein [Edwardsiella tarda]
Ai.SC002_GM001471	99.9	0	WP_035599312.1	bifunctional acetaldehyde-CoA/alcohol dehydrogenase [Edwardsiella tarda]
Ai.SC002_GM001472	100	1.5e-111	EFE23296.1	membrane protein, MarC family [Edwardsiella tarda ATCC 23685]
Ai.SC002_GM001473	100	0	WP_035604912.1	oligopeptide ABC transporter substrate-binding protein OppA [Edwardsiella tarda]
Ai.SC002_GM001474	100	1.8e-169	WP_050979606.1	oligopeptide transporter permease, partial [Edwardsiella tarda]
Ai.SC002_GM001475	100	1.4e-163	WP_005285186.1	oligopeptide transport system permease protein OppC [Edwardsiella tarda ATCC 23685]
Ai.SC002_GM001476	100	9.6e-182	WP_047060020.1	oligopeptide ABC transporter ATP-binding protein OppD [Edwardsiella tarda]
Ai.SC002_GM001477	100	1.5e-190	WP_005285192.1	oligopeptide ABC transporter ATP-binding protein OppF [Edwardsiella tarda]
Ai.SC002_GM001478	100	7.3e-57	EFE23303.1	hypothetical protein [Edwardsiella tarda]
Ai.SC002_GM001479	100	3.9e-280	WP_005285197.1	cardiolipin synthetase [Edwardsiella tarda]
Ai.SC002_GM001480	99.4	5e-86	EFE23306.1	DNA protection during starvation protein [Edwardsiella tarda ATCC 15947 = NBRC 105688]
Ai.SC002_GM001481	99.4	1.9e-82	EFE23308.1	hypothetical protein [Edwardsiella tarda ATCC 23685, EDWATA_01697]
Ai.SC002_GM001482	99	3.8e-161	WP_035599129.1	hypothetical protein [Edwardsiella tarda]
Ai.SC002_GM001483	100	4.2e-73	WP_005285216.1	putative acyl-CoA thioester hydrolase [Edwardsiella tarda ATCC 15947 = NBRC 105688]
Ai.SC002_GM001484	100	2.9e-95	WP_005285218.1	putative intracellular septation protein [Edwardsiella tarda ATCC 15947 = NBRC 105688]
Ai.SC002_GM001485	100	0	WP_005285223.1	sodium-independent anion transporter [Edwardsiella tarda]
Ai.SC002_GM001486	100	1.6e-27	WP_035599123.1	hypothetical protein [Edwardsiella tarda]
Ai.SC002_GM001487	99.1	8.3e-121	EFE23277.1	hypothetical protein [Edwardsiella tarda ATCC 23685, EDWATA_01705]
Ai.SC002_GM001488	100	8.9e-127	WP_005285232.1	hypothetical protein [Edwardsiella tarda|Edwardsiella tarda,]
Ai.SC002_GM001489	100	1.9e-75	WP_005285236.1	zinc/iron-chelating domain-containing protein [Edwardsiella tarda]
Ai.SC002_GM001490	100	5.8e-119	EFE23280.1	outer membrane insertion signal domain protein [Edwardsiella tarda ATCC 23685]
Ai.SC002_GM001491	100	1.7e-62	EFE23281.1	phospholipid-binding domain protein [Edwardsiella tarda ATCC 23685]
Ai.SC002_GM001492	100	3.4e-148	WP_005285244.1	tryptophan synthase, alpha subunit [Edwardsiella tarda ATCC 23685]
Ai.SC002_GM001493	100	1.2e-226	WP_005293338.1	tryptophan synthase subunit beta [Edwardsiella tarda]
Ai.SC002_GM001494	99.8	2.1e-259	WP_005285252.1	bifunctional indole-3-glycerol phosphate synthase/phosphoribosylanthranilate isomerase [Edwardsiella tarda]
Ai.SC002_GM001495	100	3.9e-186	WP_005285255.1	anthranilate phosphoribosyltransferase [Edwardsiella tarda]
Ai.SC002_GM001496	100	4.9e-118	EFE23260.1	glutamine amidotransferase, class I [Edwardsiella tarda ATCC 23685]
Ai.SC002_GM001497	100	1.7e-297	WP_005285260.1	anthranilate synthase component I [Edwardsiella tarda]
Ai.SC002_GM001498	100	4.6e-170	WP_005293345.1	TrpH protein [Edwardsiella tarda ATCC 15947 = NBRC 105688]
Ai.SC002_GM001499	100	1e-112	WP_005285265.1	Sua5/YciO/YrdC/YwlC family protein [Edwardsiella tarda ATCC 23685]
Ai.SC002_GM001500	100	5.4e-36	WP_005285267.1	hypothetical protein [Edwardsiella tarda|Edwardsiella tarda,]
Ai.SC002_GM001501	99.6	1.7e-124	WP_005285269.1	putative cystine ABC transporter permease protein [Edwardsiella tarda ATCC 15947 = NBRC 105688]
Ai.SC002_GM001502	99.6	3.7e-136	WP_035599146.1	amino acid ABC transporter substrate-binding protein [Edwardsiella tarda]
Ai.SC002_GM001503	99.2	1.1e-200	WP_005285274.1	hypothetical protein [Edwardsiella tarda ATCC 15947 = NBRC 105688, ET1_04_00410]
Ai.SC002_GM001504	100	4e-70	WP_005285277.1	multiple antibiotic resistance protein MarA [Edwardsiella tarda ATCC 15947 = NBRC 105688]
Ai.SC002_GM001505	100	1.2e-34	WP_005285279.1	putative DNA polymerase III subunit theta [Edwardsiella tarda]
Ai.SC002_GM001506	100	5.2e-46	WP_005285281.1	hypothetical protein [Edwardsiella tarda|Edwardsiella tarda,]
Ai.SC002_GM001507	100	6.4e-161	WP_005285286.1	23S rRNA pseudouridine synthase RluB [Edwardsiella tarda ATCC 15947 = NBRC 105688]
Ai.SC002_GM001508	100	1e-130	WP_005285293.1	adenosylcobinamide-GDP ribazoletransferase [Edwardsiella tarda]
Ai.SC002_GM001509	100	1.6e-110	WP_005293354.1	alpha-ribazole phosphatase [Edwardsiella tarda]
Ai.SC002_GM001510	100	2.1e-107	WP_005285302.1	cob(I)alamin adenolsyltransferase/cobinamide ATP-dependent adenolsyltransferase [Edwardsiella tarda]
Ai.SC002_GM001511	100	1.3e-141	WP_005285305.1	oxidoreductase, short chain dehydrogenase/reductase family protein [Edwardsiella tarda ATCC 23685]
Ai.SC002_GM001512	100	4.4e-196	GAC63303.1	peptidase S49 family protein SohB [Edwardsiella tarda ATCC 15947 = NBRC 105688]
Ai.SC002_GM001513	100	1e-39	WP_005285317.1	hypothetical protein [Edwardsiella tarda|Edwardsiella tarda,]
Ai.SC002_GM001514	99.9	0	WP_005285326.1	DNA topoisomerase I [Edwardsiella tarda]
Ai.SC002_GM001515	100	6.9e-180	EFE23237.1	HTH-type transcriptional regulator CysB [Edwardsiella tarda ATCC 23685]
Ai.SC002_GM001516	100	1.1e-31	WP_004094893.1	cold-shock DNA-binding domain protein [Edwardsiella ictaluri|Edwardsiella tarda]
Ai.SC002_GM001517	99.3	5e-155	WP_068871395.1	23S rRNA (guanine(745)-N(1))-methyltransferase [Edwardsiella tarda]
Ai.SC002_GM001518	100	1.6e-78	WP_005285356.1	hypothetical protein [Edwardsiella tarda|Edwardsiella tarda,]
Ai.SC002_GM001519	100	5e-138	ADM41558.1	PTS system, mannose/fructose/sorbose family, IID component [Edwardsiella piscicida]
Ai.SC002_GM001520	100	4.4e-140	WP_005285364.1	mannose-specific phosphotransferase system enzyme IIC component [Edwardsiella tarda ATCC 15947 = NBRC 105688]
Ai.SC002_GM001521	100	2.1e-173	WP_035600456.1	PTS mannose transporter subunit EIIAB [Edwardsiella tarda]
Ai.SC002_GM001522	100	7.7e-27	WP_035600454.1	hypothetical protein [Edwardsiella tarda|Edwardsiella tarda,]
Ai.SC002_GM001523	99.8	4.2e-288	WP_005285376.1	hypothetical protein [Edwardsiella tarda ATCC 15947 = NBRC 105688, ET1_04_00610]
Ai.SC002_GM001524	100	5.3e-310	WP_035600452.1	c-di-GMP phosphodiesterase [Edwardsiella tarda]
Ai.SC002_GM001525	97.7	2e-41	WP_047059996.1	hypothetical protein [Edwardsiella tarda|Edwardsiella tarda,]
Ai.SC002_GM001526	100	1.3e-62	WP_005285383.1	putative TIGR00156 family protein [Edwardsiella tarda ATCC 23685]
Ai.SC002_GM001527	99.8	2.2e-256	WP_005285385.1	multidrug resistance protein MdtK [Edwardsiella tarda ATCC 15947 = NBRC 105688]
Ai.SC002_GM001528	99.5	7.3e-114	WP_035606697.1	riboflavin synthase subunit alpha [Edwardsiella tarda]
Ai.SC002_GM001529	99.8	3.2e-255	GAC63319.1	putative major facilitator superfamily transporter [Edwardsiella tarda ATCC 15947 = NBRC 105688]
Ai.SC002_GM001530	100	3.7e-09	EFE23206.1	hypothetical protein [Edwardsiella tarda ATCC 23685, EDWATA_01765]
Ai.SC002_GM001531	100	1.3e-141	WP_005285393.1	DNA-binding transcriptional regulator KdgR [Edwardsiella tarda]
Ai.SC002_GM001532	100	6.2e-251	WP_005285395.1	transporter, dicarboxylate/amino acid: cation Na+/H+ symporter family protein [Edwardsiella tarda ATCC 23685]
Ai.SC002_GM001533	100	1e-103	WP_005285403.1	putative membrane-bound metal-dependent hydrolase [Edwardsiella tarda ATCC 23685]
Ai.SC002_GM001534	100	6e-119	WP_005285404.1	HAD hydrolase, family IA, variant 3 [Edwardsiella tarda ATCC 23685]
Ai.SC002_GM001535	100	4.8e-98	WP_005285406.1	yfeABCD regulator yfeE [Edwardsiella tarda]
Ai.SC002_GM001536	100	1.4e-171	WP_005285408.1	fructosamine kinase family protein [Edwardsiella tarda]
Ai.SC002_GM001537	100	2.5e-45	WP_005285410.1	hypothetical protein [Edwardsiella tarda|Edwardsiella tarda,]
Ai.SC002_GM001538	100	1e-92	WP_005293401.1	membrane-bound lytic murein transglycosylase E [Edwardsiella tarda]
Ai.SC002_GM001539	100	4.3e-238	WP_005285414.1	serine/threonine protein kinase [Edwardsiella tarda]
Ai.SC002_GM001540	99	1.7e-115	WP_005285415.1	peptide ABC transporter ATP-binding protein [Edwardsiella tarda]
Ai.SC002_GM001541	100	3.9e-149	WP_005285417.1	putative ABC transporter ATP-binding protein [Edwardsiella tarda ATCC 15947 = NBRC 105688]
Ai.SC002_GM001542	100	1.6e-153	WP_005285419.1	putative D, D-dipeptide ABC transporter permease protein DdpC [Edwardsiella tarda]
Ai.SC002_GM001543	100	1.8e-183	WP_047059989.1	peptide ABC transporter permease [Edwardsiella tarda]
Ai.SC002_GM001544	100	0	WP_047059987.1	nickel ABC transporter substrate-binding protein [Edwardsiella tarda]
Ai.SC002_GM001545	100	1.4e-64	EFE23197.1	hypothetical protein [Edwardsiella tarda]
Ai.SC002_GM001546	99.6	0	WP_047059985.1	penicillin-binding protein 2 [Edwardsiella tarda]
Ai.SC002_GM001547	100	5e-74	WP_005285437.1	universal stress family protein [Edwardsiella tarda ATCC 23685]
Ai.SC002_GM001548	100	7.3e-28	WP_005285439.1	DUF2767 domain-containing protein [Edwardsiella tarda]
Ai.SC002_GM001549	99.1	2.2e-59	WP_005285441.1	hypothetical protein [Edwardsiella tarda]
Ai.SC002_GM001550	99.1	7.4e-117	WP_005293417.1	putative amino acid racemase [Edwardsiella tarda ATCC 15947 = NBRC 105688]
Ai.SC002_GM001551	99.4	2.8e-95	WP_035606722.1	NUDIX hydrolase [Edwardsiella tarda]
Ai.SC002_GM001552	81.9	1.2e-181	WP_047059984.1	outer membrane insertion C- signal [Edwardsiella tarda]
Ai.SC002_GM001553	100	6.1e-40	WP_005285451.1	hypothetical protein [Edwardsiella tarda|Edwardsiella tarda,]
Ai.SC002_GM001554	100	2.6e-16	EFE23187.1	hypothetical protein [Edwardsiella tarda ATCC 23685, EDWATA_01796]
Ai.SC002_GM001555	100	3e-138	WP_005285454.1	2-dehydro-3-deoxy-D-gluconate 5-dehydrogenase [Edwardsiella tarda ATCC 15947 = NBRC 105688]
Ai.SC002_GM001556	100	5.2e-160	WP_035600602.1	5-dehydro-4-deoxy-D-glucuronate isomerase [Edwardsiella tarda]
Ai.SC002_GM001557	100	9.3e-96	WP_005285458.1	universal stress protein [Edwardsiella tarda]
Ai.SC002_GM001558	100	4.5e-96	WP_005285463.1	periplasmic stress adaptor protein CpxP [Edwardsiella tarda ATCC 23685]
Ai.SC002_GM001559	100	8.2e-59	WP_005285467.1	histidine triad nucleotide binding protein 1 [Edwardsiella tarda ATCC 15947 = NBRC 105688]
Ai.SC002_GM001560	100	4.2e-61	WP_050978697.1	hypothetical protein [Edwardsiella tarda]
Ai.SC002_GM001561	99.5	5.5e-100	WP_005285470.1	penicillin-binding protein activator LpoB [Edwardsiella tarda]
Ai.SC002_GM001562	98.5	2.6e-156	WP_035598595.1	thiamine kinase [Edwardsiella tarda]
Ai.SC002_GM001563	100	1.1e-191	WP_005293432.1	beta-N-acetylglucosaminidase [Edwardsiella tarda ATCC 15947 = NBRC 105688]
Ai.SC002_GM001564	100	8.7e-100	WP_005293435.1	hypothetical protein [Edwardsiella tarda|Edwardsiella tarda,]
Ai.SC002_GM001565	100	6.7e-205	WP_005285480.1	spermidine/putrescine ABC transporter, periplasmic spermidine/putrescine-binding protein PotD [Edwardsiella tarda ATCC 23685]
Ai.SC002_GM001566	99.8	2.5e-238	EFE23170.1	transporter, basic amino acid/polyamine antiporter (APA) family [Edwardsiella tarda ATCC 23685]
Ai.SC002_GM001567	100	4e-138	WP_005285484.1	spermidine/putrescine ABC transporter, permease protein PotC [Edwardsiella tarda ATCC 23685]
Ai.SC002_GM001568	100	1.7e-158	WP_005285485.1	spermidine/putrescine ABC transporter permease protein PotB [Edwardsiella tarda]
Ai.SC002_GM001569	100	5.2e-211	WP_005285486.1	spermidine/putrescine ABC transporter, ATP-binding protein PotA [Edwardsiella tarda ATCC 23685]
Ai.SC002_GM001570	100	2.1e-20	EFE23174.1	hypothetical protein [Edwardsiella tarda ATCC 23685, EDWATA_01814]
Ai.SC002_GM001571	100	3.9e-236	WP_005285491.1	peptidase T [Edwardsiella tarda]
Ai.SC002_GM001572	100	2.3e-114	WP_005293446.1	NADPH: quinone reductase [Edwardsiella tarda]
Ai.SC002_GM001573	100	2e-243	WP_005293448.1	putative HAAAP family transporter [Edwardsiella tarda ATCC 15947 = NBRC 105688]
Ai.SC002_GM001574	99.9	0	EFE23158.1	exoribonuclease II [Edwardsiella tarda ATCC 23685]
Ai.SC002_GM001575	100	6.3e-286	WP_035606757.1	AMP nucleosidase [Edwardsiella tarda]
Ai.SC002_GM001576	100	2.4e-227	WP_005285502.1	Short-chain alcohol dehydrogenase [Edwardsiella tarda ATCC 23685]
Ai.SC002_GM001577	100	3e-97	WP_005285503.1	hypothetical protein [Edwardsiella tarda|Edwardsiella tarda,]
Ai.SC002_GM001578	100	5.1e-58	WP_047059972.1	hypothetical protein [Edwardsiella tarda|Edwardsiella tarda,]
Ai.SC002_GM001579	99.7	5.1e-175	WP_005293456.1	mechanosensitive ion channel protein MscS [Edwardsiella tarda]
Ai.SC002_GM001580	100	2.4e-149	EFE23165.1	peptide transport system ATP-binding protein SapF [Edwardsiella tarda ATCC 23685]
Ai.SC002_GM001581	100	8.8e-191	WP_005285514.1	peptide ABC transporter ATP-binding protein SapD [Edwardsiella tarda]
Ai.SC002_GM001582	100	1.8e-163	WP_005293460.1	antimicrobial peptide ABC transporter permease SapC [Edwardsiella tarda]
Ai.SC002_GM001583	100	4.9e-178	WP_005285520.1	antimicrobial peptide ABC transporter permease SapB [Edwardsiella tarda]
Ai.SC002_GM001584	100	0	WP_005285522.1	peptide ABC transporter substrate-binding protein SapA [Edwardsiella tarda]
Ai.SC002_GM001585	100	4.7e-195	WP_035598580.1	phage shock protein operon transcriptional activator [Edwardsiella tarda]
Ai.SC002_GM001586	100	1.9e-112	EFE23156.1	phage shock protein A, partial [Edwardsiella tarda ATCC 23685]
Ai.SC002_GM001587	100	9.1e-35	WP_005293469.1	MULTISPECIES: phage shock protein B [Edwardsiella|Edwardsiella hoshinae|Edwardsiella tarda]
Ai.SC002_GM001588	99.1	4.1e-58	WP_005293472.1	DNA-binding transcriptional activator PspC [Edwardsiella tarda]
Ai.SC002_GM001589	98.9	3.8e-46	WP_005285525.1	putative phage shock protein PspD [Edwardsiella tarda ATCC 23685]
Ai.SC002_GM001590	100	1.5e-273	WP_035598577.1	hypothetical protein [Edwardsiella tarda|Edwardsiella tarda,]
Ai.SC002_GM001591	99.7	3.6e-198	WP_047059960.1	hypothetical protein [Edwardsiella tarda|Edwardsiella tarda,]
Ai.SC002_GM001592	99.6	4.9e-158	WP_035598572.1	sulfurtransferase [Edwardsiella tarda]
Ai.SC002_GM001593	91.3	1.2e-227	WP_034163504.1	MULTISPECIES: integrase [Edwardsiella]
Ai.SC002_GM001594	97.4	5.9e-37	WP_034163503.1	MULTISPECIES: excisionase [Edwardsiella]
Ai.SC002_GM001595	58.6	1.7e-48	WP_059444898.1	hypothetical protein [Enterobacter hormaechei]
Ai.SC002_GM001596	74.3	1.5e-21	WP_057394595.1	hypothetical protein [Salmonella enterica]
Ai.SC002_GM001597	80.9	1.2e-107	WP_050861625.1	hypothetical protein [Enterobacter cloacae]
Ai.SC002_GM001598	72.5	1.1e-57	WP_061069907.1	hypothetical protein [Citrobacter amalonaticus|Citrobacter amalonaticus,]
Ai.SC002_GM001599	77.4	6.1e-59	WP_032419900.1	hypothetical protein [Klebsiella pneumoniae]
Ai.SC002_GM001600	79.3	2.9e-46	OHY45628.1	hypothetical protein [Enterobacter cloacae complex 'Hoffmann cluster IV', BBX43_17520]
Ai.SC002_GM001601	79.4	3.9e-20	WP_058588199.1	hypothetical protein [Citrobacter amalonaticus|Citrobacter amalonaticus,]
Ai.SC002_GM001602	60.9	5.9e-13	WP_063850634.1	Uncharacterised protein [Enterobacter cloacae]
Ai.SC002_GM001603	60	9.8e-11	WP_057515437.1	Uncharacterised protein [Salmonella enterica subsp. enterica serovar Weltevreden]
Ai.SC002_GM001604	52.1	1.4e-22	WP_057515160.1	XRE family transcriptional regulator [Salmonella enterica]
Ai.SC002_GM001605	75.8	3.4e-90	WP_000349381.1	prophage repressor protein [Escherichia coli]
Ai.SC002_GM001606	66.7	3.7e-19	SAQ10077.1	Uncharacterised protein [Klebsiella oxytoca]
Ai.SC002_GM001607	91.7	1.3e-44	WP_004146218.1	hypothetical protein [Klebsiella pneumoniae]
Ai.SC002_GM001608	90	1.2e-39	WP_038155849.1	hypothetical protein [Trabulsiella guamensis]
Ai.SC002_GM001609	78.7	6.9e-48	WP_040182571.1	Uncharacterised protein [Klebsiella pneumoniae]
Ai.SC002_GM001610	78.2	0	EGI39650.1	fels-1 prophage putative DNA or RNA helicase [Escherichia coli TA280]
Ai.SC002_GM001611	90.4	2.8e-173	WP_047063471.1	DNA primase [Enterobacter asburiae]
Ai.SC002_GM001612	80.8	3.1e-131	WP_038155847.1	hypothetical protein [Trabulsiella guamensis]
Ai.SC002_GM001614	90.4	2.1e-54	WP_064169098.1	antitermination protein from phage origin [Klebsiella pneumoniae]
Ai.SC002_GM001615	89.3	1.2e-111	WP_049077804.1	hypothetical protein [Klebsiella michiganensis]
Ai.SC002_GM001616	92.6	6.6e-198	WP_065366420.1	hypothetical protein [Klebsiella michiganensis]
Ai.SC002_GM001617	97.8	2.9e-43	WP_035598715.1	lysis protein [Edwardsiella tarda]
Ai.SC002_GM001618	95.5	9.9e-96	WP_024524815.1	lysozyme [Edwardsiella hoshinae]
Ai.SC002_GM001619	91.7	3.8e-93	WP_035601112.1	Rha family transcriptional regulator [Edwardsiella tarda]
Ai.SC002_GM001620	95.9	2.9e-33	WP_034162740.1	hypothetical protein [Edwardsiella anguillarum]
Ai.SC002_GM001621	92.9	4.8e-71	WP_034168860.1	endopeptidase [Edwardsiella tarda]
Ai.SC002_GM001622	98.3	3.9e-92	WP_014526540.1	putative phage terminase smal subunit (plasmid) [Edwardsiella piscicida|Edwardsiella sp.|Edwardsiella tarda]
Ai.SC002_GM001623	99.4	0	WP_035607700.1	DNA packaging protein [Edwardsiella tarda]
Ai.SC002_GM001624	98.5	6.3e-27	WP_035607698.1	hypothetical protein [Edwardsiella tarda]
Ai.SC002_GM001625	98	2.8e-292	WP_014526543.1	phage portal protein, lambda family (plasmid) [Edwardsiella piscicida|Edwardsiella tarda]
Ai.SC002_GM001626	98.2	0	AIJ06994.1	putative Clp protease [Edwardsiella anguillarum ET080813]
Ai.SC002_GM001627	96.3	3.5e-48	WP_035607690.1	recombinase RecA [Edwardsiella tarda]
Ai.SC002_GM001628	95.1	6.9e-36	WP_052219249.1	hypothetical protein [Edwardsiella tarda]
Ai.SC002_GM001629	97.4	1.1e-97	WP_035607684.1	tail component of prophage protein [Edwardsiella tarda]
Ai.SC002_GM001630	97.8	2.4e-70	WP_035607681.1	hypothetical protein [Edwardsiella tarda]
Ai.SC002_GM001631	97.3	6.8e-138	WP_035607678.1	tail protein [Edwardsiella tarda]
Ai.SC002_GM001632	98.5	4.6e-64	WP_050978733.1	phage minor tail protein G [Edwardsiella tarda]
Ai.SC002_GM001633	98.1	1.6e-53	WP_035607672.1	phage tail assembly protein T [Edwardsiella tarda]
Ai.SC002_GM001635	96.8	8.7e-217	WP_057059606.1	MULTISPECIES: IS256 family transposase [Enterobacter cloacae|Enterobacter hormaechei|Enterobacter sp.]
Ai.SC002_GM001636	72.9	4.3e-261	WP_068871551.1	phage tail tape measure protein [Edwardsiella tarda]
Ai.SC002_GM001637	65.7	4.1e-36	EFE23099.1	phage minor tail protein [Edwardsiella tarda ATCC 23685]
Ai.SC002_GM001638	77.1	1.2e-101	WP_035607663.1	phage minor tail protein L [Edwardsiella tarda]
Ai.SC002_GM001639	92.5	1.4e-77	WP_034168785.1	MULTISPECIES: death-on-curing family protein [Edwardsiella|Edwardsiella piscicida]
Ai.SC002_GM001640	77.9	5.1e-111	WP_035607650.1	tail protein [Edwardsiella tarda]
Ai.SC002_GM001641	61.8	8.5e-46	WP_005285687.1	bacteriophage lambda tail assembly protein I [Edwardsiella tarda]
Ai.SC002_GM001642	71.5	0	WP_005285689.1	host specificity protein J [Edwardsiella tarda]
Ai.SC002_GM001643	60.9	1.2e-59	EHC38116.1	phage tail assembly-like protein [Salmonella enterica subsp. enterica serovar Gaminara str. A4-567]
Ai.SC002_GM001644	42.9	9e-62	ADM43336.1	putative tail fiber protein (plasmid) [Edwardsiella tarda FL6-60]
Ai.SC002_GM001645	100	1.2e-301	WP_005285535.1	TyrR family transcriptional regulator [Edwardsiella tarda]
Ai.SC002_GM001646	100	1.3e-86	WP_005285536.1	redoxin family protein [Edwardsiella tarda ATCC 23685]
Ai.SC002_GM001647	99.8	9.1e-310	WP_068871436.1	oligopeptide ABC transporter substrate-binding protein OppA [Edwardsiella tarda]
Ai.SC002_GM001648	100	4.6e-184	WP_005285545.1	peptidoglycan-binding protein LysM [Edwardsiella tarda]
Ai.SC002_GM001649	100	8e-34	WP_005285548.1	outer membrane lipoprotein LPP with repeating sequence [Edwardsiella anguillarum ET080813]
Ai.SC002_GM001650	99.8	4.7e-262	EFE23142.1	pyruvate kinase [Edwardsiella tarda ATCC 23685]
Ai.SC002_GM001651	100	2e-204	WP_005285550.1	histidinol-phosphate aminotransferase [Edwardsiella tarda ATCC 15947 = NBRC 105688]
Ai.SC002_GM001652	100	7e-296	WP_068871438.1	cobyric acid synthase CobQ [Edwardsiella tarda]
Ai.SC002_GM001653	100	1e-95	WP_005285554.1	bifunctional adenosylcobinamide kinase/adenosylcobinamide-phosphate guanylyltransferase [Edwardsiella tarda]
Ai.SC002_GM001654	100	3.5e-193	WP_047059950.1	nicotinate-nucleotide--dimethylbenzimidazole phosphoribosyltransferase [Edwardsiella tarda]
Ai.SC002_GM001655	100	4.2e-255	WP_035600322.1	alanine glycine permease [Edwardsiella tarda]
Ai.SC002_GM001656	100	8.8e-16	EFE23070.1	hypothetical protein [Edwardsiella tarda ATCC 23685, EDWATA_01918]
Ai.SC002_GM001657	100	0	WP_005293595.1	putative thiosulfate reductase [Edwardsiella tarda]
Ai.SC002_GM001658	99.5	9.8e-110	WP_005285739.1	thiosulfate reductase electron transport protein phsb [Edwardsiella tarda ATCC 23685]
Ai.SC002_GM001659	100	4.7e-147	WP_005285741.1	putative thiosulfate reductase cytochrome B subunit [Edwardsiella tarda]
Ai.SC002_GM001660	100	2.1e-248	WP_035606822.1	L-serine ammonia-lyase [Edwardsiella tarda]
Ai.SC002_GM001661	100	1.3e-101	WP_035596664.1	coenzyme A pyrophosphatase [Edwardsiella tarda]
Ai.SC002_GM001662	99.6	5.6e-268	WP_068871562.1	aminodeoxychorismate synthase, component I [Edwardsiella tarda]
Ai.SC002_GM001663	100	4.3e-28	WP_005293602.1	hypothetical protein [Edwardsiella tarda|Edwardsiella tarda,]
Ai.SC002_GM001664	100	1.1e-210	WP_005285755.1	phosphoribosylglycinamide formyltransferase 2 [Edwardsiella tarda]
Ai.SC002_GM001665	100	1.1e-229	WP_005293605.1	cyclopropane fatty acyl phospholipid synthase [Edwardsiella tarda]
Ai.SC002_GM001666	100	8.5e-18	EFE23050.1	hypothetical protein [Edwardsiella tarda ATCC 23685, EDWATA_01931]
Ai.SC002_GM001667	100	9.3e-48	EFE23051.1	cold-shock DNA-binding domain protein [Edwardsiella tarda ATCC 23685]
Ai.SC002_GM001668	100	2.8e-47	WP_005285761.1	hypothetical protein [Edwardsiella tarda|Edwardsiella tarda,]
Ai.SC002_GM001669	98.2	1.8e-52	GAC63465.1	hypothetical protein [Edwardsiella tarda ATCC 15947 = NBRC 105688, ET1_05_01510]
Ai.SC002_GM001670	100	6.9e-160	WP_047059941.1	diguanylate cyclase [Edwardsiella tarda]
Ai.SC002_GM001671	99.9	0	WP_047059939.1	oligopeptidase B [Edwardsiella tarda]
Ai.SC002_GM001672	100	9.8e-145	WP_047059938.1	2-succinyl-6-hydroxy-2, 4-cyclohexadiene-1-carboxylate synthase [Edwardsiella tarda]
Ai.SC002_GM001673	99.7	5.5e-221	WP_005285780.1	hypothetical protein [Edwardsiella tarda ATCC 15947 = NBRC 105688, ET1_05_01550]
Ai.SC002_GM001674	100	3.7e-14	EFE23037.1	hypothetical protein [Edwardsiella tarda ATCC 23685, EDWATA_01941]
Ai.SC002_GM001675	94.1	1.9e-08	AGH73796.1	hypothetical protein [Edwardsiella piscicida C07-087, ETAC_08375]
Ai.SC002_GM001676	100	2.5e-38	WP_005293625.1	hypothetical protein [Edwardsiella tarda|Edwardsiella tarda,]
Ai.SC002_GM001677	100	6.1e-173	WP_005285788.1	hexose kinase, 1-phosphofructokinase family [Edwardsiella tarda ATCC 23685]
Ai.SC002_GM001678	100	3.2e-88	WP_005285790.1	DNA starvation/stationary phase protection protein [Edwardsiella tarda]
Ai.SC002_GM001679	100	6e-37	EFE23041.1	hypothetical protein [Edwardsiella tarda ATCC 23685, EDWATA_01945]
Ai.SC002_GM001680	100	4.8e-53	WP_005293631.1	hypothetical protein [Edwardsiella tarda|Edwardsiella tarda,]
Ai.SC002_GM001681	100	0	WP_005293634.1	high-affinity choline transporter [Edwardsiella tarda]
Ai.SC002_GM001682	100	0	WP_005293637.1	threonyl-tRNA synthetase [Edwardsiella tarda ATCC 15947 = NBRC 105688]
Ai.SC002_GM001683	100	1.8e-77	GAC63477.1	translation initiation factor IF-3 [Edwardsiella tarda ATCC 15947 = NBRC 105688]
Ai.SC002_GM001684	100	1.1e-28	GAJ69012.1	50S ribosomal protein L35 [Edwardsiella piscicida]
Ai.SC002_GM001685	100	1.7e-56	WP_005285808.1	50S ribosomal protein L20 [Edwardsiella tarda]
Ai.SC002_GM001686	100	1.1e-185	WP_005293646.1	phenylalanyl-tRNA synthetase alpha chain [Edwardsiella tarda]
Ai.SC002_GM001687	99.9	0	WP_005285816.1	phenylalanine--tRNA ligase, beta subunit [Edwardsiella tarda ATCC 23685]
Ai.SC002_GM001688	100	7.7e-44	WP_005285818.1	MULTISPECIES: integration host factor subunit alpha [Edwardsiella|Edwardsiella anguillarum|Edwardsiella hoshinae|Edwardsiella piscicida|Edwardsiella sp.|Edwardsiella tarda]
Ai.SC002_GM001689	100	2.5e-31	WP_005285820.1	putative protein DsrB [Edwardsiella tarda ATCC 23685]
Ai.SC002_GM001690	99.4	2.8e-187	WP_052155099.1	vitamin B12 ABC transporter permease BtuC [Edwardsiella tarda]
Ai.SC002_GM001691	100	2.1e-139	WP_005293654.1	vitamin B12 ABC transporter ATP-binding protein BtuD [Edwardsiella tarda]
Ai.SC002_GM001692	100	1.8e-82	WP_047059929.1	endopeptidase [Edwardsiella tarda]
Ai.SC002_GM001693	99.4	3e-180	WP_005293657.1	putative sugar kinase [Edwardsiella tarda]
Ai.SC002_GM001694	100	1.8e-261	WP_005285834.1	permease, cytosine/purine, uracil, thiamine, allantoin family [Edwardsiella tarda ATCC 23685]
Ai.SC002_GM001695	100	1.1e-148	WP_005285836.1	putative ABC transporter ATP-binding protein [Edwardsiella tarda ATCC 15947 = NBRC 105688]
Ai.SC002_GM001696	100	1.2e-179	WP_005285838.1	iron chelate uptake ABC transporter, FeCT family, permease protein [Edwardsiella tarda ATCC 23685]
Ai.SC002_GM001697	100	7.8e-148	WP_005285840.1	putative ABC transporter substrate-binding protein [Edwardsiella tarda ATCC 15947 = NBRC 105688]
Ai.SC002_GM001698	100	5.5e-199	WP_005285841.1	hemin transport protein HmuS [Edwardsiella tarda ATCC 23685]
Ai.SC002_GM001699	99.7	0	WP_047059926.1	ligand-gated channel protein [Edwardsiella tarda]
Ai.SC002_GM001700	100	4.9e-14	WP_005285846.1	hypothetical protein [Edwardsiella tarda]
Ai.SC002_GM001701	99.5	1.7e-115	WP_005285848.1	hypothetical protein [Edwardsiella tarda]
Ai.SC002_GM001702	100	8.8e-97	WP_005285850.1	heme utilization carrier protein [Edwardsiella tarda]
Ai.SC002_GM001703	100	1.2e-270	GAC63497.1	oxygen-independent coproporphyrinogen-III oxidase [Edwardsiella tarda ATCC 15947 = NBRC 105688]
Ai.SC002_GM001704	100	6.7e-197	WP_005285858.1	3-deoxy-D-arabino-heptulosonate-7-phosphate synthase AroH [Edwardsiella tarda ATCC 15947 = NBRC 105688]
Ai.SC002_GM001705	100	3.1e-149	WP_005293667.1	putative phosphoenolpyruvate synthase regulatory protein [Edwardsiella tarda]
Ai.SC002_GM001706	100	0	WP_005293670.1	phosphoenolpyruvate synthase [Edwardsiella tarda]
Ai.SC002_GM001707	100	1.7e-206	WP_005293673.1	hypothetical protein [Edwardsiella tarda|Edwardsiella tarda,]
Ai.SC002_GM001708	99.7	0	WP_035596858.1	FAD-binding oxidoreductase [Edwardsiella tarda]
Ai.SC002_GM001709	100	4.9e-74	WP_005285869.1	hypothetical protein [Edwardsiella tarda ATCC 23685, EDWATA_01980]
Ai.SC002_GM001710	99.7	1.1e-180	WP_035596860.1	zinc transporter ZntB [Edwardsiella tarda]
Ai.SC002_GM001711	99.7	2.8e-175	WP_035596863.1	tRNA 2-thiocytidine biosynthesis protein TtcA [Edwardsiella tarda]
Ai.SC002_GM001712	100	3.9e-59	WP_005285877.1	integral membrane protein [Edwardsiella tarda]
Ai.SC002_GM001713	100	0	WP_005293682.1	oxidoreductase FeS-binding subunit [Edwardsiella tarda]
Ai.SC002_GM001714	99.6	0	WP_047059918.1	pyruvate: ferredoxin (flavodoxin) oxidoreductase [Edwardsiella tarda]
Ai.SC002_GM001715	99.1	1.3e-53	WP_005285893.1	QacE family quaternary ammonium compound efflux SMR transporter [Edwardsiella tarda]
Ai.SC002_GM001716	100	1.8e-112	WP_005285895.1	Mg2+ transporter-C family protein [Edwardsiella tarda ATCC 23685]
Ai.SC002_GM001717	100	1.4e-36	WP_005285898.1	hypothetical protein [Edwardsiella tarda|Edwardsiella tarda,]
Ai.SC002_GM001718	100	5.2e-76	WP_035598846.1	heat-shock protein HslJ [Edwardsiella tarda]
Ai.SC002_GM001719	100	6.8e-29	WP_005293691.1	hypothetical protein [Edwardsiella tarda]
Ai.SC002_GM001720	100	1.1e-185	WP_005285904.1	4-phosphoerythronate dehydrogenase [Edwardsiella tarda ATCC 23685]
Ai.SC002_GM001721	99.9	0	WP_068871594.1	hypothetical protein [Edwardsiella tarda]
Ai.SC002_GM001722	100	2.7e-27	WP_005285910.1	YnbE family lipoprotein [Edwardsiella tarda]
Ai.SC002_GM001723	100	9.9e-48	WP_005293696.1	amine metabolic protein ydbL [Edwardsiella tarda]
Ai.SC002_GM001724	100	0	GAC63518.1	ATP-dependent RNA helicase HrpA [Edwardsiella tarda ATCC 15947 = NBRC 105688]
Ai.SC002_GM001725	100	2.6e-156	WP_068871596.1	peptidase [Edwardsiella tarda]
Ai.SC002_GM001727	100	3.2e-79	WP_005285919.1	UDP-3-O-(3-hydroxymyristoyl) glucosamine N-acyltransferase [Edwardsiella tarda]
Ai.SC002_GM001728	100	5.4e-238	WP_005293706.1	bifunctional glucose-1-phosphatase/inositol phosphatase [Edwardsiella tarda]
Ai.SC002_GM001729	100	2.6e-84	WP_035598928.1	acetyltransferase [Edwardsiella tarda]
Ai.SC002_GM001730	99.8	8.2e-297	WP_047059908.1	carboxypeptidase M32 [Edwardsiella tarda]
Ai.SC002_GM001731	100	9.4e-249	WP_005285933.1	ATPase/histidine kinase/DNA gyrase B/HSP90 domain protein [Edwardsiella tarda ATCC 23685]
Ai.SC002_GM001732	100	2.3e-132	WP_005285935.1	response regulator receiver domain protein [Edwardsiella tarda ATCC 23685]
Ai.SC002_GM001733	100	1.2e-128	WP_035598864.1	dihydromonapterin reductase [Edwardsiella tarda]
Ai.SC002_GM001734	100	1.1e-42	WP_005293714.1	hypothetical protein [Edwardsiella tarda|Edwardsiella tarda,]
Ai.SC002_GM001735	99.6	1.1e-260	EFE22978.1	transporter, basic amino acid/polyamine antiporter (APA) family [Edwardsiella tarda ATCC 23685]
Ai.SC002_GM001736	99.7	1.2e-173	WP_005285942.1	hypothetical protein [Edwardsiella tarda|Edwardsiella tarda,]
Ai.SC002_GM001737	100	1.4e-283	WP_035598870.1	NAD(P) transhydrogenase subunit alpha [Edwardsiella tarda]
Ai.SC002_GM001738	100	9e-258	WP_005285952.1	NAD(P) transhydrogenase beta subunit [Edwardsiella tarda ATCC 23685]
Ai.SC002_GM001739	99.7	3.5e-184	WP_005293721.1	universal stress protein UspE [Edwardsiella tarda]
Ai.SC002_GM001740	100	1.1e-137	WP_005285956.1	fumarate and nitrate reduction regulatory protein [Edwardsiella tarda ATCC 23685]
Ai.SC002_GM001741	99.8	0	WP_068871606.1	protease [Edwardsiella tarda]
Ai.SC002_GM001742	99.7	5.5e-207	WP_035606969.1	anaerobic sulfite reductase subunit A [Edwardsiella tarda]
Ai.SC002_GM001743	100	4.6e-161	WP_047059902.1	anaerobic sulfite reductase subunit B [Edwardsiella tarda]
Ai.SC002_GM001744	100	1.3e-194	WP_005285964.1	putative sulfite reductase beta subunit [Edwardsiella tarda ATCC 15947 = NBRC 105688]
Ai.SC002_GM001745	100	1.5e-48	WP_035598882.1	hypothetical protein [Edwardsiella tarda]
Ai.SC002_GM001746	100	8e-30	GAC63539.1	AraC family transcriptional regulator SoxS [Edwardsiella tarda ATCC 15947 = NBRC 105688]
Ai.SC002_GM001747	100	1.7e-284	WP_005285970.1	methyl-accepting chemotaxis protein signaling domain protein [Edwardsiella tarda]
Ai.SC002_GM001748	100	6.1e-83	WP_035606979.1	membrane protein [Edwardsiella tarda]
Ai.SC002_GM001749	97.6	2.4e-64	WP_050863316.1	hypothetical protein [Enterobacter cloacae]
Ai.SC002_GM001750	94.2	7.6e-126	SBN02626.1	transposase (fragment) [Klebsiella variicola]
Ai.SC002_GM001751	100	3.5e-23	EFE22968.1	hypothetical protein [Edwardsiella tarda ATCC 23685, EDWATA_02029]
Ai.SC002_GM001752	99	4.2e-282	WP_050979601.1	peptidase C69 [Edwardsiella tarda]
Ai.SC002_GM001753	100	3.9e-71	WP_005285979.1	universal stress family protein [Edwardsiella tarda ATCC 23685]
Ai.SC002_GM001754	99.8	0	WP_047059899.1	chemotaxis protein [Edwardsiella tarda]
Ai.SC002_GM001755	100	1.6e-136	WP_005285986.1	oxidoreductase, short chain dehydrogenase/reductase family protein [Edwardsiella tarda ATCC 23685]
Ai.SC002_GM001756	100	1.2e-56	WP_005285988.1	hypothetical protein [Edwardsiella tarda|Edwardsiella tarda,]
Ai.SC002_GM001757	100	1.6e-47	WP_005285990.1	hypothetical protein [Edwardsiella tarda]
Ai.SC002_GM001758	99.8	2.2e-267	WP_050772758.1	MFS transporter [Edwardsiella tarda]
Ai.SC002_GM001759	100	9.5e-243	WP_047059895.1	carbohydrate porin [Edwardsiella tarda]
Ai.SC002_GM001761	100	5.3e-143	WP_035598901.1	hypothetical protein [Edwardsiella tarda, AAW15_08195]
Ai.SC002_GM001762	99.8	7.4e-287	WP_047059893.1	cytochrome-c peroxidase [Edwardsiella tarda]
Ai.SC002_GM001763	100	7.9e-119	WP_005286019.1	dethiobiotin synthetase BioD2 [Edwardsiella tarda]
Ai.SC002_GM001764	99.8	1.2e-229	EFE22941.1	ROK family protein [Edwardsiella tarda ATCC 23685]
Ai.SC002_GM001765	100	1.7e-164	WP_005286027.1	putative LysR family transcriptional regulator [Edwardsiella tarda]
Ai.SC002_GM001766	99.8	3.5e-229	WP_005286031.1	putative major facilitator superfamily transporter [Edwardsiella tarda ATCC 15947 = NBRC 105688]
Ai.SC002_GM001767	98.6	4.1e-32	WP_047059891.1	hypothetical protein [Edwardsiella tarda|Edwardsiella tarda,]
Ai.SC002_GM001768	99.7	1.5e-176	WP_035598916.1	DNA replication terminus site-binding protein [Edwardsiella tarda]
Ai.SC002_GM001769	99.7	4.2e-224	WP_005286056.1	mannose-6-phosphate isomerase, class I [Edwardsiella tarda]
Ai.SC002_GM001770	99.8	3e-275	WP_035598919.1	GTP-binding protein [Edwardsiella tarda]
Ai.SC002_GM001771	100	4.9e-189	WP_005286063.1	adenosine deaminase [Edwardsiella tarda]
Ai.SC002_GM001772	100	1.5e-182	WP_005293754.1	BASS family bile acid: Na+ symporter [Edwardsiella tarda]
Ai.SC002_GM001773	100	1.2e-33	WP_005286073.1	oriC-binding nucleoid-associated protein [Edwardsiella tarda]
Ai.SC002_GM001774	100	0	WP_005293757.1	formate--tetrahydrofolate ligase [Edwardsiella tarda]
Ai.SC002_GM001775	100	1.9e-73	WP_005286082.1	hypothetical protein [Edwardsiella tarda]
Ai.SC002_GM001776	100	7.9e-99	WP_005286085.1	electron transport complex, RnfABCDGE type, A subunit [Edwardsiella tarda ATCC 23685]
Ai.SC002_GM001777	99.5	3.9e-106	WP_005293761.1	electron transport complex protein RnfB [Edwardsiella tarda ATCC 15947 = NBRC 105688]
Ai.SC002_GM001778	89	0	WP_047059884.1	electron transport complex subunit RsxC [Edwardsiella tarda]
Ai.SC002_GM001779	100	3.9e-197	WP_005286101.1	electron transport complex, RnfABCDGE type, D subunit [Edwardsiella tarda ATCC 23685]
Ai.SC002_GM001780	100	6.2e-110	WP_035600678.1	electron transport complex subunit G [Edwardsiella tarda]
Ai.SC002_GM001781	100	7.2e-126	WP_005286106.1	electron transport complex, RnfABCDGE type, E subunit [Edwardsiella tarda ATCC 23685]
Ai.SC002_GM001782	100	4.9e-118	WP_005286109.1	endonuclease III [Edwardsiella tarda]
Ai.SC002_GM001783	100	1.2e-16	EFE22914.1	hypothetical protein [Edwardsiella tarda ATCC 23685, EDWATA_02074]
Ai.SC002_GM001784	99.8	3.5e-276	WP_005286115.1	putative tripeptide transporter permease [Edwardsiella tarda ATCC 23685]
Ai.SC002_GM001785	100	1.6e-110	WP_005286120.1	glutathione S-transferase, C-terminal domain protein [Edwardsiella tarda]
Ai.SC002_GM001786	100	1.1e-157	WP_005286122.1	pyridoxamine kinase [Edwardsiella tarda]
Ai.SC002_GM001787	100	6.2e-245	WP_005294292.1	tyrosyl-tRNA synthetase [Edwardsiella tarda]
Ai.SC002_GM001788	100	1.4e-123	WP_005294291.1	pyridoxine/pyridoxamine 5'-phosphate oxidase [Edwardsiella tarda]
Ai.SC002_GM001789	100	2.1e-53	WP_005286135.1	putative Membrane-bound lysozyme inhibitor of C-type lysozyme [Edwardsiella tarda ATCC 23685]
Ai.SC002_GM001790	100	1.5e-218	WP_005286137.1	anhydro-N-acetylmuramic acid kinase [Edwardsiella tarda]
Ai.SC002_GM001791	100	1.5e-76	WP_005294289.1	outer membrane lipoprotein SlyB [Edwardsiella tarda ATCC 15947 = NBRC 105688]
Ai.SC002_GM001792	100	6.5e-65	AEE81296.1	hemolysin activator protein, partial [Edwardsiella tarda]
Ai.SC002_GM001793	100	5.9e-66	EFE22900.1	lactoylglutathione lyase [Edwardsiella tarda ATCC 23685]
Ai.SC002_GM001794	100	5.3e-123	WP_005286155.1	ribonuclease T [Edwardsiella tarda]
Ai.SC002_GM001795	100	3.7e-237	WP_035600834.1	sodium: proton antiporter [Edwardsiella tarda]
Ai.SC002_GM001796	100	7.4e-60	WP_005286163.1	monothiol glutaredoxin, Grx4 family [Edwardsiella tarda]
Ai.SC002_GM001797	100	4.6e-164	GAC63909.1	hypothetical protein [Edwardsiella tarda ATCC 15947 = NBRC 105688, ET1_07_01420]
Ai.SC002_GM001798	100	2.9e-109	WP_005286175.1	superoxide dismutase, Mn/Fe family [Edwardsiella tarda]
Ai.SC002_GM001800	100	5.7e-193	WP_005286181.1	pur regulon transcriptional repressor [Edwardsiella tarda ATCC 15947 = NBRC 105688]
Ai.SC002_GM001801	98.9	0	WP_005286184.1	putative ABC transporter permease protein [Edwardsiella tarda ATCC 15947 = NBRC 105688]
Ai.SC002_GM001802	100	2e-111	WP_005286187.1	putative ABC transporter ATP-binding protein [Edwardsiella tarda]
Ai.SC002_GM001803	100	9.3e-179	WP_035598702.1	LysR family transcriptional regulator [Edwardsiella tarda]
Ai.SC002_GM001804	100	3.1e-222	EFE22891.1	drug resistance transporter, Bcr/CflA subfamily [Edwardsiella tarda ATCC 23685]
Ai.SC002_GM001805	100	1.1e-229	WP_005286194.1	cyclopropane-fatty-acyl-phospholipid synthase [Edwardsiella tarda]
Ai.SC002_GM001806	99.9	0	WP_035596435.1	cation transporter [Edwardsiella tarda]
Ai.SC002_GM001807	100	7.5e-246	EFE22894.1	efflux transporter, RND family, MFP subunit [Edwardsiella tarda ATCC 23685]
Ai.SC002_GM001808	100	1.7e-56	WP_005286201.1	cation efflux system protein CusF family protein [Edwardsiella tarda]
Ai.SC002_GM001809	100	9.7e-249	WP_005294274.1	cation efflux system protein CusC [Edwardsiella tarda]
Ai.SC002_GM001810	99.6	4.6e-121	WP_005294272.1	two-component response regulator CusR [Edwardsiella tarda ATCC 15947 = NBRC 105688]
Ai.SC002_GM001811	99.8	3.1e-255	WP_047059868.1	two-component sensor histidine kinase [Edwardsiella tarda]
Ai.SC002_GM001812	100	1.5e-48	WP_005286217.1	silver-binding protein SilE [Edwardsiella tarda]
Ai.SC002_GM001813	100	1.1e-282	WP_005286219.1	proline: sodium symporter PutP [Edwardsiella tarda]
Ai.SC002_GM001814	89.8	4e-15	WP_035601847.1	hypothetical protein [Edwardsiella tarda]
Ai.SC002_GM001815	99.8	0	WP_005294268.1	trifunctional transcriptional regulator/proline dehydrogenase/L-glutamate gamma-semialdehyde dehydrogenase [Edwardsiella tarda]
Ai.SC002_GM001816	98.7	1.4e-161	GAJ64224.1	hypothetical protein [Edwardsiella tarda]
Ai.SC002_GM001817	99.6	0	WP_047059863.1	alpha-amylase [Edwardsiella tarda]
Ai.SC002_GM001818	100	1.3e-18	EFE22865.1	hypothetical protein [Edwardsiella tarda ATCC 23685, EDWATA_02122]
Ai.SC002_GM001819	100	0	WP_005286247.1	carboxy-terminal protease [Edwardsiella tarda]
Ai.SC002_GM001820	100	3.2e-126	WP_005286251.1	ProQ activator of osmoprotectant transporter ProP [Edwardsiella tarda ATCC 23685]
Ai.SC002_GM001821	100	1.4e-88	WP_005286254.1	hypothetical protein [Edwardsiella tarda ATCC 15947 = NBRC 105688, ET1_07_01180]
Ai.SC002_GM001822	99.5	3.1e-205	WP_035596451.1	paraquat-inducible protein A [Edwardsiella tarda]
Ai.SC002_GM001823	99.7	0	WP_005294261.1	hypothetical protein [Edwardsiella tarda]
Ai.SC002_GM001824	99.9	0	WP_035596456.1	tetrathionate reductase subunit A [Edwardsiella tarda]
Ai.SC002_GM001825	99.1	8.1e-195	WP_047059856.1	tetrathionate reductase [Edwardsiella tarda]
Ai.SC002_GM001826	100	3.8e-149	WP_005286272.1	putative iron-sulfur binding protein [Edwardsiella tarda ATCC 15947 = NBRC 105688]
Ai.SC002_GM001827	100	0	WP_047059855.1	sensor histidine kinase [Edwardsiella tarda]
Ai.SC002_GM001828	100	7.4e-111	WP_005286281.1	tetrathionate response regulatory protein TtrR [Edwardsiella tarda]
Ai.SC002_GM001829	100	1.2e-44	WP_005286287.1	hypothetical protein [Edwardsiella tarda]
Ai.SC002_GM001830	100	7.5e-81	WP_047059852.1	hypothetical protein [Edwardsiella tarda|Edwardsiella tarda,]
Ai.SC002_GM001831	100	1.6e-136	WP_052761415.1	hypothetical protein [Edwardsiella tarda]
Ai.SC002_GM001832	100	2.4e-76	WP_035596467.1	Fels-1 prophage-like protein [Edwardsiella tarda]
Ai.SC002_GM001833	100	2.3e-269	WP_005286300.1	cyclic diguanylate phosphodiesterase (EAL) domain protein [Edwardsiella tarda ATCC 23685]
Ai.SC002_GM001834	83.6	2.9e-45	WP_063410679.1	DNA-binding protein [[Enterobacter] aerogenes]
Ai.SC002_GM001835	77.1	1.4e-71	WP_024558002.1	hypothetical protein [Franconibacter pulveris]
Ai.SC002_GM001836	98.1	0	WP_005294249.1	hypothetical protein [Edwardsiella tarda]
Ai.SC002_GM001837	96.5	1e-251	WP_005294247.1	hypothetical protein [Edwardsiella tarda]
Ai.SC002_GM001838	100	2.7e-38	WP_005286316.1	hypothetical protein [Edwardsiella tarda]
Ai.SC002_GM001839	98.4	1.2e-63	WP_005286318.1	hypothetical protein [Edwardsiella tarda]
Ai.SC002_GM001840	99.5	2.9e-101	WP_005286320.1	hypothetical protein [Edwardsiella tarda]
Ai.SC002_GM001841	97.6	1.6e-60	WP_005286323.1	hypothetical protein [Edwardsiella tarda]
Ai.SC002_GM001842	84.5	6.8e-230	WP_005286325.1	hypothetical protein [Edwardsiella tarda]
Ai.SC002_GM001843	99.3	0	WP_005294245.1	hypothetical protein [Edwardsiella tarda]
Ai.SC002_GM001844	73.8	0	WP_005294242.1	hypothetical protein [Edwardsiella tarda]
Ai.SC002_GM001845	99.5	6.9e-123	WP_035603646.1	hypothetical protein [Edwardsiella tarda]
Ai.SC002_GM001846	99	2.2e-101	WP_035603643.1	hypothetical protein [Edwardsiella tarda]
Ai.SC002_GM001847	98.5	6.8e-62	WP_005286344.1	hypothetical protein [Edwardsiella tarda]
Ai.SC002_GM001848	61.7	3e-36	WP_069578573.1	hypothetical protein [Edwardsiella piscicida|Edwardsiella piscicida,]
Ai.SC002_GM001849	98.3	8.1e-234	WP_035603633.1	virion structural protein [Edwardsiella tarda]
Ai.SC002_GM001850	97.9	5.2e-175	WP_035603629.1	hypothetical protein [Edwardsiella tarda]
Ai.SC002_GM001851	100	2.6e-38	WP_005286352.1	addiction module antitoxin, Axe family [Edwardsiella tarda ATCC 23685]
Ai.SC002_GM001852	100	7.8e-44	WP_005286355.1	toxin-antitoxin system toxin component RelE [Edwardsiella tarda ATCC 15947 = NBRC 105688]
Ai.SC002_GM001853	99.3	0	WP_005294235.1	hypothetical protein [Edwardsiella tarda]
Ai.SC002_GM001854	99.8	0	WP_005286362.1	hypothetical protein [Edwardsiella tarda]
Ai.SC002_GM001855	100	5.1e-65	WP_005286367.1	hypothetical protein [Edwardsiella tarda]
Ai.SC002_GM001856	98.3	3.9e-92	WP_005286371.1	hypothetical protein [Edwardsiella tarda]
Ai.SC002_GM001857	99	1.1e-109	WP_050978727.1	antA/AntB antirepressor family protein [Edwardsiella tarda]
Ai.SC002_GM001858	99.5	3.6e-101	WP_035600986.1	hypothetical protein [Edwardsiella tarda]
Ai.SC002_GM001859	93.7	1.2e-72	EFE22827.1	phage holin, lambda family [Edwardsiella tarda ATCC 23685]
Ai.SC002_GM001860	97.1	1.9e-146	WP_005286384.1	putative phage protein [Edwardsiella tarda ATCC 23685]
Ai.SC002_GM001861	53.2	2.6e-16	WP_002587833.1	hypothetical protein HMPREF1083_03819 [ [[Clostridium] clostridioforme]
Ai.SC002_GM001862	99.4	1.9e-88	WP_050978636.1	hypothetical protein [Edwardsiella tarda]
Ai.SC002_GM001863	98.8	1.9e-41	WP_035603605.1	hypothetical protein [Edwardsiella tarda]
Ai.SC002_GM001864	98.8	1.5e-85	WP_035603602.1	transcriptional regulator [Edwardsiella tarda]
Ai.SC002_GM001865	46.2	1.6e-31	WP_049134919.1	hypothetical protein [Enterobacter hormaechei]
Ai.SC002_GM001866	98	9.9e-53	WP_034165086.1	hypothetical protein [Edwardsiella anguillarum|Edwardsiella sp.]
Ai.SC002_GM001867	99.5	3.1e-120	WP_035603597.1	hypothetical protein [Edwardsiella tarda]
Ai.SC002_GM001869	99.1	8.1e-59	WP_005294215.1	hypothetical protein [Edwardsiella tarda]
Ai.SC002_GM001870	99.1	2.1e-254	WP_035603591.1	DNA helicase [Edwardsiella tarda]
Ai.SC002_GM001871	98.1	3.6e-178	WP_035603588.1	DNA replication protein [Edwardsiella tarda]
Ai.SC002_GM001872	98.8	7.5e-38	WP_005286420.1	hypothetical protein [Edwardsiella tarda]
Ai.SC002_GM001873	98.7	7.9e-34	WP_005286423.1	MULTISPECIES: hypothetical protein [Edwardsiella|Edwardsiella tarda]
Ai.SC002_GM001874	100	4.8e-50	WP_005286426.1	hypothetical protein [Edwardsiella tarda]
Ai.SC002_GM001875	53.1	5.3e-54	KFH99851.1	repressor [Escherichia coli]
Ai.SC002_GM001878	99	3.6e-47	WP_005286441.1	hypothetical protein [Edwardsiella tarda]
Ai.SC002_GM001879	97.7	0	WP_058648145.1	hypothetical protein [Enterobacter hormaechei]
Ai.SC002_GM001880	98	3.8e-253	ACI11977.1	conserved hypothetical protein (plasmid) [Klebsiella pneumoniae 342]
Ai.SC002_GM001881	98.2	1.2e-87	WP_035606080.1	hypothetical protein [Edwardsiella tarda]
Ai.SC002_GM001882	97	4e-46	WP_005286490.1	hypothetical protein [Edwardsiella tarda]
Ai.SC002_GM001883	96.1	0	WP_012848457.1	MULTISPECIES: DNA breaking-rejoining protein [Edwardsiella]
Ai.SC002_GM001884	100	3.9e-200	WP_005286456.1	hypothetical protein [Edwardsiella tarda ATCC 15947 = NBRC 105688, ET1_07_00560]
Ai.SC002_GM001885	99	1e-52	WP_035606092.1	hypothetical protein [Edwardsiella tarda]
Ai.SC002_GM001886	100	5.4e-20	WP_012848453.1	MULTISPECIES: hypothetical protein [Edwardsiella|Edwardsiella tarda]
Ai.SC002_GM001887	98.1	3.7e-83	WP_012848454.1	MULTISPECIES: hypothetical protein [Edwardsiella|Edwardsiella piscicida,|Edwardsiella tarda]
Ai.SC002_GM001888	48.3	1.1e-33	WP_017348623.1	hypothetical protein [Pantoea sp. A4]
Ai.SC002_GM001889	65.7	1.2e-205	WP_063587095.1	hypothetical protein [Hafnia alvei|Hafnia alvei,]
Ai.SC002_GM001890	67.5	6.6e-07	WP_035606120.1	hypothetical protein [Edwardsiella tarda]
Ai.SC002_GM001891	100	5.2e-48	WP_005286493.1	DNA breaking-rejoining protein [Edwardsiella tarda]
Ai.SC002_GM001892	100	1.3e-42	WP_035606109.1	excisionase [Edwardsiella tarda]
Ai.SC002_GM001893	99.5	4.8e-217	WP_035606112.1	integrase [Edwardsiella tarda]
Ai.SC002_GM001894	93.3	1.1e-14	GAC63815.1	hypothetical protein [Edwardsiella tarda ATCC 15947 = NBRC 105688, ET1_07_00440]
Ai.SC002_GM001895	98	3.6e-206	WP_005286504.1	hypothetical protein [Edwardsiella tarda]
Ai.SC002_GM001896	100	5.4e-45	WP_005286507.1	hypothetical protein [Edwardsiella tarda]
Ai.SC002_GM001897	98.9	1.1e-100	WP_005292679.1	phage regulatory protein, Rha family [Edwardsiella tarda ATCC 23685]
Ai.SC002_GM001898	100	3.6e-87	WP_005294192.1	hypothetical protein [Edwardsiella tarda]
Ai.SC002_GM001899	89.5	3.6e-11	EFE22772.1	hypothetical protein [Edwardsiella tarda]
Ai.SC002_GM001900	97.3	4.9e-33	WP_005286513.1	toxin-antitoxin system, antitoxin component, Xre family [Edwardsiella tarda ATCC 23685]
Ai.SC002_GM001901	99.3	6.4e-71	WP_005286515.1	ASCH domain-containing protein [Edwardsiella tarda]
Ai.SC002_GM001902	100	1.8e-48	WP_005286518.1	hypothetical protein [Edwardsiella tarda]
Ai.SC002_GM001903	64.7	1.8e-32	AAV66986.1	transposase (plasmid) [Enterobacter cloacae]
Ai.SC002_GM001904	100	5.3e-17	WP_005286524.1	hypothetical protein [Edwardsiella tarda ATCC 23685, EDWATA_02218]
Ai.SC002_GM001905	99.3	0	WP_047059782.1	hydratase [Edwardsiella tarda]
Ai.SC002_GM001906	99.7	4.6e-226	WP_005294187.1	putative DASS family transporter [Edwardsiella tarda]
Ai.SC002_GM001907	99.7	3.9e-172	EFE22760.1	hypothetical protein [Edwardsiella tarda ATCC 23685, EDWATA_02223]
Ai.SC002_GM001908	100	1.3e-169	WP_005286543.1	putative LysR family transcriptional regulator [Edwardsiella tarda]
Ai.SC002_GM001909	100	2.8e-86	WP_005286546.1	hypothetical protein [Edwardsiella tarda]
Ai.SC002_GM001910	100	1.9e-45	WP_035594579.1	aryl-sulfate sulfotransferase [Edwardsiella tarda]
Ai.SC002_GM001911	100	7.6e-69	WP_047059775.1	lactoylglutathione lyase [Edwardsiella tarda]
Ai.SC002_GM001912	99	5.5e-48	WP_005286555.1	antibiotic biosynthesis monooxygenase [Edwardsiella tarda]
Ai.SC002_GM001913	100	1.3e-281	WP_035606312.1	aminobenzoyl-glutamate transporter [Edwardsiella tarda]
Ai.SC002_GM001914	100	1.4e-230	WP_035599906.1	peptidase M20 [Edwardsiella tarda]
Ai.SC002_GM001915	100	1.1e-64	WP_005286570.1	arsenical resistance operon repressor [Edwardsiella tarda ATCC 15947 = NBRC 105688]
Ai.SC002_GM001916	100	1.3e-86	WP_005294177.1	ArsC family transcriptional regulator [Edwardsiella tarda]
Ai.SC002_GM001917	100	2e-27	WP_005286576.1	hypothetical protein [Edwardsiella tarda]
Ai.SC002_GM001918	97.9	2.7e-16	EFE22742.1	hypothetical protein [Edwardsiella tarda ATCC 23685, EDWATA_02236]
Ai.SC002_GM001919	97.4	7.3e-35	WP_005286582.1	transcriptional regulator/arsenate reductase [Edwardsiella tarda]
Ai.SC002_GM001920	99.7	6.9e-197	EFE22744.1	arsenical-resistance protein [Edwardsiella tarda ATCC 23685]
Ai.SC002_GM001921	100	4.4e-102	WP_005286587.1	putative RNA polymerase sigma factor, SigZ family [Edwardsiella tarda ATCC 23685]
Ai.SC002_GM001922	99.5	1.8e-200	EFE22746.1	hypothetical protein [Edwardsiella tarda ATCC 15947 = NBRC 105688, ET1_07_00190]
Ai.SC002_GM001923	100	1.6e-47	WP_005286594.1	putative ArsR family transcriptional regulator [Edwardsiella tarda]
Ai.SC002_GM001924	100	5.9e-176	WP_005286597.1	hypothetical protein [Edwardsiella tarda]
Ai.SC002_GM001925	100	1.9e-35	EFE22749.1	redox-active disulfide protein 2 [Edwardsiella tarda ATCC 23685]
Ai.SC002_GM001926	100	8.1e-36	WP_005286602.1	hypothetical protein [Edwardsiella tarda]
Ai.SC002_GM001927	100	5.5e-79	WP_005286605.1	hypothetical protein [Edwardsiella tarda ATCC 15947 = NBRC 105688, ET1_07_00150]
Ai.SC002_GM001928	100	1.7e-217	WP_005286608.1	diguanylate cyclase (GGDEF) domain protein [Edwardsiella tarda]
Ai.SC002_GM001929	100	1.3e-98	WP_005286610.1	hypothetical protein [Edwardsiella tarda]
Ai.SC002_GM001930	99.1	1.2e-62	WP_005286612.1	hypothetical protein [Edwardsiella tarda|Edwardsiella tarda,]
Ai.SC002_GM001931	100	8.9e-71	EFE22755.1	universal stress family protein [Edwardsiella tarda ATCC 23685]
Ai.SC002_GM001932	100	1.4e-67	EFE22756.1	putative acyl-CoA thioester hydrolase [Edwardsiella tarda ATCC 15947 = NBRC 105688]
Ai.SC002_GM001933	98.6	5.1e-32	WP_005286619.1	type III secretion system protein BsaY [Edwardsiella tarda]
Ai.SC002_GM001934	100	1.1e-12	EFE22758.1	hypothetical protein [Edwardsiella tarda ATCC 23685, EDWATA_02253]
Ai.SC002_GM001936	99.7	0	WP_068872006.1	hybrid sensor histidine kinase/response regulator [Edwardsiella tarda]
Ai.SC002_GM001937	100	7.9e-181	GAC63778.1	putative response regulator [Edwardsiella tarda ATCC 15947 = NBRC 105688]
Ai.SC002_GM001938	100	1.1e-14	EFE22733.1	hypothetical protein [Edwardsiella tarda ATCC 23685, EDWATA_02257]
Ai.SC002_GM001939	100	2.1e-101	WP_005294148.1	hypothetical protein [Edwardsiella tarda|Edwardsiella tarda,]
Ai.SC002_GM001940	100	3.3e-265	WP_005294146.1	alpha-glucosidase/alpha-galactosidase [Edwardsiella tarda]
Ai.SC002_GM001941	99.7	3.8e-172	WP_050772771.1	transcriptional regulator MelR [Edwardsiella tarda]
Ai.SC002_GM001942	99.3	5.9e-262	WP_068870995.1	hypothetical protein [Edwardsiella tarda]
Ai.SC002_GM001943	98.8	2.9e-140	WP_047060784.1	membrane protein [Edwardsiella tarda]
Ai.SC002_GM001944	100	1.1e-210	WP_005286655.1	transporter, Ni2+-Co2+ transporter (NiCoT) family protein [Edwardsiella tarda ATCC 23685]
Ai.SC002_GM001945	100	8.4e-43	WP_005286660.1	transcriptional repressor RcnR to maintain nickel and cobalt homeostasis [Edwardsiella tarda]
Ai.SC002_GM001946	100	1.9e-64	WP_005286662.1	hypothetical protein [Edwardsiella tarda]
Ai.SC002_GM001947	100	1.5e-179	WP_035598047.1	cystathionine beta-lyase [Edwardsiella tarda]
Ai.SC002_GM001948	100	2.8e-212	WP_047059755.1	cystathionine beta-lyase [Edwardsiella tarda]
Ai.SC002_GM001949	99.7	1.2e-187	EFE22715.1	periplasmic binding protein [Edwardsiella tarda ATCC 23685]
Ai.SC002_GM001950	100	1.2e-187	WP_035598053.1	ABC transporter permease [Edwardsiella tarda]
Ai.SC002_GM001951	98.6	1.2e-35	WP_005294091.1	hypothetical protein [Edwardsiella tarda]
Ai.SC002_GM001952	99.2	1.5e-148	EFE22718.1	molybdate ABC transporter, periplasmic molybdate-binding protein [Edwardsiella tarda ATCC 23685]
Ai.SC002_GM001953	99.8	4.5e-237	GAC63763.1	hypothetical protein [Edwardsiella tarda ATCC 15947 = NBRC 105688, ET1_06_02010]
Ai.SC002_GM001954	100	0	WP_035598064.1	cellulose synthase [Edwardsiella tarda]
Ai.SC002_GM001955	99.6	1.5e-257	WP_035606197.1	hypothetical protein [Edwardsiella tarda]
Ai.SC002_GM001956	100	0	WP_035606198.1	hypothetical protein [Edwardsiella tarda|Edwardsiella tarda,]
Ai.SC002_GM001957	99.8	4e-274	WP_035598071.1	hypothetical protein [Edwardsiella tarda]
Ai.SC002_GM001958	99.3	0	WP_035598073.1	glycoside hydrolase [Edwardsiella tarda]
Ai.SC002_GM001959	99.7	4.6e-178	WP_047060782.1	hypothetical protein [Edwardsiella tarda|Edwardsiella tarda,]
Ai.SC002_GM001960	100	9.9e-60	WP_005286713.1	putative bactoprenol-linked glucose translocase homolog [Edwardsiella tarda]
Ai.SC002_GM001961	100	8.6e-172	WP_005286716.1	putative bactoprenol glucosyltransferase homolog [Edwardsiella tarda ATCC 15947 = NBRC 105688]
Ai.SC002_GM001962	99.6	4.8e-297	WP_005286719.1	hypothetical protein [Edwardsiella tarda]
Ai.SC002_GM001963	100	9.9e-81	WP_005294070.1	putative acetyltransferase [Edwardsiella tarda]
Ai.SC002_GM001964	100	7.2e-143	WP_005286728.1	2-aminoethylphosphonate ABC transport system, membrane component PhnV [Edwardsiella tarda]
Ai.SC002_GM001965	99.3	2e-154	EFE22683.1	2-aminoethylphosphonate ABC transporter, permease protein [Edwardsiella tarda ATCC 23685]
Ai.SC002_GM001966	99.7	2e-207	WP_047059735.1	2-aminoethylphosphonate ABC transport system ATP-binding subunit PhnT [Edwardsiella tarda]
Ai.SC002_GM001967	99.7	2.2e-189	WP_047059733.1	2-aminoethylphosphonate ABC transporter substrate-binding protein [Edwardsiella tarda]
Ai.SC002_GM001968	100	3.5e-136	WP_005286740.1	phosphonate utilization transcriptional regulator PhnR [Edwardsiella tarda]
Ai.SC002_GM001969	100	8.6e-211	WP_035599267.1	2-aminoethylphosphonate--pyruvate transaminase [Edwardsiella tarda]
Ai.SC002_GM001970	99.3	1.1e-149	WP_035599269.1	phosphonoacetaldehyde hydrolase [Edwardsiella tarda]
Ai.SC002_GM001971	100	2.2e-172	WP_035599271.1	4-hydroxyphenylacetate catabolism regulatory protein HpaA [Edwardsiella tarda]
Ai.SC002_GM001972	100	4.6e-262	WP_035599273.1	4-hydroxyphenylacetate permease [Edwardsiella tarda]
Ai.SC002_GM001973	100	2.4e-146	WP_005286758.1	2, 4-dihydroxyhept-2-ene-1, 7-dioic acid aldolase [Edwardsiella tarda]
Ai.SC002_GM001974	99.6	1.2e-145	WP_005286761.1	2-oxo-hepta-3-ene-1, 7-dioic acid hydratase [Edwardsiella tarda]
Ai.SC002_GM001975	100	2.2e-275	WP_005286764.1	NAD-dependent succinate-semialdehyde dehydrogenase [Edwardsiella tarda]
Ai.SC002_GM001976	99.5	3.5e-229	GAC63740.1	bicyclomycin resistance protein [Edwardsiella tarda ATCC 15947 = NBRC 105688]
Ai.SC002_GM001977	100	2.9e-68	WP_034164359.1	MULTISPECIES: 5-carboxymethyl-2-hydroxymuconate Delta-isomerase [Edwardsiella|Edwardsiella anguillarum|Edwardsiella piscicida|Edwardsiella sp.|Edwardsiella tarda]
Ai.SC002_GM001978	100	4e-157	WP_005286776.1	MULTISPECIES: 3, 4-dihydroxyphenylacetate 2, 3-dioxygenase [Edwardsiella|Edwardsiella anguillarum|Edwardsiella piscicida|Edwardsiella sp.|Edwardsiella tarda]
Ai.SC002_GM001979	99.8	8e-281	WP_005286779.1	5-carboxymethyl-2-hydroxymuconate semialdehyde dehydrogenase [Edwardsiella tarda]
Ai.SC002_GM001980	100	5.9e-142	WP_005294045.1	2-hydroxyhepta-2, 4-diene-1, 7-dioate isomerase [Edwardsiella tarda]
Ai.SC002_GM001981	100	8.7e-115	WP_005294044.1	2-hydroxyhepta-2, 4-diene-1, 7-dioate isomerase [Edwardsiella tarda]
Ai.SC002_GM001982	100	1e-80	WP_005286786.1	MULTISPECIES: homoprotocatechuate degradation operon regulator, HpaR [Edwardsiella|Edwardsiella tarda]
Ai.SC002_GM001983	99.7	5.7e-229	EFE22673.1	acyl-CoA dehydrogenase, C-terminal domain protein [Edwardsiella tarda ATCC 23685]
Ai.SC002_GM001984	100	5.7e-179	EFE22674.1	flavin reductase-like protein [Edwardsiella tarda ATCC 23685]
Ai.SC002_GM001985	99	3.7e-159	WP_068870964.1	hypothetical protein [Edwardsiella tarda]
Ai.SC002_GM001986	99.3	1.3e-258	WP_047059723.1	amine oxidase [Edwardsiella tarda]
Ai.SC002_GM001987	98.5	2.3e-109	EFE22677.1	transcriptional regulator, TetR family [Edwardsiella tarda ATCC 23685]
Ai.SC002_GM001988	99.4	1.2e-84	EFE22678.1	YhcH/YjgK/YiaL family protein [Edwardsiella tarda ATCC 23685]
Ai.SC002_GM001989	100	9.3e-160	WP_035599294.1	N-acetylmannosamine kinase [Edwardsiella tarda]
Ai.SC002_GM001990	100	1.3e-286	WP_005286811.1	putative sialic acid transporter [Edwardsiella tarda]
Ai.SC002_GM001991	100	2.4e-160	WP_005294036.1	N-acetylneuraminate lyase [Edwardsiella tarda]
Ai.SC002_GM001992	100	6e-142	WP_005286822.1	transcriptional regulator NanR [Edwardsiella tarda]
Ai.SC002_GM001993	99.8	3.7e-289	WP_005294030.1	nickel ABC transporter, nickel/metallophore periplasmic binding protein [Edwardsiella tarda]
Ai.SC002_GM001994	99.7	7.6e-176	WP_005294028.1	nickel ABC transporter permease protein NikB [Edwardsiella tarda ATCC 15947 = NBRC 105688]
Ai.SC002_GM001995	100	1.4e-152	WP_005294026.1	MULTISPECIES: nickel ABC transporter permease subunit NikC [Edwardsiella]
Ai.SC002_GM001996	100	6.3e-136	WP_005286837.1	nickel ABC transporter ATP-binding protein NikD [Edwardsiella tarda ATCC 15947 = NBRC 105688]
Ai.SC002_GM001997	100	2.7e-145	WP_047059716.1	nickel ABC transporter ATP-binding protein [Edwardsiella tarda]
Ai.SC002_GM001998	99.8	4e-258	WP_035606257.1	class II fumarate hydratase [Edwardsiella tarda]
Ai.SC002_GM001999	99.5	2.4e-123	WP_035597944.1	cysteine hydrolase [Edwardsiella tarda]
Ai.SC002_GM002000	98.9	1.3e-161	WP_068870944.1	hypothetical protein [Edwardsiella tarda]
Ai.SC002_GM002001	99.8	3.7e-292	WP_047059712.1	hypothetical protein [Edwardsiella tarda]
Ai.SC002_GM002002	100	1e-269	WP_035597937.1	hypothetical protein [Edwardsiella tarda|Edwardsiella tarda,]
Ai.SC002_GM002003	99.7	2.4e-177	WP_034164294.1	carbamate kinase [Edwardsiella anguillarum|Edwardsiella sp.]
Ai.SC002_GM002004	100	3.7e-68	WP_035597932.1	glutamyl-tRNA amidotransferase [Edwardsiella tarda]
Ai.SC002_GM002005	100	9.1e-222	WP_035597930.1	cytosine permease [Edwardsiella tarda]
Ai.SC002_GM002006	100	9.3e-171	WP_047059706.1	LysR family transcriptional regulator [Edwardsiella tarda]
Ai.SC002_GM002007	99.7	1.4e-172	WP_052761407.1	hypothetical protein [Edwardsiella tarda]
Ai.SC002_GM002008	99.6	6.2e-144	WP_035597923.1	sugar isomerase [Edwardsiella tarda]
Ai.SC002_GM002009	99.6	1.7e-261	WP_035597920.1	glycoside hydrolase [Edwardsiella tarda]
Ai.SC002_GM002010	99.8	1.7e-289	WP_035597952.1	PTS glucose transporter subunit IIBC [Edwardsiella tarda]
Ai.SC002_GM002011	100	2.8e-265	WP_005294018.1	putative major facilitator superfamily transporter [Edwardsiella tarda ATCC 15947 = NBRC 105688]
Ai.SC002_GM002012	100	4.9e-80	WP_005286855.1	putative cytoplasmic protein [Edwardsiella tarda]
Ai.SC002_GM002013	100	1.3e-214	WP_068870938.1	alkene reductase [Edwardsiella tarda]
Ai.SC002_GM002014	100	4.5e-113	WP_005294013.1	MULTISPECIES: NAD(P)H oxidoreductase [Edwardsiella|Edwardsiella sp.]
Ai.SC002_GM002015	100	6.4e-118	EFE22646.1	acetyltransferase, GNAT family [Edwardsiella tarda ATCC 23685]
Ai.SC002_GM002016	100	7.7e-44	GAC63710.1	hypothetical protein [Edwardsiella tarda ATCC 15947 = NBRC 105688, ET1_06_01470]
Ai.SC002_GM002017	99.3	3.8e-80	WP_035597903.1	hypothetical protein [Edwardsiella tarda]
Ai.SC002_GM002018	98.9	4e-42	WP_005286872.1	50S ribosomal protein L31 type B [Edwardsiella tarda]
Ai.SC002_GM002019	99.5	7.2e-205	EFE22651.1	iron chelate uptake ABC transporter, FeCT family, permease protein [Edwardsiella tarda ATCC 23685]
Ai.SC002_GM002020	100	4.7e-139	WP_035597901.1	iron ABC transporter ATP-binding protein [Edwardsiella tarda]
Ai.SC002_GM002021	100	2.4e-146	WP_005286887.1	HpcH/HpaI aldolase/citrate lyase family protein [Edwardsiella tarda ATCC 23685]
Ai.SC002_GM002022	100	4.5e-226	WP_035599072.1	carboxylate--amine ligase [Edwardsiella tarda]
Ai.SC002_GM002023	99.8	0	WP_047059693.1	short-chain isoprenyl diphosphate synthase [Edwardsiella tarda]
Ai.SC002_GM002024	99.5	5.9e-226	WP_005286896.1	putative major facilitator superfamily transporter [Edwardsiella tarda ATCC 15947 = NBRC 105688]
Ai.SC002_GM002025	99.8	0	WP_005286899.1	siderophore biosynthesis protein, IucA/IucC family [Edwardsiella tarda]
Ai.SC002_GM002026	99.5	9.3e-232	WP_047059687.1	diaminopimelate decarboxylase [Edwardsiella tarda]
Ai.SC002_GM002027	99.5	1.6e-215	GAC63700.1	putative ABC transporter substrate-binding protein [Edwardsiella tarda ATCC 15947 = NBRC 105688]
Ai.SC002_GM002028	100	0	WP_035599081.1	TonB-dependent receptor [Edwardsiella tarda]
Ai.SC002_GM002029	99.7	1.4e-199	WP_005286913.1	DUF4432 domain-containing protein [Edwardsiella tarda]
Ai.SC002_GM002030	100	1.5e-246	WP_005286916.1	L-fucose: H+ symporter permease [Edwardsiella tarda]
Ai.SC002_GM002031	100	4.7e-170	WP_035600957.1	ribokinase [Edwardsiella tarda]
Ai.SC002_GM002032	99.6	4e-149	WP_047059681.1	DeoR faimly transcriptional regulator [Edwardsiella tarda]
Ai.SC002_GM002033	99.7	7.1e-182	WP_005286951.1	hypothetical protein [Edwardsiella tarda]
Ai.SC002_GM002034	100	1e-68	WP_005286953.1	g-type lysozyme inhibitor [Edwardsiella tarda ATCC 15947 = NBRC 105688]
Ai.SC002_GM002036	99.6	1.2e-131	WP_047059669.1	cobalt-precorrin-2 C(20)-methyltransferase [Edwardsiella tarda]
Ai.SC002_GM002037	99.2	1e-144	WP_035603128.1	sirohydrochlorin cobaltochelatase [Edwardsiella tarda]
Ai.SC002_GM002038	99.2	5.8e-145	WP_047059666.1	cobalt-precorrin-6A reductase [Edwardsiella tarda]
Ai.SC002_GM002039	100	1.4e-123	WP_005286966.1	cobalt-precorrin-3B C(17)-methyltransferase [Edwardsiella tarda]
Ai.SC002_GM002040	100	7.9e-198	WP_005286969.1	cobalamin biosynthesis protein CbiG [Edwardsiella tarda]
Ai.SC002_GM002041	99.2	2.1e-139	WP_035597688.1	cobalt-precorrin-4 C(11)-methyltransferase [Edwardsiella tarda]
Ai.SC002_GM002042	99.5	6.3e-101	WP_035603135.1	cobalt-precorrin-6Y C(15)-methyltransferase [Edwardsiella tarda]
Ai.SC002_GM002043	100	4.7e-107	WP_005293967.1	cobalt-precorrin-7 (C(5))-methyltransferase [Edwardsiella tarda]
Ai.SC002_GM002044	100	6.1e-212	WP_047059658.1	cobalt-precorrin-5B (C(1))-methyltransferase [Edwardsiella tarda]
Ai.SC002_GM002045	99.5	1.1e-112	WP_005293963.1	cobalt-precorrin-8X methylmutase [Edwardsiella tarda]
Ai.SC002_GM002046	100	9.2e-185	WP_047059656.1	adenosylcobinamide-phosphate synthase [Edwardsiella tarda]
Ai.SC002_GM002047	99.8	3e-269	WP_005293958.1	cobyrinic acid a, c-diamide synthase [Edwardsiella tarda]
Ai.SC002_GM002048	99.6	1.7e-127	WP_005293955.1	hypothetical protein [Edwardsiella tarda]
Ai.SC002_GM002049	98.5	1.1e-103	WP_035597671.1	hypothetical protein [Edwardsiella tarda]
Ai.SC002_GM002050	100	6.5e-29	WP_005293952.1	hypothetical protein [Edwardsiella tarda|Edwardsiella tarda,]
Ai.SC002_GM002051	100	2.9e-192	WP_047059653.1	ABC transporter ATP-binding protein [Edwardsiella tarda]
Ai.SC002_GM002052	100	9.5e-177	WP_005287009.1	iron chelate uptake ABC transporter, FeCT family, permease protein [Edwardsiella tarda ATCC 23685]
Ai.SC002_GM002053	99.6	4.6e-139	WP_005287013.1	putative ABC transporter ATP-binding protein [Edwardsiella tarda ATCC 15947 = NBRC 105688]
Ai.SC002_GM002054	99.3	3.3e-151	WP_035597662.1	SAM-dependent methyltransferase [Edwardsiella tarda]
Ai.SC002_GM002055	99.8	0	WP_035597660.1	TonB-dependent receptor [Edwardsiella tarda]
Ai.SC002_GM002056	100	3e-29	WP_005287022.1	propionyl-CoA carboxylase, beta subunit [Edwardsiella tarda]
Ai.SC002_GM002057	99.8	3.1e-255	EFE22599.1	D-serine ammonia-lyase [Edwardsiella tarda ATCC 23685]
Ai.SC002_GM002058	100	4.2e-244	WP_005287028.1	GntP family transporter DsdX [Edwardsiella tarda ATCC 15947 = NBRC 105688]
Ai.SC002_GM002059	100	4.7e-178	WP_005293944.1	LysR family transcriptional regulator DsdC [Edwardsiella tarda]
Ai.SC002_GM002060	93.2	4e-38	GAC63662.1	hypothetical protein [Edwardsiella tarda ATCC 15947 = NBRC 105688, ET1_06_00980]
Ai.SC002_GM002061	99.5	3.1e-225	WP_005287037.1	nucleoside transporter, NupC family [Edwardsiella tarda ATCC 23685]
Ai.SC002_GM002062	100	2.7e-153	WP_005287041.1	purine-nucleoside phosphorylase [Edwardsiella tarda]
Ai.SC002_GM002063	99.4	3.4e-193	WP_005287049.1	LysR substrate binding domain protein [Edwardsiella tarda ATCC 23685]
Ai.SC002_GM002064	100	0	WP_035597638.1	PAS domain-containing sensor histidine kinase [Edwardsiella tarda]
Ai.SC002_GM002065	100	2.8e-259	WP_005293931.1	sigma-54-dependent Fis family transcriptional regulator [Edwardsiella tarda]
Ai.SC002_GM002066	99.5	5.6e-117	WP_005287065.1	acetyl-CoA--acetoacetyl-CoA transferase subunit alpha [Edwardsiella tarda]
Ai.SC002_GM002067	100	2.7e-119	WP_005287068.1	succinyl-CoA--3-ketoacid-CoA transferase [Edwardsiella tarda]
Ai.SC002_GM002068	99.5	1.9e-249	WP_047059644.1	short-chain fatty acid transporter [Edwardsiella tarda]
Ai.SC002_GM002069	99.7	4e-214	WP_047059642.1	acetyl-CoA acetyltransferase [Edwardsiella tarda]
Ai.SC002_GM002071	99.1	2.5e-60	WP_005287077.1	McrBC 5-methylcytosine restriction system component [Edwardsiella tarda]
Ai.SC002_GM002072	100	2.7e-164	WP_005287083.1	putative AraC family transcriptional regulator [Edwardsiella tarda]
Ai.SC002_GM002073	100	3.8e-59	WP_005287086.1	fructose-like phosphotransferase system enzyme IIB component FrwD [Edwardsiella tarda ATCC 15947 = NBRC 105688]
Ai.SC002_GM002074	99.7	4.8e-164	WP_005293922.1	[formate-C-acetyltransferase]-activating enzyme [Edwardsiella tarda]
Ai.SC002_GM002075	99.7	0	EFE22578.1	formate C-acetyltransferase [Edwardsiella tarda ATCC 23685]
Ai.SC002_GM002076	100	4.2e-39	WP_005287096.1	fructose-like phosphotransferase enzyme IIB component 2 [Edwardsiella tarda ATCC 23685]
Ai.SC002_GM002077	100	5.6e-199	WP_005287098.1	fructose-like phosphotransferase system enzyme IIC component FrwC [Edwardsiella tarda ATCC 15947 = NBRC 105688]
Ai.SC002_GM002078	99.5	0	WP_035596614.1	phosphoenolpyruvate--protein phosphotransferase [Edwardsiella tarda]
Ai.SC002_GM002079	99.1	7.9e-122	EFE22582.1	fructose-6-phosphate aldolase [Edwardsiella tarda ATCC 23685]
Ai.SC002_GM002080	99.5	1.4e-117	WP_047059630.1	hypothetical protein [Edwardsiella tarda|Edwardsiella tarda,]
Ai.SC002_GM002081	90.6	1.9e-18	WP_024522236.1	integrase [Edwardsiella hoshinae]
Ai.SC002_GM002082	100	1.9e-151	WP_035596604.1	HNH endonuclease [Edwardsiella tarda]
Ai.SC002_GM002083	100	1.4e-97	WP_005287119.1	CDP-diacylglycerol--glycerol-3-phosphate 3-phosphatidyltransferase [Edwardsiella tarda]
Ai.SC002_GM002084	99.8	0	WP_005287122.1	excinuclease ABC, C subunit [Edwardsiella tarda ATCC 23685]
Ai.SC002_GM002085	100	4.9e-101	WP_005287125.1	response regulator receiver domain protein [Edwardsiella tarda ATCC 23685]
Ai.SC002_GM002086	100	1.4e-32	WP_005287130.1	hypothetical protein [Edwardsiella tarda|Edwardsiella tarda,]
Ai.SC002_GM002087	100	1.7e-53	WP_035596397.1	membrane protein [Edwardsiella tarda]
Ai.SC002_GM002088	100	1.5e-240	WP_005293905.1	isocitrate dehydrogenase (NADP(+)) [Edwardsiella tarda]
Ai.SC002_GM002089	99.4	3.6e-98	WP_068870859.1	23S rRNA pseudouridylate synthase [Edwardsiella tarda]
Ai.SC002_GM002090	100	6.3e-80	WP_005287146.1	phosphatase NudJ [Edwardsiella tarda]
Ai.SC002_GM002091	100	1.6e-212	WP_035596225.1	tRNA(5-methylaminomethyl-2-thiouridine)-methyltransferase [Edwardsiella tarda]
Ai.SC002_GM002092	100	1.7e-200	WP_005287150.1	diguanylate cyclase (GGDEF) domain protein [Edwardsiella tarda]
Ai.SC002_GM002093	99.5	4.1e-109	WP_005287152.1	high frequency lysogenization protein HflD [Edwardsiella tarda]
Ai.SC002_GM002094	100	7e-263	WP_005287154.1	adenylosuccinate lyase [Edwardsiella tarda]
Ai.SC002_GM002095	100	7.7e-125	EFE22557.1	UbiC transcription regulator-associated domain protein [Edwardsiella tarda ATCC 23685]
Ai.SC002_GM002096	100	6.7e-197	WP_047059618.1	hypothetical protein [Edwardsiella tarda|Edwardsiella tarda,]
Ai.SC002_GM002097	100	2.1e-119	WP_005287166.1	two-component system response regulator PhoP [Edwardsiella tarda]
Ai.SC002_GM002098	99.8	1.2e-279	WP_005287169.1	ATPase/histidine kinase/DNA gyrase B/HSP90 domain protein [Edwardsiella tarda ATCC 23685]
Ai.SC002_GM002099	100	5.8e-223	WP_005287172.1	50S ribosomal protein L16 arginine hydroxylase [Edwardsiella tarda]
Ai.SC002_GM002100	99.3	2.3e-163	WP_035594636.1	NAD-dependent deacylase [Edwardsiella tarda]
Ai.SC002_GM002101	99.7	2.5e-179	WP_035596211.1	N-acetylglucosamine kinase [Edwardsiella tarda]
Ai.SC002_GM002102	100	5.4e-230	WP_035596207.1	outer membrane-specific lipoprotein transporter subunit LolE [Edwardsiella tarda]
Ai.SC002_GM002103	100	1.8e-129	WP_005287183.1	lipoprotein-releasing ABC transporter ATP-binding protein LolD [Edwardsiella tarda ATCC 15947 = NBRC 105688]
Ai.SC002_GM002104	100	2.6e-221	WP_005293886.1	lipoprotein-releasing ABC transporter membrane protein LolC [Edwardsiella tarda]
Ai.SC002_GM002105	99.9	0	WP_005293882.1	transcription-repair-coupling factor [Edwardsiella tarda ATCC 15947 = NBRC 105688]
Ai.SC002_GM002106	100	4.2e-94	WP_035596196.1	hypothetical protein [Edwardsiella tarda|Edwardsiella tarda,]
Ai.SC002_GM002107	100	4.2e-160	WP_035594640.1	EamA family transporter [Edwardsiella tarda]
Ai.SC002_GM002108	100	4.6e-240	WP_035594642.1	NADH dehydrogenase [Edwardsiella tarda]
Ai.SC002_GM002109	100	6.3e-136	WP_005293873.1	putative DeoR family transcriptional regulator [Edwardsiella tarda]
Ai.SC002_GM002110	100	4.2e-41	WP_005287203.1	XRE family transcriptional regulator [Edwardsiella tarda]
Ai.SC002_GM002111	100	1.6e-40	WP_005287207.1	biofilm formation regulatory protein BssS [Edwardsiella tarda]
Ai.SC002_GM002112	99.5	1.3e-217	WP_047059613.1	methyltryptophan oxidase [Edwardsiella tarda]
Ai.SC002_GM002114	100	5e-112	WP_035596190.1	helix-turn-helix transcriptional regulator [Edwardsiella tarda]
Ai.SC002_GM002115	76.5	2.6e-06	ACY84911.1	hypothetical protein [Edwardsiella piscicida|Edwardsiella tarda]
Ai.SC002_GM002116	100	6.5e-283	WP_005293866.1	putative GntR family transcriptional regulator [Edwardsiella tarda]
Ai.SC002_GM002117	100	5e-95	EFE22510.1	hypothetical protein [Edwardsiella tarda ATCC 23685, EDWATA_02455]
Ai.SC002_GM002118	100	9.3e-120	WP_035596186.1	membrane protein [Edwardsiella tarda]
Ai.SC002_GM002119	100	3.8e-30	WP_005293858.1	osmotically-inducible lipoprotein B [Edwardsiella tarda]
Ai.SC002_GM002120	100	2.4e-52	WP_005287240.1	putative translation initiation factor SUI1 [Edwardsiella tarda]
Ai.SC002_GM002121	99.1	6e-125	EFE22515.1	orotidine 5'-phosphate decarboxylase [Edwardsiella tarda ATCC 23685]
Ai.SC002_GM002122	100	1.8e-219	WP_035596176.1	lipopolysaccharide assembly protein LapB [Edwardsiella tarda]
Ai.SC002_GM002123	99	2.6e-48	WP_005287250.1	hypothetical protein [Edwardsiella tarda]
Ai.SC002_GM002124	100	2.1e-113	EFE22519.1	GTP cyclohydrolase II [Edwardsiella tarda ATCC 23685]
Ai.SC002_GM002125	100	6.2e-270	WP_035596173.1	PTS glucose transporter subunit IIBC [Edwardsiella tarda]
Ai.SC002_GM002126	100	1.2e-145	WP_035596171.1	metal-dependent hydrolase [Edwardsiella tarda]
Ai.SC002_GM002127	99.7	2.8e-189	WP_005287273.1	DNA polymerase III, delta' subunit [Edwardsiella tarda ATCC 23685]
Ai.SC002_GM002128	100	3.1e-112	WP_005287275.1	thymidylate kinase [Edwardsiella tarda ATCC 15947 = NBRC 105688]
Ai.SC002_GM002129	100	1.4e-191	WP_005287278.1	aminodeoxychorismate lyase [Edwardsiella tarda]
Ai.SC002_GM002130	100	7.1e-154	WP_005293843.1	4-amino-4-deoxychorismate lyase [Edwardsiella tarda]
Ai.SC002_GM002131	100	4.9e-228	WP_005293840.1	beta-ketoacyl-[acyl-carrier-protein] synthase II [Edwardsiella tarda]
Ai.SC002_GM002132	99.2	5e-62	EFE22531.1	acyl carrier protein [Edwardsiella tarda ATCC 23685]
Ai.SC002_GM002133	100	7.9e-128	WP_005287291.1	3-oxoacyl-[acyl-carrier-protein] reductase FabG [Edwardsiella tarda]
Ai.SC002_GM002134	100	1.3e-167	WP_035596167.1	malonyl CoA-acyl carrier protein transacylase [Edwardsiella tarda]
Ai.SC002_GM002135	99.7	2.5e-160	WP_068870834.1	3-oxoacyl-ACP synthase [Edwardsiella tarda]
Ai.SC002_GM002136	100	1.7e-167	WP_005287302.1	fatty acid/phospholipid synthesis protein PlsX [Edwardsiella tarda ATCC 23685]
Ai.SC002_GM002137	99.4	4.9e-92	WP_005287310.1	putative ACR, COG1399 [Edwardsiella tarda ATCC 23685]
Ai.SC002_GM002138	99	1.5e-111	EFE22538.1	septum formation protein Maf [Edwardsiella tarda ATCC 23685]
Ai.SC002_GM002139	100	6.4e-178	WP_005287317.1	23S rRNA pseudouridine(955/2504/2580) synthase [Edwardsiella tarda]
Ai.SC002_GM002140	98.6	0	WP_035610863.1	ribonuclease E [Edwardsiella tarda]
Ai.SC002_GM002141	98.1	5.9e-51	EFE22495.1	antibiotic biosynthesis monooxygenase [Edwardsiella tarda ATCC 23685]
Ai.SC002_GM002142	100	5.7e-207	WP_035601087.1	undecaprenyl-phosphate alpha-N-acetylglucosaminyl 1-phosphate transferase [Edwardsiella tarda]
Ai.SC002_GM002143	99.7	2e-207	WP_068870826.1	polysaccharide export protein Wza [Edwardsiella tarda]
Ai.SC002_GM002144	100	1.3e-80	EFE22499.1	low molecular weight phosphotyrosine protein phosphatase [Edwardsiella tarda ATCC 23685]
Ai.SC002_GM002145	100	0	WP_047059602.1	tyrosine protein kinase [Edwardsiella tarda]
Ai.SC002_GM002146	100	9.7e-25	WP_047059601.1	hypothetical protein [Edwardsiella tarda|Edwardsiella tarda,]
Ai.SC002_GM002147	100	2.7e-116	WP_047059600.1	hypothetical protein [Edwardsiella tarda]
Ai.SC002_GM002148	99.6	6.8e-135	WP_005287347.1	hypothetical protein [Edwardsiella tarda]
Ai.SC002_GM002149	99.8	0	WP_005287349.1	hypothetical protein [Edwardsiella tarda ATCC 15947 = NBRC 105688, ET1_06_00100]
Ai.SC002_GM002150	100	1.3e-197	EFE22505.1	dihydroorotase, homodimeric type [Edwardsiella tarda ATCC 23685]
[truncated: 1,619 more rows]

## Sheet: COG
Gene_id	Identity	E_value	COG_gene_id	COG_num	Functional_description	Functional_class	Class_description
Ai.SC002_GM000113	95.7	2.6e-240	YP_002931498	COG0593	Chromosomal replication initiation ATPase DnaA	L	Replication, recombination and repair ;
Ai.SC002_GM000114	98.6	1.2e-203	YP_002931499	COG0592	DNA polymerase III sliding clamp (beta) subunit, PCNA homolog	L	Replication, recombination and repair ;
Ai.SC002_GM000115	92.7	1.3e-189	YP_002931500	COG1195	Recombinational DNA repair ATPase RecF	L	Replication, recombination and repair ;
Ai.SC002_GM000116	95.6	0	YP_002931501	COG0187	DNA gyrase/topoisomerase IV, subunit B	L	Replication, recombination and repair ;
Ai.SC002_GM000117	90.4	1e-138	YP_002931502	COG0561	Hydroxymethylpyrimidine pyrophosphatase and other HAD family phosphatases	HR	Coenzyme transport and metabolism ; General function prediction only ;
Ai.SC002_GM000118	86.3	3.1e-230	YP_002931503	COG0823	Periplasmic component of the Tol biopolymer transport system	U	Intracellular trafficking, secretion, and vesicular transport ;
Ai.SC002_GM000119	78.8	5e-31	YP_002931504	COG5645	Uncharacterized conserved protein YceK	S	Function unknown ;
Ai.SC002_GM000120	85.4	1.3e-60	YP_002931506	COG0071	Molecular chaperone IbpA, HSP20 family	O	Posttranslational modification, protein turnover, chaperones ;
Ai.SC002_GM000121	91	2.8e-71	YP_002931507	COG0071	Molecular chaperone IbpA, HSP20 family	O	Posttranslational modification, protein turnover, chaperones ;
Ai.SC002_GM000122	85.6	5.9e-210	YP_002931508	COG3977	Alanine-alpha-ketoisovalerate (or valine-pyruvate) aminotransferase	E	Amino acid transport and metabolism ;
Ai.SC002_GM000124	94.2	0	YP_002931510	COG0751	Glycyl-tRNA synthetase, beta subunit	J	Translation, ribosomal structure and biogenesis ;
Ai.SC002_GM000125	98.3	3.1e-176	YP_002931511	COG0752	Glycyl-tRNA synthetase, alpha subunit	J	Translation, ribosomal structure and biogenesis ;
Ai.SC002_GM000126	71.4	4.7e-77	YP_002931513	COG2818	3-methyladenine DNA glycosylase Tag	L	Replication, recombination and repair ;
Ai.SC002_GM000127	80.8	4.7e-69	YP_002931514	COG0456	Ribosomal protein S18 acetylase RimI and related acetyltransferases	J	Translation, ribosomal structure and biogenesis ;
Ai.SC002_GM000128	89.7	7.1e-85	YP_002931515	COG2119	Putative Ca2+/H+ antiporter, TMEM165/GDT1 family	R	General function prediction only ;
Ai.SC002_GM000129	97.3	4.1e-114	YP_002931516	COG2885	Outer membrane protein OmpA and related peptidoglycan-associated (lipo)proteins	M	Cell wall/membrane/envelope biogenesis ;
Ai.SC002_GM000130	91.5	8.9e-38	YP_002931517	COG0425	TusA-related sulfurtransferase	O	Posttranslational modification, protein turnover, chaperones ;
Ai.SC002_GM000131	96.7	6.7e-117	YP_002931518	COG1738	Uncharacterized PurR-regulated membrane protein YhhQ, DUF165 family	S	Function unknown ;
Ai.SC002_GM000132	57.9	1.5e-36	YP_008157034	COG0456	Ribosomal protein S18 acetylase RimI and related acetyltransferases	J	Translation, ribosomal structure and biogenesis ;
Ai.SC002_GM000134	44.4	2.9e-140	YP_003880808	COG2982	Uncharacterized protein involved in outer membrane biogenesis	M	Cell wall/membrane/envelope biogenesis ;
Ai.SC002_GM000135	91.3	3.6e-240	YP_002931523	COG2233	Xanthine/uracil permease	F	Nucleotide transport and metabolism ;
Ai.SC002_GM000136	96.8	2.8e-217	YP_002931524	COG0786	Na+/glutamate symporter	E	Amino acid transport and metabolism ;
Ai.SC002_GM000137	92.9	0	YP_002931525	COG1200	RecG-like helicase	L	Replication, recombination and repair ;
Ai.SC002_GM000138	94.3	1.4e-120	YP_002931526	COG0566	tRNA G18 (ribose-2'-O)-methylase SpoU	J	Translation, ribosomal structure and biogenesis ;
Ai.SC002_GM000139	97.6	0	YP_002931527	COG0317	(p)ppGpp synthase/hydrolase, HD superfamily	TK	Signal transduction mechanisms ; Transcription ;
Ai.SC002_GM000140	98.9	3.9e-42	YP_002931528	COG1758	DNA-directed RNA polymerase, subunit K/omega	K	Transcription ;
Ai.SC002_GM000141	97.1	9.9e-110	YP_002931529	COG0194	Guanylate kinase	F	Nucleotide transport and metabolism ;
Ai.SC002_GM000142	97.1	1.1e-108	YP_002931530	COG2860	Uncharacterized membrane protein YeiH	S	Function unknown ;
Ai.SC002_GM000143	77.1	2.5e-133	YP_002935180	COG2861	Uncharacterized conserved protein YibQ, putative polysaccharide deacetylase 2 family	G	Carbohydrate transport and metabolism ;
Ai.SC002_GM000144	86.4	1.1e-208	YP_002935179	COG4942	Septal ring factor EnvC, activator of murein hydrolases AmiA and AmiB	D	Cell cycle control, cell division, chromosome partitioning ;
Ai.SC002_GM000145	92.2	1.6e-278	YP_002935178	COG0696	Phosphoglycerate mutase (BPG-independent, AlkP superfamily)	G	Carbohydrate transport and metabolism ;
Ai.SC002_GM000146	92.4	9.8e-72	YP_002935177	COG0607	Rhodanese-related sulfurtransferase	P	Inorganic ion transport and metabolism ;
Ai.SC002_GM000147	95.1	1.1e-38	YP_002935176	COG0695	Glutaredoxin	O	Posttranslational modification, protein turnover, chaperones ;
Ai.SC002_GM000148	95.4	2.1e-80	YP_002935175	COG1952	Preprotein translocase subunit SecB	U	Intracellular trafficking, secretion, and vesicular transport ;
Ai.SC002_GM000149	93.8	4.8e-178	YP_002935174	COG0240	Glycerol-3-phosphate dehydrogenase	C	Energy production and conversion ;
Ai.SC002_GM000150	95.2	5.1e-146	YP_002935173	COG1045	Serine acetyltransferase	E	Amino acid transport and metabolism ;
Ai.SC002_GM000151	87.8	2.4e-76	YP_001456542	COG0219	tRNA(Leu) C34 or U34 (ribose-2'-O)-methylase TrmL, contains SPOUT domain	J	Translation, ribosomal structure and biogenesis ;
Ai.SC002_GM000152	96.3	1.4e-257	YP_002935171	COG2205	K+-sensing histidine kinase KdpD	T	Signal transduction mechanisms ;
Ai.SC002_GM000153	98.3	1.9e-125	YP_002935170	COG0745	DNA-binding response regulator, OmpR family, contains REC and winged-helix (wHTH) domain	TK	Signal transduction mechanisms ; Transcription ;
Ai.SC002_GM000154	79.2	6.1e-67	YP_002935169	COG3678	Periplasmic protein refolding chaperone Spy/CpxP family	O	Posttranslational modification, protein turnover, chaperones ;
Ai.SC002_GM000156	86	4.7e-145	YP_002935168	COG0053	Divalent metal cation (Fe/Co/Zn/Cd) transporter	P	Inorganic ion transport and metabolism ;
Ai.SC002_GM000157	98.1	1.6e-178	YP_002935167	COG0205	6-phosphofructokinase	G	Carbohydrate transport and metabolism ;
Ai.SC002_GM000158	94.3	4.8e-127	YP_002935145	COG0149	Triosephosphate isomerase	G	Carbohydrate transport and metabolism ;
Ai.SC002_GM000160	84.5	1.4e-70	YP_002935147	COG3152	Uncharacterized membrane protein YhaH, DUF805 family	S	Function unknown ;
Ai.SC002_GM000161	89.1	2e-125	YP_002935148	COG1018	Ferredoxin-NADP reductase	C	Energy production and conversion ;
Ai.SC002_GM000162	91.3	5.1e-106	YP_002935149	COG2345	Predicted transcriptional regulator, ArsR family	K	Transcription ;
Ai.SC002_GM000163	93.9	1.8e-213	YP_002935150	COG2814	Predicted arabinose efflux permease, MFS family	G	Carbohydrate transport and metabolism ;
Ai.SC002_GM000164	96.4	8.6e-180	YP_002935151	COG1494	Fructose-1,6-bisphosphatase/sedoheptulose 1,7-bisphosphatase or related protein	G	Carbohydrate transport and metabolism ;
Ai.SC002_GM000165	97.6	1.2e-289	YP_002935152	COG0554	Glycerol kinase	C	Energy production and conversion ;
Ai.SC002_GM000166	95.7	1.4e-154	YP_002935153	COG0580	Glycerol uptake facilitator and related aquaporins (Major Intrinsic Protein Family)	G	Carbohydrate transport and metabolism ;
Ai.SC002_GM000167	93.8	4.5e-34	YP_002935155	COG3074	Cell division protein ZapB, interacts with FtsZ	D	Cell cycle control, cell division, chromosome partitioning ;
Ai.SC002_GM000168	96.3	1.1e-84	YP_002935156	COG0684	Regulator of RNase E activity RraA	J	Translation, ribosomal structure and biogenesis ;
Ai.SC002_GM000169	94.8	5.8e-159	YP_002935157	COG1575	1,4-dihydroxy-2-naphthoate octaprenyltransferase	H	Coenzyme transport and metabolism ;
Ai.SC002_GM000170	97.1	8e-242	YP_002935158	COG1220	ATP-dependent protease HslVU (ClpYQ), ATPase subunit	O	Posttranslational modification, protein turnover, chaperones ;
Ai.SC002_GM000171	99.4	1.7e-85	YP_002935159	COG5405	ATP-dependent protease HslVU (ClpYQ), peptidase subunit	O	Posttranslational modification, protein turnover, chaperones ;
Ai.SC002_GM000172	80.5	4.8e-123	YP_002935160	COG3087	Cell division protein FtsN	D	Cell cycle control, cell division, chromosome partitioning ;
Ai.SC002_GM000173	94.3	2.1e-178	YP_002935161	COG1609	DNA-binding transcriptional regulator, LacI/PurR family	K	Transcription ;
Ai.SC002_GM000174	85.1	0	YP_002935162	COG1198	Primosomal protein N' (replication factor Y) - superfamily II helicase	L	Replication, recombination and repair ;
Ai.SC002_GM000175	98.6	7.1e-36	YP_002935163	COG0254	Ribosomal protein L31	J	Translation, ribosomal structure and biogenesis ;
Ai.SC002_GM000176	96.2	8.8e-54	YP_002935164	COG3060	Transcriptional regulator of met regulon	KE	Transcription ; Amino acid transport and metabolism ;
Ai.SC002_GM000177	91.2	5.2e-194	YP_002935165	COG0626	Cystathionine beta-lyase/cystathionine gamma-synthase	E	Amino acid transport and metabolism ;
Ai.SC002_GM000178	92.2	0	YP_002935166	COG0527	Aspartokinase	E	Amino acid transport and metabolism ;
Ai.SC002_GM000181	41.2	2.1e-103	YP_008664550	COG2814	Predicted arabinose efflux permease, MFS family	G	Carbohydrate transport and metabolism ;
Ai.SC002_GM000182	44.5	8.1e-48	YP_001566679	COG1574	Predicted amidohydrolase YtcJ	R	General function prediction only ;
Ai.SC002_GM000184	57	3.3e-26	YP_064809	COG4679	Phage-related protein	X	Mobilome: prophages, transposons;
Ai.SC002_GM000185	72.5	2.9e-38	YP_003211223	COG1051	ADP-ribose pyrophosphatase YjhB, NUDIX family	F	Nucleotide transport and metabolism ;
Ai.SC002_GM000187	93.7	2.9e-68	YP_002935138	COG0589	Nucleotide-binding universal stress protein, UspA family	T	Signal transduction mechanisms ;
Ai.SC002_GM000188	88.4	6.5e-71	YP_002935136	COG2207	AraC-type DNA-binding domain and AraC-containing proteins	K	Transcription ;
Ai.SC002_GM000189	79.7	5.5e-68	YP_002935135	COG1443	Isopentenyldiphosphate isomerase	I	Lipid transport and metabolism ;
Ai.SC002_GM000190	89.2	7e-127	YP_002935133	COG0345	Pyrroline-5-carboxylate reductase	E	Amino acid transport and metabolism ;
Ai.SC002_GM000191	84.1	6.2e-219	YP_002935132	COG0840	Methyl-accepting chemotaxis protein	NT	Cell motility ; Signal transduction mechanisms ;
Ai.SC002_GM000192	98	2.5e-102	YP_002935131	COG2197	DNA-binding response regulator, NarL/FixJ family, contains REC and HTH domains	TK	Signal transduction mechanisms ; Transcription ;
Ai.SC002_GM000193	85.5	7.3e-255	YP_002935130	COG3851	Signal transduction histidine kinase, glucose-6-phosphate specific	T	Signal transduction mechanisms ;
Ai.SC002_GM000194	97.5	3.5e-253	YP_002935129	COG2271	Sugar phosphate permease	G	Carbohydrate transport and metabolism ;
Ai.SC002_GM000196	88.8	7.5e-76	YP_002935128	COG2606	Cys-tRNA(Pro) deacylase, prolyl-tRNA editing enzyme YbaK/EbsC	J	Translation, ribosomal structure and biogenesis ;
Ai.SC002_GM000197	92.3	4.1e-302	YP_002935127	COG0747	ABC-type transport system, periplasmic component	E	Amino acid transport and metabolism ;
Ai.SC002_GM000198	96.8	1.8e-185	YP_002935126	COG0601	ABC-type dipeptide/oligopeptide/nickel transport system, permease component	EP	Amino acid transport and metabolism ; Inorganic ion transport and metabolism ;
Ai.SC002_GM000199	92.7	5.1e-155	YP_002935125	COG1173	ABC-type dipeptide/oligopeptide/nickel transport system, permease component	EP	Amino acid transport and metabolism ; Inorganic ion transport and metabolism ;
Ai.SC002_GM000200	94.5	2.4e-174	YP_002935124	COG0444	ABC-type dipeptide/oligopeptide/nickel transport system, ATPase component	EP	Amino acid transport and metabolism ; Inorganic ion transport and metabolism ;
Ai.SC002_GM000201	89.6	7.8e-165	YP_002935123	COG4608	ABC-type oligopeptide transport system, ATPase component	E	Amino acid transport and metabolism ;
Ai.SC002_GM000202	58.5	4.1e-195	YP_003212403	COG2194	Phosphoethanolamine transferase for periplasmic glucans (OPG), alkaline phosphatase superfamily	M	Cell wall/membrane/envelope biogenesis ;
Ai.SC002_GM000204	47.3	5.6e-59	YP_008156978	COG1192	Cellulose biosynthesis protein BcsQ	N	Cell motility ;
Ai.SC002_GM000205	65	0	YP_008156979	COG1215	Glycosyltransferase, catalytic subunit of cellulose synthase and poly-beta-1,6-N-acetylglucosamine synthase	N	Cell motility ;
Ai.SC002_GM000207	82.1	3.3e-177	YP_002935119	COG3405	Endo-1,4-beta-D-glucanase Y	G	Carbohydrate transport and metabolism ;
Ai.SC002_GM000208	52.1	0	YP_008156982	COG0457	Tetratricopeptide (TPR) repeat	R	General function prediction only ;
Ai.SC002_GM000209	64.8	2.8e-235	YP_002935113	COG2200	EAL domain, c-di-GMP-specific phosphodiesterase class I (or its enzymatically inactive variant)	T	Signal transduction mechanisms ;
Ai.SC002_GM000210	94.4	2e-221	YP_002935112	COG1301	Na+/H+-dicarboxylate symporter	C	Energy production and conversion ;
Ai.SC002_GM000211	76.9	2.1e-230	YP_002935111	COG0612	Predicted Zn-dependent peptidase	R	General function prediction only ;
Ai.SC002_GM000212	86.7	2.6e-154	YP_002935110	COG0524	Sugar or nucleoside kinase, ribokinase family	G	Carbohydrate transport and metabolism ;
Ai.SC002_GM000213	81.3	9.7e-115	YP_002935109	COG2200	EAL domain, c-di-GMP-specific phosphodiesterase class I (or its enzymatically inactive variant)	T	Signal transduction mechanisms ;
Ai.SC002_GM000214	71.4	2.8e-98	YP_002935108	COG2134	CDP-diacylglycerol pyrophosphatase	I	Lipid transport and metabolism ;
Ai.SC002_GM000215	86.3	9.7e-143	YP_002935107	COG0583	DNA-binding transcriptional regulator, LysR family	K	Transcription ;
Ai.SC002_GM000217	81.6	1.4e-167	YP_002935106	COG1181	D-alanine-D-alanine ligase and related ATP-grasp enzymes	MR	Cell wall/membrane/envelope biogenesis ; General function prediction only ;
Ai.SC002_GM000220	79.5	1.1e-221	YP_002935104	COG0840	Methyl-accepting chemotaxis protein	NT	Cell motility ; Signal transduction mechanisms ;
Ai.SC002_GM000221	91.1	4.3e-243	YP_002935103	COG1249	Pyruvate/2-oxoglutarate dehydrogenase complex, dihydrolipoamide dehydrogenase (E3) component or related enzyme	C	Energy production and conversion ;
Ai.SC002_GM000222	93.2	9.2e-151	YP_002935102	COG2961	23S rRNA A2030 N6-methylase RlmJ	J	Translation, ribosomal structure and biogenesis ;
Ai.SC002_GM000223	86.4	1.9e-61	YP_002935101	COG0537	Diadenosine tetraphosphate (Ap4A) hydrolase or other HIT family hydrolase	FGR	Nucleotide transport and metabolism ; Carbohydrate transport and metabolism ; General function prediction only ;
Ai.SC002_GM000224	94.3	0	YP_002935100	COG0339	Zn-dependent oligopeptidase	E	Amino acid transport and metabolism ;
Ai.SC002_GM000225	65.9	2.1e-82	YP_003911349	COG0742	16S rRNA G966 N2-methylase RsmD	J	Translation, ribosomal structure and biogenesis ;
Ai.SC002_GM000226	80.1	1.7e-85	YP_008161643	COG0794	D-arabinose 5-phosphate isomerase GutQ	GM	Carbohydrate transport and metabolism ; Cell wall/membrane/envelope biogenesis ;
Ai.SC002_GM000227	88.4	2.6e-287	YP_008161642	COG1069	Ribulose kinase	G	Carbohydrate transport and metabolism ;
Ai.SC002_GM000228	86.1	9.7e-149	YP_008161641	COG1172	Ribose/xylose/arabinose/galactoside ABC-type transport system, permease component	G	Carbohydrate transport and metabolism ;
Ai.SC002_GM000229	83.9	2e-157	YP_008161640	COG1172	Ribose/xylose/arabinose/galactoside ABC-type transport system, permease component	G	Carbohydrate transport and metabolism ;
Ai.SC002_GM000230	83.2	9e-234	YP_008161639	COG1129	ABC-type sugar transport system, ATPase component	G	Carbohydrate transport and metabolism ;
Ai.SC002_GM000231	85.5	1.2e-157	YP_008161638	COG1879	ABC-type sugar transport system, periplasmic component, contains N-terminal xre family HTH domain	G	Carbohydrate transport and metabolism ;
Ai.SC002_GM000232	88.5	3.6e-116	YP_002935096	COG0745	DNA-binding response regulator, OmpR family, contains REC and winged-helix (wHTH) domain	TK	Signal transduction mechanisms ; Transcription ;
Ai.SC002_GM000233	82.2	1.4e-226	YP_002935095	COG2205	K+-sensing histidine kinase KdpD	T	Signal transduction mechanisms ;
Ai.SC002_GM000234	88.6	1.7e-231	YP_002935094	COG0334	Glutamate dehydrogenase/leucine dehydrogenase	E	Amino acid transport and metabolism ;
Ai.SC002_GM000235	91.9	4.5e-262	YP_002935093	COG3104	Dipeptide/tripeptide permease	E	Amino acid transport and metabolism ;
Ai.SC002_GM000236	96.7	6.4e-61	YP_002935091	COG0589	Nucleotide-binding universal stress protein, UspA family	T	Signal transduction mechanisms ;
Ai.SC002_GM000238	65.8	1e-169	YP_003711040	COG0733	Na+-dependent transporter, SNF family	R	General function prediction only ;
Ai.SC002_GM000239	94.8	2.6e-262	YP_002935086	COG0306	Phosphate/sulfate permease	P	Inorganic ion transport and metabolism ;
Ai.SC002_GM000240	92.3	0	YP_002935085	COG0474	Magnesium-transporting ATPase (P-type)	P	Inorganic ion transport and metabolism ;
Ai.SC002_GM000241	78.4	1.2e-248	YP_006285223	COG3275	Sensor histidine kinase, LytS/YehU family	T	Signal transduction mechanisms ;
Ai.SC002_GM000242	93.2	3.1e-199	YP_002935083	COG0136	Aspartate-semialdehyde dehydrogenase	E	Amino acid transport and metabolism ;
Ai.SC002_GM000243	84.5	6.2e-165	YP_002935082	COG2267	Lysophospholipase, alpha-beta hydrolase superfamily	I	Lipid transport and metabolism ;
Ai.SC002_GM000244	90.3	5.5e-134	YP_002935081	COG0561	Hydroxymethylpyrimidine pyrophosphatase and other HAD family phosphatases	HR	Coenzyme transport and metabolism ; General function prediction only ;
Ai.SC002_GM000245	87	7e-152	YP_002935080	COG3058	Formate dehydrogenase maturation protein FdhE	CO	Energy production and conversion ; Posttranslational modification, protein turnover, chaperones ;
Ai.SC002_GM000246	91.2	1.5e-113	YP_002935079	COG2864	Cytochrome b subunit of formate dehydrogenase	C	Energy production and conversion ;
Ai.SC002_GM000247	89.5	5.8e-170	YP_002935078	COG0437	Fe-S-cluster-containing dehydrogenase component	C	Energy production and conversion ;
Ai.SC002_GM000248	94.9	0	YP_002935077	COG3383	Predicted molibdopterin-dependent oxidoreductase YjgC	R	General function prediction only ;
Ai.SC002_GM000249	95.6	5.9e-71	YP_002935076	COG0243	Anaerobic selenocysteine-containing dehydrogenase	C	Energy production and conversion ;
Ai.SC002_GM000250	87.5	1.1e-132	YP_002935075	COG1526	Formate dehydrogenase assembly factor FdhD	C	Energy production and conversion ;
Ai.SC002_GM000251	81.2	4.2e-106	YP_002935074	COG2258	Uncharacterized conserved protein YiiM, contains MOSC domain	S	Function unknown ;
Ai.SC002_GM000252	89.4	4.3e-105	YP_002935073	COG3714	Uncharacterized membrane protein YhhN	S	Function unknown ;
Ai.SC002_GM000253	88.5	8.8e-46	YP_002935072	COG4517	Uncharacterized protein	S	Function unknown ;
Ai.SC002_GM000255	90.7	6.1e-40	YP_002935070	COG3776	Uncharacterized conserved protein YhhL, DUF1145 family	S	Function unknown ;
Ai.SC002_GM000256	85.3	8.6e-90	YP_002935069	COG0742	16S rRNA G966 N2-methylase RsmD	J	Translation, ribosomal structure and biogenesis ;
Ai.SC002_GM000257	82.4	3.8e-246	YP_002935068	COG0552	Signal recognition particle GTPase	U	Intracellular trafficking, secretion, and vesicular transport ;
Ai.SC002_GM000258	97.3	1.3e-118	YP_002935067	COG2884	ABC-type ATPase involved in cell division	D	Cell cycle control, cell division, chromosome partitioning ;
Ai.SC002_GM000259	95	1.8e-171	YP_002935066	COG2177	Cell division protein FtsX	D	Cell cycle control, cell division, chromosome partitioning ;
Ai.SC002_GM000260	98.2	2.1e-155	YP_002935065	COG0568	DNA-directed RNA polymerase, sigma subunit (sigma70/sigma32)	K	Transcription ;
Ai.SC002_GM000261	85	2.7e-174	YP_002935064	COG3835	Sugar diacid utilization regulator	KT	Transcription ; Signal transduction mechanisms ;
Ai.SC002_GM000262	86.3	2.3e-184	YP_002348849	COG2610	H+/gluconate symporter or related permease	GR	Carbohydrate transport and metabolism ; General function prediction only ;
Ai.SC002_GM000263	88.6	1.1e-186	YP_002935061	COG1929	Glycerate kinase	G	Carbohydrate transport and metabolism ;
Ai.SC002_GM000264	80.8	8.3e-54	YP_002935060	COG0456	Ribosomal protein S18 acetylase RimI and related acetyltransferases	J	Translation, ribosomal structure and biogenesis ;
Ai.SC002_GM000265	73.1	8.6e-188	NP_462458	COG1653	ABC-type glycerol-3-phosphate transport system, periplasmic component	G	Carbohydrate transport and metabolism ;
Ai.SC002_GM000266	78.6	2.2e-131	YP_002348672	COG1175	ABC-type sugar transport system, permease component	G	Carbohydrate transport and metabolism ;
Ai.SC002_GM000267	74.9	1.5e-113	YP_006281132	COG0395	ABC-type glycerol-3-phosphate transport system, permease component	G	Carbohydrate transport and metabolism ;
Ai.SC002_GM000268	72.8	1.1e-140	YP_002348670	COG3842	ABC-type Fe3+/spermidine/putrescine transport systems, ATPase components	E	Amino acid transport and metabolism ;
Ai.SC002_GM000269	84.7	4.4e-120	YP_002935047	COG0584	Glycerophosphoryl diester phosphodiesterase	I	Lipid transport and metabolism ;
Ai.SC002_GM000271	85.3	8.8e-49	YP_002935045	COG0607	Rhodanese-related sulfurtransferase	P	Inorganic ion transport and metabolism ;
Ai.SC002_GM000272	92	5.9e-150	YP_002935044	COG0705	Membrane associated serine protease, rhomboid family	O	Posttranslational modification, protein turnover, chaperones ;
Ai.SC002_GM000273	96.4	1.3e-135	YP_002935043	COG1349	DNA-binding transcriptional regulator of sugar metabolism, DeoR/GlpR family	KG	Transcription ; Carbohydrate transport and metabolism ;
Ai.SC002_GM000274	89.3	3.2e-263	YP_002935042	COG0578	Glycerol-3-phosphate dehydrogenase	C	Energy production and conversion ;
Ai.SC002_GM000275	94.4	0	YP_002935041	COG0058	Glucan phosphorylase	G	Carbohydrate transport and metabolism ;
Ai.SC002_GM000276	92.6	1.8e-263	YP_002935040	COG0297	Glycogen synthase	G	Carbohydrate transport and metabolism ;
Ai.SC002_GM000277	97.4	2e-245	YP_002935039	COG0448	ADP-glucose pyrophosphorylase	G	Carbohydrate transport and metabolism ;
Ai.SC002_GM000278	85.1	0	YP_002935038	COG1523	Pullulanase/glycogen debranching enzyme	G	Carbohydrate transport and metabolism ;
Ai.SC002_GM000279	92.7	0	YP_002935037	COG0296	1,4-alpha-glucan branching enzyme	G	Carbohydrate transport and metabolism ;
Ai.SC002_GM000280	91.8	2.2e-239	YP_002935035	COG0448	ADP-glucose pyrophosphorylase	G	Carbohydrate transport and metabolism ;
Ai.SC002_GM000281	81.8	0	YP_002935034	COG1640	4-alpha-glucanotransferase	G	Carbohydrate transport and metabolism ;
Ai.SC002_GM000282	87.1	0	YP_002935033	COG0058	Glucan phosphorylase	G	Carbohydrate transport and metabolism ;
Ai.SC002_GM000283	92.7	0	YP_002935032	COG2909	ATP-, maltotriose- and DNA-dependent transcriptional regulator MalT	K	Transcription ;
Ai.SC002_GM000284	77.6	4.9e-85	YP_002935031	COG1280	Threonine/homoserine/homoserine lactone efflux protein	E	Amino acid transport and metabolism ;
Ai.SC002_GM000285	79.9	9.1e-150	YP_002935030	COG0429	Predicted hydrolase of the alpha/beta-hydrolase fold	R	General function prediction only ;
Ai.SC002_GM000286	83.8	7.6e-28	YP_002935029	COG3089	Uncharacterized conserved protein YheU, UPF0270 family	S	Function unknown ;
Ai.SC002_GM000287	100	4.2e-96	NP_312235	COG0664	cAMP-binding domain of CRP or a regulatory subunit of cAMP-dependent protein kinases	T	Signal transduction mechanisms ;
Ai.SC002_GM000288	95.2	0	YP_002935027	COG1289	Uncharacterized membrane protein YccC	S	Function unknown ;
Ai.SC002_GM000289	99.5	6.1e-106	YP_002935017	COG0694	Fe-S cluster biogenesis protein NfuA, 4Fe-4S-binding domain	O	Posttranslational modification, protein turnover, chaperones ;
Ai.SC002_GM000290	79.3	2.3e-47	YP_002935016	COG1040	Predicted amidophosphoribosyltransferases	R	General function prediction only ;
Ai.SC002_GM000291	75.5	2e-107	YP_002935015	COG2267	Lysophospholipase, alpha-beta hydrolase superfamily	I	Lipid transport and metabolism ;
Ai.SC002_GM000293	93.9	0	YP_002935013	COG0370	Fe2+ transport system protein B	P	Inorganic ion transport and metabolism ;
Ai.SC002_GM000294	82.8	4.3e-36	YP_002935012	COG1918	Fe2+ transport system protein FeoA	P	Inorganic ion transport and metabolism ;
Ai.SC002_GM000296	90.8	0	YP_002935010	COG2183	Transcriptional accessory protein Tex/SPT6	K	Transcription ;
Ai.SC002_GM000297	91.6	1.2e-78	YP_002935009	COG0782	Transcription elongation factor, GreA/GreB family	K	Transcription ;
Ai.SC002_GM000298	100	6.2e-132	YP_002935008	COG0745	DNA-binding response regulator, OmpR family, contains REC and winged-helix (wHTH) domain	TK	Signal transduction mechanisms ; Transcription ;
Ai.SC002_GM000299	94.6	1.3e-247	YP_002935007	COG2205	K+-sensing histidine kinase KdpD	T	Signal transduction mechanisms ;
Ai.SC002_GM000300	95.5	1.5e-306	YP_002935006	COG1866	Phosphoenolpyruvate carboxykinase, ATP-dependent	C	Energy production and conversion ;
Ai.SC002_GM000301	66.4	4.6e-45	YP_002935004	COG0607	Rhodanese-related sulfurtransferase	P	Inorganic ion transport and metabolism ;
Ai.SC002_GM000302	60.8	2e-227	YP_002493560	COG0484	DnaJ-class molecular chaperone with C-terminal Zn finger domain	O	Posttranslational modification, protein turnover, chaperones ;
Ai.SC002_GM000303	66.9	3.8e-98	YP_002935002	COG4117	Thiosulfate reductase cytochrome b subunit	P	Inorganic ion transport and metabolism ;
Ai.SC002_GM000304	75	1.5e-97	YP_002935001	COG0437	Fe-S-cluster-containing dehydrogenase component	C	Energy production and conversion ;
Ai.SC002_GM000305	84	2.6e-140	YP_002935000	COG1281	Redox-regulated molecular chaperone, HSP33 family	O	Posttranslational modification, protein turnover, chaperones ;
Ai.SC002_GM000306	87.6	9.7e-61	YP_002934999	COG1188	Ribosomal 50S subunit-recycling heat shock protein, contains S4 domain	J	Translation, ribosomal structure and biogenesis ;
Ai.SC002_GM000307	81.8	4e-107	YP_002934998	COG1011	FMN phosphatase YigB, HAD superfamily	H	Coenzyme transport and metabolism ;
Ai.SC002_GM000309	91.4	7e-90	YP_002934995	COG0494	8-oxo-dGTP pyrophosphatase MutT and related house-cleaning NTP pyrophosphohydrolases, NUDIX family	V	Defense mechanisms ;
Ai.SC002_GM000310	94.1	0	YP_002934993	COG5009	Membrane carboxypeptidase/penicillin-binding protein	M	Cell wall/membrane/envelope biogenesis ;
Ai.SC002_GM000314	75.2	1.3e-158	YP_002934988	COG4796	Type II secretory pathway, component HofQ	U	Intracellular trafficking, secretion, and vesicular transport ;
Ai.SC002_GM000315	99.4	3.3e-90	YP_002934987	COG0703	Shikimate kinase	E	Amino acid transport and metabolism ;
Ai.SC002_GM000316	85	1.6e-171	YP_002934986	COG0337	3-dehydroquinate synthetase	E	Amino acid transport and metabolism ;
Ai.SC002_GM000317	79.9	3.2e-145	YP_002934985	COG3266	Cell division protein DamX, binds to the septal ring, contains C-terminal SPOR domain	D	Cell cycle control, cell division, chromosome partitioning ;
Ai.SC002_GM000318	93	1.2e-147	YP_002934984	COG0338	Site-specific DNA-adenine methylase	L	Replication, recombination and repair ;
Ai.SC002_GM000319	93.3	3.1e-117	YP_002934983	COG0036	Pentose-5-phosphate-3-epimerase	G	Carbohydrate transport and metabolism ;
Ai.SC002_GM000320	88.6	1.2e-113	YP_002934982	COG0546	Phosphoglycolate phosphatase, HAD superfamily	C	Energy production and conversion ;
Ai.SC002_GM000321	95.2	1.2e-181	YP_002934981	COG0180	Tryptophanyl-tRNA synthetase	J	Translation, ribosomal structure and biogenesis ;
Ai.SC002_GM000322	82.8	2.1e-216	YP_002934980	COG1648	Siroheme synthase (precorrin-2 oxidase/ferrochelatase domain)	H	Coenzyme transport and metabolism ;
Ai.SC002_GM000323	89.2	4.5e-196	YP_002934979	COG1457	Purine-cytosine permease or related protein	F	Nucleotide transport and metabolism ;
Ai.SC002_GM000324	93	4.7e-231	YP_002934978	COG0402	Cytosine/adenosine deaminase or related metal-dependent hydrolase	FR	Nucleotide transport and metabolism ; General function prediction only ;
Ai.SC002_GM000325	95.9	2e-215	YP_002934977	COG0738	Fucose permease	G	Carbohydrate transport and metabolism ;
Ai.SC002_GM000326	92.6	1.8e-94	YP_002934976	COG0652	Peptidyl-prolyl cis-trans isomerase (rotamase) - cyclophilin family	O	Posttranslational modification, protein turnover, chaperones ;
Ai.SC002_GM000327	88	7e-94	YP_002934975	COG0512	Anthranilate/para-aminobenzoate synthase component II	EH	Amino acid transport and metabolism ; Coenzyme transport and metabolism ;
Ai.SC002_GM000328	88.5	6.5e-195	YP_002934974	COG4992	Acetylornithine/succinyldiaminopimelate/putrescine aminotransferase	E	Amino acid transport and metabolism ;
Ai.SC002_GM000329	91.7	0	YP_002934973	COG0488	ATPase components of ABC transporters with duplicated ATPase domains	R	General function prediction only ;
Ai.SC002_GM000330	85.3	7.8e-90	YP_002934972	COG2249	Putative NADPH-quinone reductase (modulator of drug activity B)	R	General function prediction only ;
Ai.SC002_GM000331	90.3	4e-308	YP_002934971	COG1226	Voltage-gated potassium channel Kch	P	Inorganic ion transport and metabolism ;
Ai.SC002_GM000332	66.1	2.5e-16	YP_002934970	COG3529	Predicted nucleic-acid-binding protein, contains Zn-ribbon domain	R	General function prediction only ;
Ai.SC002_GM000333	78.3	3.7e-91	YP_001456236	COG1047	FKBP-type peptidyl-prolyl cis-trans isomerase 2	O	Posttranslational modification, protein turnover, chaperones ;
Ai.SC002_GM000334	88.3	2.6e-23	YP_002934968	COG2900	Uncharacterized coiled-coil protein SlyX (sensitive to lysis X)	S	Function unknown ;
Ai.SC002_GM000335	91.4	3.2e-132	YP_002934967	COG0545	FKBP-type peptidyl-prolyl cis-trans isomerase	O	Posttranslational modification, protein turnover, chaperones ;
Ai.SC002_GM000336	97.9	5.1e-126	YP_002934966	COG2964	Predicted transcriptional regulator YheO, contains PAS and DNA-binding HTH domains	K	Transcription ;
Ai.SC002_GM000337	80.6	8.1e-51	YP_002934965	COG1553	Sulfur relay (sulfurtransferase) complex TusBCD TusD component, DsrE family	P	Inorganic ion transport and metabolism ;
Ai.SC002_GM000338	77.9	1.7e-35	YP_002934964	COG2923	Sulfur relay (sulfurtransferase) complex TusC component, DsrF/TusC family	P	Inorganic ion transport and metabolism ;
Ai.SC002_GM000339	69.8	1.8e-29	YP_002934963	COG2168	Sulfur transfer complex TusBCD TusB component, DsrH family	O	Posttranslational modification, protein turnover, chaperones ;
Ai.SC002_GM000341	99.2	6.9e-66	YP_002934962	COG0048	Ribosomal protein S12	J	Translation, ribosomal structure and biogenesis ;
Ai.SC002_GM000342	98.7	9.5e-81	NP_312219	COG0049	Ribosomal protein S7	J	Translation, ribosomal structure and biogenesis ;
Ai.SC002_GM000343	99.3	0	YP_002934960	COG0480	Translation elongation factor EF-G, a GTPase	J	Translation, ribosomal structure and biogenesis ;
Ai.SC002_GM000344	99.2	2.7e-225	YP_002931650	COG0050	Translation elongation factor EF-Tu, a GTPase	J	Translation, ribosomal structure and biogenesis ;
Ai.SC002_GM000345	100	6.8e-51	NP_246355	COG0051	Ribosomal protein S10	J	Translation, ribosomal structure and biogenesis ;
Ai.SC002_GM000346	99.5	2.2e-112	YP_002934957	COG0087	Ribosomal protein L3	J	Translation, ribosomal structure and biogenesis ;
Ai.SC002_GM000347	98.5	2.7e-104	YP_002934956	COG0088	Ribosomal protein L4	J	Translation, ribosomal structure and biogenesis ;
Ai.SC002_GM000348	100	1.8e-48	YP_002934955	COG0089	Ribosomal protein L23	J	Translation, ribosomal structure and biogenesis ;
Ai.SC002_GM000349	98.8	3.1e-145	YP_002934954	COG0090	Ribosomal protein L2	J	Translation, ribosomal structure and biogenesis ;
Ai.SC002_GM000350	98	4.5e-21	YP_001456212	COG0185	Ribosomal protein S19	J	Translation, ribosomal structure and biogenesis ;
Ai.SC002_GM000351	99.1	9.1e-54	YP_002934952	COG0091	Ribosomal protein L22	J	Translation, ribosomal structure and biogenesis ;
Ai.SC002_GM000352	100	1.8e-128	YP_002934951	COG0092	Ribosomal protein S3	J	Translation, ribosomal structure and biogenesis ;
Ai.SC002_GM000353	100	1.2e-71	YP_002934950	COG0197	Ribosomal protein L16/L10AE	J	Translation, ribosomal structure and biogenesis ;
Ai.SC002_GM000354	100	9.3e-27	YP_002934949	COG0255	Ribosomal protein L29	J	Translation, ribosomal structure and biogenesis ;
Ai.SC002_GM000355	98.8	1.2e-40	NP_312203	COG0186	Ribosomal protein S17	J	Translation, ribosomal structure and biogenesis ;
Ai.SC002_GM000356	100	9.2e-63	YP_002934947	COG0093	Ribosomal protein L14	J	Translation, ribosomal structure and biogenesis ;
Ai.SC002_GM000357	99	1.2e-50	YP_002934946	COG0198	Ribosomal protein L24	J	Translation, ribosomal structure and biogenesis ;
Ai.SC002_GM000358	99.4	3.2e-96	YP_002934945	COG0094	Ribosomal protein L5	J	Translation, ribosomal structure and biogenesis ;
Ai.SC002_GM000359	98	2.1e-49	YP_003212197	COG0199	Ribosomal protein S14	J	Translation, ribosomal structure and biogenesis ;
Ai.SC002_GM000360	100	1.6e-65	YP_002934943	COG0096	Ribosomal protein S8	J	Translation, ribosomal structure and biogenesis ;
Ai.SC002_GM000361	98.3	3.8e-94	YP_002934942	COG0097	Ribosomal protein L6P/L9E	J	Translation, ribosomal structure and biogenesis ;
Ai.SC002_GM000362	99.1	2.5e-57	YP_002934941	COG0256	Ribosomal protein L18	J	Translation, ribosomal structure and biogenesis ;
Ai.SC002_GM000363	100	2.7e-86	YP_002934940	COG0098	Ribosomal protein S5	J	Translation, ribosomal structure and biogenesis ;
Ai.SC002_GM000364	100	2.1e-25	YP_002934939	COG1841	Ribosomal protein L30/L7E	J	Translation, ribosomal structure and biogenesis ;
Ai.SC002_GM000365	100	4.7e-74	YP_002934938	COG0200	Ribosomal protein L15	J	Translation, ribosomal structure and biogenesis ;
Ai.SC002_GM000366	100	1.8e-249	YP_002934937	COG0201	Preprotein translocase subunit SecY	U	Intracellular trafficking, secretion, and vesicular transport ;
Ai.SC002_GM000367	94.1	2.8e-56	YP_002934936	COG0099	Ribosomal protein S13	J	Translation, ribosomal structure and biogenesis ;
Ai.SC002_GM000368	100	2.4e-108	YP_002934935	COG0522	Ribosomal protein S4 or related protein	J	Translation, ribosomal structure and biogenesis ;
Ai.SC002_GM000369	100	3.7e-183	YP_002934934	COG0202	DNA-directed RNA polymerase, alpha subunit/40 kD subunit	K	Transcription ;
Ai.SC002_GM000370	99.2	7.8e-65	YP_002934933	COG0203	Ribosomal protein L17	J	Translation, ribosomal structure and biogenesis ;
Ai.SC002_GM000372	90.1	1.2e-72	YP_002934931	COG0789	DNA-binding transcriptional regulator, MerR family	K	Transcription ;
Ai.SC002_GM000373	80.6	3.9e-54	YP_008161463	COG1970	Large-conductance mechanosensitive channel	M	Cell wall/membrane/envelope biogenesis ;
Ai.SC002_GM000374	96.9	5.2e-271	YP_002934928	COG0168	Trk-type K+ transport system, membrane component	P	Inorganic ion transport and metabolism ;
Ai.SC002_GM000375	98.9	8e-253	YP_002934927	COG0569	Trk K+ transport system, NAD-binding component	P	Inorganic ion transport and metabolism ;
Ai.SC002_GM000376	92.1	2.5e-232	YP_002934926	COG0781	Transcription termination factor NusB	K	Transcription ;
Ai.SC002_GM000377	94	1.8e-166	YP_002934925	COG0223	Methionyl-tRNA formyltransferase	J	Translation, ribosomal structure and biogenesis ;
Ai.SC002_GM000378	93.6	2e-84	YP_002934924	COG0242	Peptide deformylase	J	Translation, ribosomal structure and biogenesis ;
Ai.SC002_GM000379	72.7	1.6e-142	YP_002934923	COG0758	Predicted Rossmann fold nucleotide-binding protein DprA/Smf involved in DNA uptake	L	Replication, recombination and repair ;
Ai.SC002_GM000380	94.7	1.5e-78	YP_002934922	COG2922	Uncharacterized conserved protein Smg, DUF494 family	S	Function unknown ;
Ai.SC002_GM000381	85.9	1.7e-92	YP_002934921	COG0551	ssDNA-binding Zn-finger and Zn-ribbon domains of topoisomerase 1	L	Replication, recombination and repair ;
Ai.SC002_GM000382	87.8	6.5e-92	YP_002934920	COG0009	tRNA A37 threonylcarbamoyladenosine synthetase subunit TsaC/SUA5/YrdC	J	Translation, ribosomal structure and biogenesis ;
Ai.SC002_GM000383	78.4	9e-119	YP_002934919	COG0169	Shikimate 5-dehydrogenase	E	Amino acid transport and metabolism ;
Ai.SC002_GM000385	75.1	1.7e-76	YP_002934917	COG0663	Carbonic anhydrase or acetyltransferase, isoleucine patch superfamily	R	General function prediction only ;
Ai.SC002_GM000386	61.5	4.5e-129	YP_008853201	COG1680	CubicO group peptidase, beta-lactamase class C family	V	Defense mechanisms ;
Ai.SC002_GM000387	85.8	1.3e-153	YP_002934914	COG1897	Homoserine trans-succinylase	E	Amino acid transport and metabolism ;
Ai.SC002_GM000388	93.9	0	YP_002934913	COG1032	Radical SAM superfamily enzyme YgiQ, UPF0313 family	R	General function prediction only ;
Ai.SC002_GM000389	85.9	1.6e-134	YP_002934912	COG0656	Aldo/keto reductase, related to diketogulonate reductase	Q	Secondary metabolites biosynthesis, transport and catabolism ;
Ai.SC002_GM000390	79.6	3.6e-180	YP_002934911	COG1448	Aspartate/tyrosine/aromatic aminotransferase	E	Amino acid transport and metabolism ;
Ai.SC002_GM000391	76.1	2.5e-56	YP_004114185	COG0432	Thiamin phosphate synthase YjbQ, UPF0047 family	H	Coenzyme transport and metabolism ;
Ai.SC002_GM000392	86.8	1e-52	YP_002934909	COG2315	Predicted DNA-binding protein with Â‘double-wingÂ’ structural motif, MmcQ/YjbR family	K	Transcription ;
Ai.SC002_GM000393	96	0	YP_002934908	COG0178	Excinuclease UvrABC ATPase subunit	L	Replication, recombination and repair ;
Ai.SC002_GM000394	93.5	2.1e-95	YP_002934907	COG0629	Single-stranded DNA-binding protein	L	Replication, recombination and repair ;
Ai.SC002_GM000397	94.3	0	YP_002934905	COG3829	Transcriptional regulator containing PAS, AAA-type ATPase, and DNA-binding Fis domains	KT	Transcription ; Signal transduction mechanisms ;
Ai.SC002_GM000398	97	5.7e-223	YP_002934904	COG0078	Ornithine carbamoyltransferase	E	Amino acid transport and metabolism ;
Ai.SC002_GM000399	97.5	2.7e-228	YP_002934903	COG1171	Threonine dehydratase	E	Amino acid transport and metabolism ;
Ai.SC002_GM000400	98	1.1e-237	YP_002934902	COG0624	Acetylornithine deacetylase/Succinyl-diaminopimelate desuccinylase or related deacylase	E	Amino acid transport and metabolism ;
Ai.SC002_GM000401	93.5	3.5e-256	YP_002934901	COG0044	Dihydroorotase or related cyclic amidohydrolase	F	Nucleotide transport and metabolism ;
Ai.SC002_GM000402	96.8	1.7e-166	YP_002934900	COG0549	Carbamate kinase	E	Amino acid transport and metabolism ;
Ai.SC002_GM000403	93.2	1.5e-282	YP_002934899	COG1975	Xanthine and CO dehydrogenase maturation factor, XdhC/CoxF family	O	Posttranslational modification, protein turnover, chaperones ;
Ai.SC002_GM000404	49.6	2.2e-64	YP_007504485	COG0769	UDP-N-acetylmuramyl tripeptide synthase	M	Cell wall/membrane/envelope biogenesis ;
Ai.SC002_GM000405	54.5	1.2e-48	YP_007873203	COG2068	CTP:molybdopterin cytidylyltransferase MocA	H	Coenzyme transport and metabolism ;
Ai.SC002_GM000406	94.7	0	YP_002934895	COG1145	Ferredoxin	C	Energy production and conversion ;
Ai.SC002_GM000407	94.8	2.6e-248	YP_002934894	COG0402	Cytosine/adenosine deaminase or related metal-dependent hydrolase	FR	Nucleotide transport and metabolism ; General function prediction only ;
Ai.SC002_GM000408	88.8	1.2e-123	YP_002934893	COG1319	CO or xanthine dehydrogenase, FAD-binding subunit	C	Energy production and conversion ;
Ai.SC002_GM000409	97.4	0	YP_002934892	COG2080	Aerobic-type carbon monoxide dehydrogenase, small subunit, CoxS/CutS family	C	Energy production and conversion ;
Ai.SC002_GM000410	96.8	4.8e-231	YP_002934891	COG2233	Xanthine/uracil permease	F	Nucleotide transport and metabolism ;
Ai.SC002_GM000411	96.6	1e-252	YP_002934890	COG0402	Cytosine/adenosine deaminase or related metal-dependent hydrolase	FR	Nucleotide transport and metabolism ; General function prediction only ;
Ai.SC002_GM000412	97.1	2e-243	YP_002934889	COG2252	Xanthine/uracil/vitamin C permease, AzgA family	F	Nucleotide transport and metabolism ;
Ai.SC002_GM000413	94.1	2.7e-292	YP_002934888	COG0025	NhaP-type Na+/H+ or K+/H+ antiporter	P	Inorganic ion transport and metabolism ;
Ai.SC002_GM000414	90.6	5.5e-160	YP_002934885	COG0583	DNA-binding transcriptional regulator, LysR family	K	Transcription ;
Ai.SC002_GM000415	70.1	3.7e-47	YP_008161382	COG1380	Putative effector of murein hydrolase LrgA, UPF0299 family	R	General function prediction only ;
Ai.SC002_GM000416	92.6	2.7e-116	YP_002934883	COG1346	Putative effector of murein hydrolase	M	Cell wall/membrane/envelope biogenesis ;
Ai.SC002_GM000419	87.2	3.8e-40	YP_002934879	COG1888	Uncharacterized protein	S	Function unknown ;
Ai.SC002_GM000421	100	3e-48	YP_001456159	COG2901	DNA-binding protein Fis (factor for inversion stimulation)	K	Transcription ;
Ai.SC002_GM000422	97.3	2.1e-186	YP_002934876	COG0042	tRNA-dihydrouridine synthase	J	Translation, ribosomal structure and biogenesis ;
Ai.SC002_GM000424	92.5	6.9e-157	YP_002934875	COG2264	Ribosomal protein L11 methylase PrmA	J	Translation, ribosomal structure and biogenesis ;
Ai.SC002_GM000425	95.2	6.4e-261	YP_002934874	COG4145	Na+/panthothenate symporter	H	Coenzyme transport and metabolism ;
Ai.SC002_GM000426	91.2	4.3e-37	YP_002934873	COG3924	Uncharacterized membrane protein YhdT	S	Function unknown ;
Ai.SC002_GM000430	44.7	2.4e-134	YP_003613318	COG3501	Uncharacterized conserved protein, implicated in type VI secretion and phage assembly	UXR	Intracellular trafficking, secretion, and vesicular transport ; Mobilome: prophages, transposons; General function prediction only ;
Ai.SC002_GM000439	56.1	6.6e-131	YP_003613326	COG3299	Uncharacterized phage protein gp47/JayE	X	Mobilome: prophages, transposons;
Ai.SC002_GM000441	45.4	1.1e-171	YP_002933676	COG5283	Phage-related tail protein	X	Mobilome: prophages, transposons;
Ai.SC002_GM000445	70.7	8.8e-69	YP_008849265	COG3772	Phage-related lysozyme (muramidase), GH24 family	M	Cell wall/membrane/envelope biogenesis ;
Ai.SC002_GM000455	61.4	1.6e-216	YP_002933664	COG4373	Mu-like prophage FluMu protein gp28	X	Mobilome: prophages, transposons;
Ai.SC002_GM000456	70.3	1.2e-133	YP_002933663	COG4695	Phage portal protein BeeE	X	Mobilome: prophages, transposons;
Ai.SC002_GM000469	47.8	6.7e-16	YP_002923776	COG2944	DNA-binding transcriptional regulator YiaG, XRE-type HTH domain	K	Transcription ;
Ai.SC002_GM000470	53.5	5.5e-91	YP_455572	COG0582	Integrase	LX	Replication, recombination and repair ; Mobilome: prophages, transposons;
Ai.SC002_GM000471	97.1	1.2e-253	YP_002934872	COG0439	Biotin carboxylase	I	Lipid transport and metabolism ;
Ai.SC002_GM000472	91.7	8.9e-71	YP_002934871	COG0511	Biotin carboxyl carrier protein	HI	Coenzyme transport and metabolism ; Lipid transport and metabolism ;
Ai.SC002_GM000473	91.9	5e-73	YP_002934870	COG0757	3-dehydroquinate dehydratase	E	Amino acid transport and metabolism ;
Ai.SC002_GM000474	84.4	2.4e-92	YP_002934869	COG2717	Periplasmic DMSO/TMAO reductase YedYZ, heme-binding membrane subunit	C	Energy production and conversion ;
Ai.SC002_GM000475	77.3	1e-156	YP_008161355	COG2041	Periplasmic DMSO/TMAO reductase YedYZ, molybdopterin-dependent catalytic subunit	C	Energy production and conversion ;
Ai.SC002_GM000476	87.1	6.7e-161	YP_002934866	COG0604	NADPH:quinone reductase or related Zn-dependent oxidoreductase	CR	Energy production and conversion ; General function prediction only ;
Ai.SC002_GM000477	88.1	0	YP_002934863	COG2200	EAL domain, c-di-GMP-specific phosphodiesterase class I (or its enzymatically inactive variant)	T	Signal transduction mechanisms ;
Ai.SC002_GM000478	99.7	1.3e-191	YP_003208703	COG1077	Actin-like ATPase involved in cell morphogenesis	D	Cell cycle control, cell division, chromosome partitioning ;
Ai.SC002_GM000479	88.2	5.2e-161	YP_002934861	COG1792	Cell shape-determining protein MreC	D	Cell cycle control, cell division, chromosome partitioning ;
Ai.SC002_GM000480	92.6	2.1e-83	YP_002934860	COG2891	Cell shape-determining protein MreD	M	Cell wall/membrane/envelope biogenesis ;
Ai.SC002_GM000481	81.2	3.6e-85	YP_002934859	COG0424	Predicted house-cleaning NTP pyrophosphatase, Maf/HAM1 superfamily	Q	Secondary metabolites biosynthesis, transport and catabolism ;
Ai.SC002_GM000482	96.3	1e-269	YP_002934858	COG1530	Ribonuclease G or E	J	Translation, ribosomal structure and biogenesis ;
Ai.SC002_GM000483	74.7	0	YP_002934857	COG3164	Uncharacterized conserved protein YhdP, contains DUF3971 and AsmA2 domains	S	Function unknown ;
Ai.SC002_GM000484	86.8	6.8e-138	YP_002934856	COG0388	Predicted amidohydrolase	R	General function prediction only ;
Ai.SC002_GM000485	94.8	5.4e-260	YP_002934855	COG0312	Predicted Zn-dependent protease or its inactivated homolog	R	General function prediction only ;
Ai.SC002_GM000486	85.6	2.1e-148	YP_002934854	COG0583	DNA-binding transcriptional regulator, LysR family	K	Transcription ;
Ai.SC002_GM000488	78.2	5.9e-127	YP_002934852	COG1566	Multidrug resistance efflux pump	V	Defense mechanisms ;
Ai.SC002_GM000489	69.9	1.2e-251	YP_002934851	COG1289	Uncharacterized membrane protein YccC	S	Function unknown ;
Ai.SC002_GM000490	96.1	3.3e-165	YP_002934849	COG0540	Aspartate carbamoyltransferase, catalytic chain	F	Nucleotide transport and metabolism ;
Ai.SC002_GM000491	91.5	4.5e-75	YP_002934848	COG1781	Aspartate carbamoyltransferase, regulatory subunit	F	Nucleotide transport and metabolism ;
Ai.SC002_GM000492	96.1	2.1e-62	YP_002934847	COG0251	Enamine deaminase RidA, house cleaning of reactive enamine intermediates, YjgF/YER057c/UK114 family	V	Defense mechanisms ;
Ai.SC002_GM000493	89.7	5.2e-214	YP_002934846	COG1226	Voltage-gated potassium channel Kch	P	Inorganic ion transport and metabolism ;
Ai.SC002_GM000494	92.3	1.8e-282	YP_002934845	COG1012	Acyl-CoA reductase or other NAD-dependent aldehyde dehydrogenase	C	Energy production and conversion ;
Ai.SC002_GM000495	83.8	2.3e-303	YP_002934844	COG3276	Selenocysteine-specific translation elongation factor	J	Translation, ribosomal structure and biogenesis ;
Ai.SC002_GM000496	87.3	7.9e-232	YP_002934843	COG1921	Seryl-tRNA(Sec) selenium transferase	J	Translation, ribosomal structure and biogenesis ;
Ai.SC002_GM000497	80.8	2.1e-88	YP_002934842	COG0625	Glutathione S-transferase	O	Posttranslational modification, protein turnover, chaperones ;
Ai.SC002_GM000498	91.8	8.2e-186	YP_002934840	COG0584	Glycerophosphoryl diester phosphodiesterase	I	Lipid transport and metabolism ;
Ai.SC002_GM000499	96	3.9e-260	YP_002934839	COG2271	Sugar phosphate permease	G	Carbohydrate transport and metabolism ;
Ai.SC002_GM000500	95.4	0	YP_002934837	COG0578	Glycerol-3-phosphate dehydrogenase	C	Energy production and conversion ;
Ai.SC002_GM000501	88.1	7.4e-213	YP_002934836	COG3075	Anaerobic glycerol-3-phosphate dehydrogenase	E	Amino acid transport and metabolism ;
Ai.SC002_GM000502	97.2	6.8e-232	YP_002934835	COG0247	Fe-S oxidoreductase	C	Energy production and conversion ;
Ai.SC002_GM000503	88.1	1.2e-73	YP_002934834	COG2731	Beta-galactosidase, beta subunit	G	Carbohydrate transport and metabolism ;
Ai.SC002_GM000504	91.2	2.7e-173	YP_002934833	COG0078	Ornithine carbamoyltransferase	E	Amino acid transport and metabolism ;
Ai.SC002_GM000505	90.2	9e-70	YP_002934832	COG3076	Regulator of RNase E activity RraB	J	Translation, ribosomal structure and biogenesis ;
Ai.SC002_GM000506	85	1.1e-74	YP_002934831	COG0456	Ribosomal protein S18 acetylase RimI and related acetyltransferases	J	Translation, ribosomal structure and biogenesis ;
Ai.SC002_GM000507	90.8	5.5e-219	YP_002934830	COG4754	Uncharacterized protein	S	Function unknown ;
Ai.SC002_GM000508	87.2	1.4e-294	YP_002934829	COG4986	ABC-type anion transport system, duplicated permease component	P	Inorganic ion transport and metabolism ;
Ai.SC002_GM000509	96.5	0	YP_002934828	COG0525	Valyl-tRNA synthetase	J	Translation, ribosomal structure and biogenesis ;
Ai.SC002_GM000510	94	9.4e-78	YP_002934827	COG2927	DNA polymerase III, chi subunit	L	Replication, recombination and repair ;
Ai.SC002_GM000511	98.4	2.4e-287	YP_002934826	COG0260	Leucyl aminopeptidase	E	Amino acid transport and metabolism ;
Ai.SC002_GM000512	94	6.7e-194	YP_002934825	COG0795	Lipopolysaccharide export LptBFGC system, permease protein LptF	MN	Cell wall/membrane/envelope biogenesis ; Cell motility ;
Ai.SC002_GM000513	94.1	7e-188	YP_002934824	COG0795	Lipopolysaccharide export LptBFGC system, permease protein LptF	MN	Cell wall/membrane/envelope biogenesis ; Cell motility ;
Ai.SC002_GM000514	93.2	4e-205	YP_002934823	COG1680	CubicO group peptidase, beta-lactamase class C family	V	Defense mechanisms ;
Ai.SC002_GM000515	78.4	3.6e-140	YP_008157340	COG1376	Lipoprotein-anchoring transpeptidase ErfK/SrfK	M	Cell wall/membrane/envelope biogenesis ;
Ai.SC002_GM000516	46.5	4.1e-28	NP_313280	COG0582	Integrase	LX	Replication, recombination and repair ; Mobilome: prophages, transposons;
Ai.SC002_GM000521	96.6	0	YP_002931989	COG0610	Type I site-specific restriction-modification system, R (restriction) subunit and related helicases ...	V	Defense mechanisms ;
Ai.SC002_GM000522	43.6	3.2e-55	YP_708957	COG0732	Restriction endonuclease S subunit	V	Defense mechanisms ;
Ai.SC002_GM000523	96.4	0	YP_002931987	COG0286	Type I restriction-modification system, DNA methylase subunit	V	Defense mechanisms ;
Ai.SC002_GM000524	91.9	0	YP_001454988	COG1502	Phosphatidylserine/phosphatidylglycerophosphate/cardiolipin synthase or related enzyme	I	Lipid transport and metabolism ;
Ai.SC002_GM000525	92.3	2.5e-96	YP_002933388	COG3335	Transposase	X	Mobilome: prophages, transposons;
Ai.SC002_GM000528	93.7	0	YP_002934803	COG3250	Beta-galactosidase/beta-glucuronidase	G	Carbohydrate transport and metabolism ;
Ai.SC002_GM000529	95.2	4.7e-245	YP_002934802	COG2211	Na+/melibiose symporter or related transporter	G	Carbohydrate transport and metabolism ;
Ai.SC002_GM000531	42.2	2.9e-84	NP_394154	COG2271	Sugar phosphate permease	G	Carbohydrate transport and metabolism ;
Ai.SC002_GM000534	94.6	5.9e-173	YP_002934797	COG1879	ABC-type sugar transport system, periplasmic component, contains N-terminal xre family HTH domain	G	Carbohydrate transport and metabolism ;
Ai.SC002_GM000535	96	4.7e-130	YP_002934796	COG1129	ABC-type sugar transport system, ATPase component	G	Carbohydrate transport and metabolism ;
Ai.SC002_GM000536	94.1	8.6e-169	YP_002934795	COG1172	Ribose/xylose/arabinose/galactoside ABC-type transport system, permease component	G	Carbohydrate transport and metabolism ;
Ai.SC002_GM000537	94.5	4e-252	YP_002934794	COG1486	Alpha-galactosidase/6-phospho-beta-glucosidase, family 4 of glycosyl hydrolase	G	Carbohydrate transport and metabolism ;
Ai.SC002_GM000538	71.1	1.8e-222	YP_001140021	COG3275	Sensor histidine kinase, LytS/YehU family	T	Signal transduction mechanisms ;
Ai.SC002_GM000539	75.2	3.8e-100	YP_001140022	COG3279	DNA-binding response regulator, LytR/AlgR family	KT	Transcription ; Signal transduction mechanisms ;
Ai.SC002_GM000540	76.9	2.5e-165	YP_001140023	COG2223	Nitrate/nitrite transporter NarK	P	Inorganic ion transport and metabolism ;
Ai.SC002_GM000541	93.8	4.2e-108	YP_002934786	COG0698	Ribose 5-phosphate isomerase RpiB	G	Carbohydrate transport and metabolism ;
Ai.SC002_GM000542	91.4	0	YP_002934785	COG1982	Arginine/lysine/ornithine decarboxylase	E	Amino acid transport and metabolism ;
Ai.SC002_GM000543	96.3	9.9e-245	YP_002934784	COG0531	Amino acid transporter	E	Amino acid transport and metabolism ;
Ai.SC002_GM000544	90.9	0	YP_002934783	COG1982	Arginine/lysine/ornithine decarboxylase	E	Amino acid transport and metabolism ;
Ai.SC002_GM000547	98.7	4.7e-219	YP_002934781	COG1740	Ni,Fe-hydrogenase I small subunit	C	Energy production and conversion ;
Ai.SC002_GM000548	99.2	0	YP_002934780	COG0374	Ni,Fe-hydrogenase I large subunit	C	Energy production and conversion ;
Ai.SC002_GM000549	95.1	1.9e-136	YP_002934779	COG1969	Ni,Fe-hydrogenase I cytochrome b subunit	C	Energy production and conversion ;
Ai.SC002_GM000550	94.9	5e-103	YP_002934778	COG0680	Ni,Fe-hydrogenase maturation factor	C	Energy production and conversion ;
Ai.SC002_GM000551	86.6	3.4e-54	YP_002934777	COG0526	Thiol-disulfide isomerase or thioredoxin	O	Posttranslational modification, protein turnover, chaperones ;
Ai.SC002_GM000553	79.7	1.3e-26	YP_002934775	COG1773	Rubredoxin	C	Energy production and conversion ;
Ai.SC002_GM000554	94.9	2.7e-286	YP_002934774	COG1271	Cytochrome bd-type quinol oxidase, subunit 1	C	Energy production and conversion ;
Ai.SC002_GM000555	93.9	1e-208	YP_002934773	COG1294	Cytochrome bd-type quinol oxidase, subunit 2	C	Energy production and conversion ;
Ai.SC002_GM000557	79.8	1.1e-110	YP_002934772	COG3619	Uncharacterized membrane protein YoaK, UPF0700 family	S	Function unknown ;
Ai.SC002_GM000558	80.9	2.6e-149	YP_002934771	COG0583	DNA-binding transcriptional regulator, LysR family	K	Transcription ;
Ai.SC002_GM000559	81.1	1.6e-185	YP_002934770	COG2230	Cyclopropane fatty-acyl-phospholipid synthase and related methyltransferases	I	Lipid transport and metabolism ;
Ai.SC002_GM000560	52.1	1.5e-120	YP_006426202	COG2211	Na+/melibiose symporter or related transporter	G	Carbohydrate transport and metabolism ;
Ai.SC002_GM000561	50.4	9.9e-117	YP_006426202	COG2211	Na+/melibiose symporter or related transporter	G	Carbohydrate transport and metabolism ;
Ai.SC002_GM000563	94.5	8.8e-126	YP_002934767	COG3201	Nicotinamide riboside transporter PnuC	H	Coenzyme transport and metabolism ;
Ai.SC002_GM000564	85.9	5.9e-117	YP_002934766	COG2820	Uridine phosphorylase	F	Nucleotide transport and metabolism ;
Ai.SC002_GM000565	76.8	9.2e-99	YP_002934765	COG0664	cAMP-binding domain of CRP or a regulatory subunit of cAMP-dependent protein kinases	T	Signal transduction mechanisms ;
Ai.SC002_GM000566	96.4	1.2e-223	YP_002934764	COG3069	C4-dicarboxylate transporter	C	Energy production and conversion ;
Ai.SC002_GM000567	83.9	2.2e-184	YP_002934763	COG1816	Adenosine deaminase	F	Nucleotide transport and metabolism ;
Ai.SC002_GM000568	87.4	9.1e-152	YP_002934762	COG0583	DNA-binding transcriptional regulator, LysR family	K	Transcription ;
Ai.SC002_GM000569	95.4	2.3e-129	YP_002934760	COG1638	TRAP-type C4-dicarboxylate transport system, periplasmic component	G	Carbohydrate transport and metabolism ;
Ai.SC002_GM000570	92.2	6.8e-77	YP_002934759	COG3090	TRAP-type C4-dicarboxylate transport system, small permease component	G	Carbohydrate transport and metabolism ;
Ai.SC002_GM000571	97.9	3.4e-237	YP_002934758	COG1593	TRAP-type C4-dicarboxylate transport system, large permease component	G	Carbohydrate transport and metabolism ;
Ai.SC002_GM000572	77.8	3.4e-227	YP_008161191	COG2723	Beta-glucosidase/6-phospho-beta-glucosidase/beta-galactosidase	G	Carbohydrate transport and metabolism ;
Ai.SC002_GM000573	60.3	5.6e-46	YP_008161330	COG4290	Guanyl-specific ribonuclease Sa	F	Nucleotide transport and metabolism ;
Ai.SC002_GM000574	81.5	9.4e-36	YP_002934755	COG2732	Barstar, RNAse (barnase) inhibitor	K	Transcription ;
Ai.SC002_GM000575	92.9	9.8e-93	YP_002934754	COG3028	Ribosomal 50S subunit-associated protein YjgA (function unknown), DUF615 family	J	Translation, ribosomal structure and biogenesis ;
Ai.SC002_GM000576	85.2	1.4e-56	YP_002934752	COG2916	DNA-binding protein H-NS	K	Transcription ;
Ai.SC002_GM000577	93.5	7.1e-238	YP_002934750	COG0312	Predicted Zn-dependent protease or its inactivated homolog	R	General function prediction only ;
Ai.SC002_GM000578	94.9	5.1e-244	YP_002934749	COG2814	Predicted arabinose efflux permease, MFS family	G	Carbohydrate transport and metabolism ;
Ai.SC002_GM000579	97.1	2.1e-214	YP_002934748	COG0192	S-adenosylmethionine synthetase	H	Coenzyme transport and metabolism ;
Ai.SC002_GM000580	97	0	YP_002934746	COG1166	Arginine decarboxylase (spermidine biosynthesis)	E	Amino acid transport and metabolism ;
Ai.SC002_GM000581	96.7	1.9e-173	YP_002934745	COG0010	Arginase family enzyme	E	Amino acid transport and metabolism ;
Ai.SC002_GM000582	89.6	9.3e-293	YP_002934744	COG3119	Arylsulfatase A or related enzyme	P	Inorganic ion transport and metabolism ;
Ai.SC002_GM000583	97.9	0	YP_002934742	COG0021	Transketolase	G	Carbohydrate transport and metabolism ;
Ai.SC002_GM000584	91.5	1.2e-181	YP_002934741	COG0057	Glyceraldehyde-3-phosphate dehydrogenase/erythrose-4-phosphate dehydrogenase	G	Carbohydrate transport and metabolism ;
Ai.SC002_GM000585	97.4	8.8e-205	YP_002934740	COG0126	3-phosphoglycerate kinase	G	Carbohydrate transport and metabolism ;
Ai.SC002_GM000586	97.8	5.4e-204	YP_002934739	COG0191	Fructose/tagatose bisphosphate aldolase	G	Carbohydrate transport and metabolism ;
Ai.SC002_GM000587	96.1	4.7e-85	NP_459923	COG1943	REP element-mobilizing transposase RayT	X	Mobilome: prophages, transposons;
Ai.SC002_GM000588	93.4	3.5e-145	YP_002934738	COG3264	Small-conductance mechanosensitive channel	M	Cell wall/membrane/envelope biogenesis ;
Ai.SC002_GM000589	72.4	8.7e-82	YP_002345966	COG1279	Arginine exporter protein ArgO	E	Amino acid transport and metabolism ;
Ai.SC002_GM000590	92.6	3e-115	YP_002934736	COG2968	Uncharacterized conserved protein YggE, contains kinase-interacting SIMPL domain	S	Function unknown ;
Ai.SC002_GM000591	98.3	8.2e-166	YP_002934735	COG0583	DNA-binding transcriptional regulator, LysR family	K	Transcription ;
Ai.SC002_GM000592	95.9	5.9e-113	YP_002934734	COG0120	Ribose 5-phosphate isomerase	G	Carbohydrate transport and metabolism ;
Ai.SC002_GM000593	93.4	3.1e-216	YP_002934733	COG0111	Phosphoglycerate dehydrogenase or related dehydrogenase	HR	Coenzyme transport and metabolism ; General function prediction only ;
Ai.SC002_GM000594	73.4	4e-85	YP_002934732	COG0212	5-formyltetrahydrofolate cyclo-ligase	H	Coenzyme transport and metabolism ;
Ai.SC002_GM000595	100	1.8e-54	YP_002934731	COG3027	Cell division protein ZapA, inhibits GTPase activity of FtsZ	D	Cell cycle control, cell division, chromosome partitioning ;
Ai.SC002_GM000596	83.2	2.5e-83	YP_002934730	COG3079	Uncharacterized conserved protein YgfB, UPF0149 family	S	Function unknown ;
Ai.SC002_GM000597	89	1.7e-231	YP_002934729	COG0006	Xaa-Pro aminopeptidase	E	Amino acid transport and metabolism ;
Ai.SC002_GM000598	78.1	1.7e-174	YP_002934728	COG0654	2-polyprenyl-6-methoxyphenol hydroxylase and related FAD-dependent oxidoreductases	HC	Coenzyme transport and metabolism ; Energy production and conversion ;
Ai.SC002_GM000599	81.4	5.9e-183	YP_002934727	COG0654	2-polyprenyl-6-methoxyphenol hydroxylase and related FAD-dependent oxidoreductases	HC	Coenzyme transport and metabolism ; Energy production and conversion ;
Ai.SC002_GM000601	78.8	2.8e-160	YP_002934726	COG0404	Glycine cleavage system T protein (aminomethyltransferase)	E	Amino acid transport and metabolism ;
Ai.SC002_GM000602	80.3	8.3e-54	YP_002934725	COG0509	Glycine cleavage system H protein (lipoate-binding)	E	Amino acid transport and metabolism ;
Ai.SC002_GM000603	89.6	0	YP_002934724	COG1003	Glycine cleavage system protein P (pyridoxal-binding), C-terminal domain	E	Amino acid transport and metabolism ;
Ai.SC002_GM000604	95.1	1.4e-255	YP_002934723	COG1115	Na+/alanine symporter	E	Amino acid transport and metabolism ;
Ai.SC002_GM000605	89.2	1.3e-101	YP_002934722	COG1272	Predicted membrane channel-forming protein YqfA, hemolysin III family	U	Intracellular trafficking, secretion, and vesicular transport ;
Ai.SC002_GM000606	92.4	1.2e-155	YP_002934721	COG3248	Nucleoside-specific outer membrane channel protein Tsx	M	Cell wall/membrane/envelope biogenesis ;
Ai.SC002_GM000607	87.5	9e-135	YP_002934720	COG0169	Shikimate 5-dehydrogenase	E	Amino acid transport and metabolism ;
Ai.SC002_GM000608	74	7.7e-136	YP_002934719	COG0354	Folate-binding Fe-S cluster repair protein YgfZ, possible role in tRNA modification	O	Posttranslational modification, protein turnover, chaperones ;
Ai.SC002_GM000609	87.5	4.2e-31	YP_002934718	COG2938	Succinate dehydrogenase flavin-adding protein, antitoxin component of the CptAB toxin-antitoxin module	O	Posttranslational modification, protein turnover, chaperones ;
Ai.SC002_GM000611	79.7	7e-77	YP_002934716	COG0716	Flavodoxin	C	Energy production and conversion ;
Ai.SC002_GM000612	94.6	1.8e-160	YP_002934715	COG4974	Site-specific recombinase XerD	L	Replication, recombination and repair ;
Ai.SC002_GM000613	93.3	9.6e-125	YP_002934714	COG1651	Protein-disulfide isomerase	O	Posttranslational modification, protein turnover, chaperones ;
Ai.SC002_GM000614	90.3	2.6e-301	YP_002934713	COG0608	Single-stranded DNA-specific exonuclease, DHH superfamily, may be involved in archaeal DNA replication intiation	L	Replication, recombination and repair ;
Ai.SC002_GM000616	97.6	1.2e-161	YP_002934711	COG1186	Protein chain release factor B	J	Translation, ribosomal structure and biogenesis ;
Ai.SC002_GM000617	98	4.5e-289	YP_002934710	COG1190	Lysyl-tRNA synthetase (class II)	J	Translation, ribosomal structure and biogenesis ;
Ai.SC002_GM000620	62.7	9.5e-46	NP_311394	COG3133	Outer membrane lipoprotein SlyB	M	Cell wall/membrane/envelope biogenesis ;
Ai.SC002_GM000621	94.1	3.9e-160	YP_002934671	COG1560	Lauroyl/myristoyl acyltransferase	I	Lipid transport and metabolism ;
Ai.SC002_GM000624	83.2	0	YP_002934667	COG4625	Uncharacterized conserved protein, contains a C-terminal beta-barrel porin domain	S	Function unknown ;
Ai.SC002_GM000626	93.7	7.9e-294	YP_002934665	COG3119	Arylsulfatase A or related enzyme	P	Inorganic ion transport and metabolism ;
Ai.SC002_GM000627	79.7	1.5e-133	YP_002934664	COG0583	DNA-binding transcriptional regulator, LysR family	K	Transcription ;
Ai.SC002_GM000628	86.4	4.5e-210	YP_002934663	COG0019	Diaminopimelate decarboxylase	E	Amino acid transport and metabolism ;
Ai.SC002_GM000629	89.7	0	YP_002934662	COG3604	Transcriptional regulator containing GAF, AAA-type ATPase, and DNA-binding Fis domains	KT	Transcription ; Signal transduction mechanisms ;
Ai.SC002_GM000631	95.2	6.5e-180	YP_002934660	COG0309	Hydrogenase maturation factor	O	Posttranslational modification, protein turnover, chaperones ;
Ai.SC002_GM000632	91.7	2.2e-200	YP_002934659	COG0409	Hydrogenase maturation factor	O	Posttranslational modification, protein turnover, chaperones ;
Ai.SC002_GM000633	91.8	4.4e-44	YP_002934658	COG0298	Hydrogenase maturation factor	O	Posttranslational modification, protein turnover, chaperones ;
Ai.SC002_GM000634	94.9	5.3e-114	YP_002934657	COG0378	Ni2+-binding GTPase involved in regulation of expression and maturation of urease and hydrogenase	O	Posttranslational modification, protein turnover, chaperones ;
Ai.SC002_GM000636	90.3	4.5e-56	YP_002934656	COG0375	Zn finger protein HypA/HybF (possibly regulating hydrogenase expression)	R	General function prediction only ;
Ai.SC002_GM000637	82.7	0	YP_002934655	COG0068	Hydrogenase maturation factor HypF (carbamoyltransferase)	O	Posttranslational modification, protein turnover, chaperones ;
Ai.SC002_GM000638	95.6	2.8e-100	YP_002934654	COG1142	Fe-S-cluster-containing hydrogenase component 2	C	Energy production and conversion ;
Ai.SC002_GM000639	94.8	0	YP_002934652	COG3383	Predicted molibdopterin-dependent oxidoreductase YjgC	R	General function prediction only ;
Ai.SC002_GM000640	87.1	8.3e-68	YP_007506853	COG3383	Predicted molibdopterin-dependent oxidoreductase YjgC	R	General function prediction only ;
Ai.SC002_GM000641	91.2	2.4e-79	YP_002934651	COG0680	Ni,Fe-hydrogenase maturation factor	C	Energy production and conversion ;
Ai.SC002_GM000643	89.4	3.2e-140	YP_002934649	COG3260	Ni,Fe-hydrogenase III small subunit	C	Energy production and conversion ;
Ai.SC002_GM000644	87.6	1.5e-93	YP_002934648	COG1143	Formate hydrogenlyase subunit 6/NADH:ubiquinone oxidoreductase 23 kD subunit (chain I)	C	Energy production and conversion ;
Ai.SC002_GM000645	95.9	0	YP_002934647	COG3262	Ni,Fe-hydrogenase III component G	C	Energy production and conversion ;
Ai.SC002_GM000646	90.4	1.3e-153	YP_002934646	COG0650	Formate hydrogenlyase subunit 4	C	Energy production and conversion ;
Ai.SC002_GM000647	84.4	7.3e-305	YP_002934645	COG0651	Formate hydrogenlyase subunit 3/Multisubunit Na+/H+ antiporter, MnhD subunit	CP	Energy production and conversion ; Inorganic ion transport and metabolism ;
Ai.SC002_GM000648	94.1	3e-111	YP_002934644	COG1142	Fe-S-cluster-containing hydrogenase component 2	C	Energy production and conversion ;
Ai.SC002_GM000649	84.9	3.9e-156	YP_002934643	COG1609	DNA-binding transcriptional regulator, LacI/PurR family	K	Transcription ;
Ai.SC002_GM000650	89.3	1.4e-169	YP_002934642	COG1609	DNA-binding transcriptional regulator, LacI/PurR family	K	Transcription ;
Ai.SC002_GM000651	86.1	0	YP_002934641	COG0318	Acyl-CoA synthetase (AMP-forming)/AMP-acid ligase II	IQ	Lipid transport and metabolism ; Secondary metabolites biosynthesis, transport and catabolism ;
Ai.SC002_GM000652	84.2	4.6e-180	YP_002934640	COG0477	MFS family permease	GEPR	Carbohydrate transport and metabolism ; Amino acid transport and metabolism ; Inorganic ion transport and metabolism ; General function prediction only ;
Ai.SC002_GM000653	88.1	6.3e-237	YP_002934639	COG1785	Alkaline phosphatase	PR	Inorganic ion transport and metabolism ; General function prediction only ;
Ai.SC002_GM000655	95.8	3.1e-123	YP_002934637	COG0861	Membrane protein TerC, possibly involved in tellurium resistance	P	Inorganic ion transport and metabolism ;
Ai.SC002_GM000656	85.1	1.7e-110	YP_002934636	COG3066	DNA mismatch repair protein MutH	L	Replication, recombination and repair ;
Ai.SC002_GM000657	98.3	1.2e-100	YP_002934635	COG0494	8-oxo-dGTP pyrophosphatase MutT and related house-cleaning NTP pyrophosphohydrolases, NUDIX family	V	Defense mechanisms ;
Ai.SC002_GM000658	95.3	0	YP_002934634	COG3605	Signal transduction protein containing GAF and PtsI domains	T	Signal transduction mechanisms ;
Ai.SC002_GM000659	86.7	4.9e-50	YP_002934633	COG2919	Cell division protein FtsB	D	Cell cycle control, cell division, chromosome partitioning ;
Ai.SC002_GM000660	79.9	7.9e-103	YP_002934632	COG1211	2-C-methyl-D-erythritol 4-phosphate cytidylyltransferase	I	Lipid transport and metabolism ;
Ai.SC002_GM000661	95.5	4.3e-81	YP_002934631	COG0245	2C-methyl-D-erythritol 2,4-cyclodiphosphate synthase	I	Lipid transport and metabolism ;
Ai.SC002_GM000662	87.4	1.5e-174	YP_002934630	COG0585	tRNA(Glu) U13 pseudouridine synthase TruD	J	Translation, ribosomal structure and biogenesis ;
Ai.SC002_GM000663	90.6	6e-133	YP_002934629	COG0496	Broad specificity polyphosphatase and 5'/3'-nucleotidase SurE	L	Replication, recombination and repair ;
Ai.SC002_GM000664	94.7	1.4e-106	YP_002934628	COG2518	Protein-L-isoaspartate O-methyltransferase	O	Posttranslational modification, protein turnover, chaperones ;
Ai.SC002_GM000665	90.4	6e-159	YP_002934627	COG4942	Septal ring factor EnvC, activator of murein hydrolases AmiA and AmiB	D	Cell cycle control, cell division, chromosome partitioning ;
Ai.SC002_GM000666	96	2.1e-175	YP_002934626	COG0568	DNA-directed RNA polymerase, sigma subunit (sigma70/sigma32)	K	Transcription ;
Ai.SC002_GM000667	92.8	0	YP_002934625	COG0249	DNA mismatch repair ATPase MutS	L	Replication, recombination and repair ;
Ai.SC002_GM000670	81.9	2.3e-227	YP_002934621	COG0840	Methyl-accepting chemotaxis protein	NT	Cell motility ; Signal transduction mechanisms ;
Ai.SC002_GM000671	94.4	1.7e-266	YP_002932355	COG0076	Glutamate or tyrosine decarboxylase or a related PLP-dependent protein	E	Amino acid transport and metabolism ;
Ai.SC002_GM000672	92.4	4.7e-278	YP_002932354	COG0531	Amino acid transporter	E	Amino acid transport and metabolism ;
Ai.SC002_GM000673	90.7	3.2e-160	YP_002932353	COG2066	Glutaminase	E	Amino acid transport and metabolism ;
Ai.SC002_GM000674	71.3	8e-162	NP_308566	COG0531	Amino acid transporter	E	Amino acid transport and metabolism ;
Ai.SC002_GM000675	62.5	4.8e-67	YP_007503907	COG2095	Small neutral amino acid transporter SnatA, MarC family	E	Amino acid transport and metabolism ;
Ai.SC002_GM000676	79.6	5.5e-63	YP_002934618	COG1546	Nicotinamide mononucleotide (NMN) deamidase PncC	H	Coenzyme transport and metabolism ;
Ai.SC002_GM000677	96.3	3.8e-186	YP_002934617	COG0468	RecA/RadA recombinase	L	Replication, recombination and repair ;
Ai.SC002_GM000678	87.6	3.9e-66	YP_002934616	COG2137	SOS response regulatory protein OraA/RecX, interacts with RecA	O	Posttranslational modification, protein turnover, chaperones ;
Ai.SC002_GM000679	92.1	0	YP_002934615	COG0013	Alanyl-tRNA synthetase	J	Translation, ribosomal structure and biogenesis ;
Ai.SC002_GM000681	82.4	1.9e-83	YP_002934610	COG0637	Beta-phosphoglucomutase or related phosphatase, HAD superfamily	GR	Carbohydrate transport and metabolism ; General function prediction only ;
Ai.SC002_GM000682	86.6	2.9e-68	YP_002934609	COG1238	Uncharacterized membrane protein YqaA, SNARE-associated domain	S	Function unknown ;
Ai.SC002_GM000683	87.6	2.6e-268	YP_002934608	COG2918	Gamma-glutamylcysteine synthetase	H	Coenzyme transport and metabolism ;
Ai.SC002_GM000684	90.6	3.1e-85	YP_002934607	COG1854	S-ribosylhomocysteine lyase LuxS, autoinducer biosynthesis	T	Signal transduction mechanisms ;
Ai.SC002_GM000685	94.6	5e-225	YP_002934606	COG4536	Mg2+ and Co2+ transporter CorB, contains DUF21, CBS pair, and CorC-HlyC domains	P	Inorganic ion transport and metabolism ;
Ai.SC002_GM000686	88.5	2.4e-129	YP_002934605	COG4137	ABC-type uncharacterized transport system, permease component	R	General function prediction only ;
Ai.SC002_GM000687	97.4	1.4e-246	YP_002934604	COG0541	Signal recognition particle GTPase	U	Intracellular trafficking, secretion, and vesicular transport ;
Ai.SC002_GM000688	98.8	1.3e-38	YP_002934603	COG0228	Ribosomal protein S16	J	Translation, ribosomal structure and biogenesis ;
Ai.SC002_GM000689	89	2.4e-91	YP_002934602	COG0806	Ribosomal 30S subunit maturation factor RimM, required for 16S rRNA processing	J	Translation, ribosomal structure and biogenesis ;
Ai.SC002_GM000690	95.2	7.2e-139	YP_002934601	COG0336	tRNA G37 N-methylase TrmD	J	Translation, ribosomal structure and biogenesis ;
Ai.SC002_GM000691	98.3	5.4e-57	YP_002934600	COG0335	Ribosomal protein L19	J	Translation, ribosomal structure and biogenesis ;
Ai.SC002_GM000692	69	9.5e-51	YP_002934599	COG3963	Phospholipid N-methyltransferase	I	Lipid transport and metabolism ;
Ai.SC002_GM000693	88.9	8.7e-124	YP_002934598	COG3137	Putative salt-induced outer membrane protein YdiY	M	Cell wall/membrane/envelope biogenesis ;
Ai.SC002_GM000694	96.2	5.4e-246	YP_002934597	COG2704	Anaerobic C4-dicarboxylate transporter	G	Carbohydrate transport and metabolism ;
Ai.SC002_GM000697	69.6	5.7e-93	YP_006282014	COG3279	DNA-binding response regulator, LytR/AlgR family	KT	Transcription ; Signal transduction mechanisms ;
Ai.SC002_GM000698	84.7	1.4e-170	YP_002934593	COG0722	3-deoxy-D-arabino-heptulosonate 7-phosphate (DAHP) synthase	E	Amino acid transport and metabolism ;
Ai.SC002_GM000699	86.6	6.6e-181	YP_002934592	COG1605	Chorismate mutase	E	Amino acid transport and metabolism ;
Ai.SC002_GM000700	84.9	3.3e-183	YP_002934591	COG1605	Chorismate mutase	E	Amino acid transport and metabolism ;
Ai.SC002_GM000701	94.6	5.4e-54	YP_002934590	COG1544	Ribosome-associated translation inhibitor RaiA	J	Translation, ribosomal structure and biogenesis ;
Ai.SC002_GM000702	95.1	1.2e-127	YP_002934588	COG4105	Outer membrane protein assembly factor BamD, BamD/ComL family	M	Cell wall/membrane/envelope biogenesis ;
Ai.SC002_GM000703	97.2	6.2e-183	YP_002934587	COG0564	Pseudouridylate synthase, 23S rRNA- or tRNA-specific	J	Translation, ribosomal structure and biogenesis ;
Ai.SC002_GM000704	75.4	3.6e-103	YP_002934586	COG1496	Copper oxidase (laccase) domain	P	Inorganic ion transport and metabolism ;
Ai.SC002_GM000705	97.4	0	YP_002934585	COG0542	ATP-dependent Clp protease ATP-binding subunit ClpA	O	Posttranslational modification, protein turnover, chaperones ;
Ai.SC002_GM000706	98	8.3e-141	YP_002934583	COG3021	Uncharacterized conserved protein YafD, endonuclease/exonuclease/phosphatase (EEP) superfamily	R	General function prediction only ;
Ai.SC002_GM000707	90.7	3.3e-182	YP_002934581	COG1388	LysM repeat	M	Cell wall/membrane/envelope biogenesis ;
Ai.SC002_GM000708	87.6	2.7e-131	YP_002934580	COG0491	Glyoxylase or a related metal-dependent hydrolase, beta-lactamase superfamily II	R	General function prediction only ;
Ai.SC002_GM000709	84.3	4.2e-103	YP_002934579	COG2226	Ubiquinone/menaquinone biosynthesis C-methylase UbiE	H	Coenzyme transport and metabolism ;
Ai.SC002_GM000710	90.2	4e-79	YP_002934578	COG0328	Ribonuclease HI	L	Replication, recombination and repair ;
Ai.SC002_GM000711	92.2	4.4e-125	YP_002934577	COG0847	DNA polymerase III, epsilon subunit or related 3'-5' exonuclease	L	Replication, recombination and repair ;
Ai.SC002_GM000713	60.7	4e-134	YP_006282113	COG1018	Ferredoxin-NADP reductase	C	Energy production and conversion ;
Ai.SC002_GM000714	94.7	6e-231	YP_002934575	COG0112	Glycine/serine hydroxymethyltransferase	E	Amino acid transport and metabolism ;
Ai.SC002_GM000716	97	3.4e-147	YP_002934571	COG0483	Archaeal fructose-1,6-bisphosphatase or related enzyme of inositol monophosphatase family	G	Carbohydrate transport and metabolism ;
Ai.SC002_GM000717	93.5	2.4e-126	YP_002934570	COG0565	tRNA C32,U32 (ribose-2'-O)-methylase TrmJ or a related methyltransferase	J	Translation, ribosomal structure and biogenesis ;
Ai.SC002_GM000718	88.8	1e-71	YP_002934569	COG1959	DNA-binding transcriptional regulator, IscR family	K	Transcription ;
Ai.SC002_GM000719	96.3	7.6e-223	YP_002934568	COG1104	Cysteine sulfinate desulfinase/cysteine desulfurase or related enzyme	E	Amino acid transport and metabolism ;
Ai.SC002_GM000720	96.9	7.1e-66	YP_002934567	COG0822	NifU homolog involved in Fe-S cluster formation	O	Posttranslational modification, protein turnover, chaperones ;
Ai.SC002_GM000721	99.1	6.1e-55	YP_002934566	COG0316	Fe-S cluster assembly iron-binding protein IscA	O	Posttranslational modification, protein turnover, chaperones ;
Ai.SC002_GM000722	79.7	1.9e-74	YP_002934565	COG1076	DnaJ-domain-containing proteins 1	O	Posttranslational modification, protein turnover, chaperones ;
Ai.SC002_GM000723	90.9	1.5e-310	YP_002934564	COG0443	Molecular chaperone DnaK (HSP70)	O	Posttranslational modification, protein turnover, chaperones ;
Ai.SC002_GM000724	95.5	2.3e-57	YP_002934563	COG0633	Ferredoxin	C	Energy production and conversion ;
Ai.SC002_GM000725	90.9	3.5e-30	YP_002934562	COG2975	Fe-S-cluster formation regulator IscX/YfhJ	O	Posttranslational modification, protein turnover, chaperones ;
Ai.SC002_GM000726	84.5	1.5e-213	YP_002934561	COG0260	Leucyl aminopeptidase	E	Amino acid transport and metabolism ;
Ai.SC002_GM000728	93.7	1.8e-70	YP_002934558	COG0105	Nucleoside diphosphate kinase	F	Nucleotide transport and metabolism ;
Ai.SC002_GM000729	93.8	1.9e-213	YP_002934557	COG0820	Adenine C2-methylase RlmN of 23S rRNA A2503 and tRNA A37	J	Translation, ribosomal structure and biogenesis ;
Ai.SC002_GM000730	72	7.1e-91	YP_002934556	COG3063	Tfp pilus assembly protein PilF	NW	Cell motility ; Extracellular structures ;
Ai.SC002_GM000731	74.7	1.1e-129	YP_002934555	COG1426	Cytoskeletal protein RodZ, contains Xre-like HTH and DUF4115 domains	D	Cell cycle control, cell division, chromosome partitioning ;
Ai.SC002_GM000732	94.9	4.3e-196	YP_002934554	COG0821	4-hydroxy-3-methylbut-2-en-1-yl diphosphate synthase IspG/GcpE	I	Lipid transport and metabolism ;
Ai.SC002_GM000733	94.6	4.7e-231	YP_002934553	COG0124	Histidyl-tRNA synthetase	J	Translation, ribosomal structure and biogenesis ;
Ai.SC002_GM000734	87.9	1.9e-97	YP_002934552	COG2976	Putative negative regulator of RcsB-dependent stress response	T	Signal transduction mechanisms ;
Ai.SC002_GM000735	93.9	4.8e-214	YP_002934551	COG1520	Outer membrane protein assembly factor BamB, contains PQQ-like beta-propeller repeat	M	Cell wall/membrane/envelope biogenesis ;
Ai.SC002_GM000736	95.3	8.6e-269	YP_002934550	COG1160	Predicted GTPases	R	General function prediction only ;
Ai.SC002_GM000737	91.5	1.1e-163	YP_002934549	COG0679	Predicted permease	R	General function prediction only ;
Ai.SC002_GM000738	56.9	4.9e-19	YP_008160602	COG1198	Primosomal protein N' (replication factor Y) - superfamily II helicase	L	Replication, recombination and repair ;
Ai.SC002_GM000739	85.6	9.7e-249	YP_002934547	COG3303	Formate-dependent nitrite reductase, periplasmic cytochrome c552 subunit	P	Inorganic ion transport and metabolism ;
Ai.SC002_GM000740	51.3	5.1e-50	NP_313080	COG3303	Formate-dependent nitrite reductase, periplasmic cytochrome c552 subunit	P	Inorganic ion transport and metabolism ;
Ai.SC002_GM000741	89.1	5.8e-116	YP_002934545	COG0437	Fe-S-cluster-containing dehydrogenase component	C	Energy production and conversion ;
Ai.SC002_GM000742	65.5	1.6e-111	NP_463145	COG3301	Formate-dependent nitrite reductase, membrane component NrfD	P	Inorganic ion transport and metabolism ;
Ai.SC002_GM000743	81	4.1e-259	YP_002934543	COG1138	Cytochrome c biogenesis factor	CO	Energy production and conversion ; Posttranslational modification, protein turnover, chaperones ;
Ai.SC002_GM000744	81.3	3.4e-52	YP_002934542	COG3088	Cytochrome c-type biogenesis protein CcmH/NrfF	CO	Energy production and conversion ; Posttranslational modification, protein turnover, chaperones ;
Ai.SC002_GM000745	64.3	1.5e-54	YP_002934541	COG4235	Cytochrome c-type biogenesis protein CcmH/NrfG	CO	Energy production and conversion ; Posttranslational modification, protein turnover, chaperones ;
Ai.SC002_GM000746	86.1	1.7e-218	YP_002934540	COG1570	Exonuclease VII, large subunit	L	Replication, recombination and repair ;
Ai.SC002_GM000747	98	5e-244	YP_002934539	COG0517	CBS domain	T	Signal transduction mechanisms ;
Ai.SC002_GM000748	95.4	1.1e-295	YP_002934538	COG0519	GMP synthase, PP-ATPase domain/subunit	F	Nucleotide transport and metabolism ;
Ai.SC002_GM000751	96	1.2e-239	YP_002934491	COG0001	Glutamate-1-semialdehyde aminotransferase	H	Coenzyme transport and metabolism ;
Ai.SC002_GM000752	93.4	3.7e-253	YP_002934490	COG0038	H+/Cl- antiporter ClcA	P	Inorganic ion transport and metabolism ;
Ai.SC002_GM000753	96.4	5.7e-56	YP_002934489	COG0316	Fe-S cluster assembly iron-binding protein IscA	O	Posttranslational modification, protein turnover, chaperones ;
Ai.SC002_GM000754	94.1	2.1e-104	YP_002934488	COG2860	Uncharacterized membrane protein YeiH	S	Function unknown ;
Ai.SC002_GM000755	80.4	2.3e-125	YP_002934487	COG0614	ABC-type Fe3+-hydroxamate transport system, periplasmic component	P	Inorganic ion transport and metabolism ;
Ai.SC002_GM000756	92.2	2e-114	YP_002934486	COG0775	Nucleoside phosphorylase	F	Nucleotide transport and metabolism ;
Ai.SC002_GM000757	86.5	3e-253	YP_002934485	COG0232	dGTP triphosphohydrolase	F	Nucleotide transport and metabolism ;
Ai.SC002_GM000758	97.5	1.7e-253	YP_002934484	COG0265	Periplasmic serine protease, S1-C subfamily, contain C-terminal PDZ domain	O	Posttranslational modification, protein turnover, chaperones ;
Ai.SC002_GM000759	83.3	9.6e-98	YP_002934483	COG3842	ABC-type Fe3+/spermidine/putrescine transport systems, ATPase components	E	Amino acid transport and metabolism ;
Ai.SC002_GM000760	88.3	1.1e-264	YP_002934482	COG1178	ABC-type Fe3+ transport system, permease component	P	Inorganic ion transport and metabolism ;
Ai.SC002_GM000761	90.8	3.4e-179	YP_002934481	COG1840	ABC-type Fe3+ transport system, periplasmic component	P	Inorganic ion transport and metabolism ;
Ai.SC002_GM000762	96.2	8.3e-280	YP_002934480	COG2814	Predicted arabinose efflux permease, MFS family	G	Carbohydrate transport and metabolism ;
Ai.SC002_GM000763	90.6	5e-195	YP_002934479	COG1566	Multidrug resistance efflux pump	V	Defense mechanisms ;
Ai.SC002_GM000764	94.2	1.8e-88	YP_002934478	COG1846	DNA-binding transcriptional regulator, MarR family	K	Transcription ;
Ai.SC002_GM000766	93.7	2.3e-91	YP_002934476	COG0783	DNA-binding ferritin-like protein (oxidative damage protectant)	PV	Inorganic ion transport and metabolism ; Defense mechanisms ;
Ai.SC002_GM000767	90.3	4e-149	YP_002934475	COG0583	DNA-binding transcriptional regulator, LysR family	K	Transcription ;
Ai.SC002_GM000768	90.9	2.4e-163	YP_002934474	COG1275	Tellurite resistance protein TehA and related permeases	V	Defense mechanisms ;
Ai.SC002_GM000770	81	1.3e-198	NP_418165	COG0814	Amino acid permease	E	Amino acid transport and metabolism ;
Ai.SC002_GM000771	89.8	3.5e-251	NP_312672	COG3033	Tryptophanase	E	Amino acid transport and metabolism ;
Ai.SC002_GM000773	53.6	6.2e-26	YP_006373780	COG2207	AraC-type DNA-binding domain and AraC-containing proteins	K	Transcription ;
Ai.SC002_GM000774	83.5	1.8e-40	YP_002934465	COG2350	Uncharacterized conserved protein YciI, contains a putative active-site phosphohistidine	R	General function prediction only ;
Ai.SC002_GM000775	47.2	2.7e-109	YP_003153175	COG1953	Cytosine/uracil/thiamine/allantoin permease	FH	Nucleotide transport and metabolism ; Coenzyme transport and metabolism ;
Ai.SC002_GM000776	96.6	3.8e-76	YP_002934455	COG0691	tmRNA-binding protein	O	Posttranslational modification, protein turnover, chaperones ;
Ai.SC002_GM000777	88.9	5e-68	YP_002934454	COG2867	Ribosome association toxin PasT (RatA) of the RatAB toxin-antitoxin module	J	Translation, ribosomal structure and biogenesis ;
Ai.SC002_GM000778	86.8	5e-37	YP_002934453	COG2914	Putative antitoxin component PasI (RatB) of the RatAB toxin-antitoxin module, ubiquitin-RnfH superfamily	V	Defense mechanisms ;
Ai.SC002_GM000779	88.7	2e-54	YP_002934452	COG2913	Outer membrane protein assembly factor BamE, lipoprotein component of the BamABCDE complex	M	Cell wall/membrane/envelope biogenesis ;
Ai.SC002_GM000780	91.7	5.4e-288	YP_002934451	COG0497	DNA repair ATPase RecN	L	Replication, recombination and repair ;
Ai.SC002_GM000781	92.5	9.2e-154	YP_002934450	COG0061	NAD kinase	F	Nucleotide transport and metabolism ;
Ai.SC002_GM000782	89.6	4.3e-91	YP_002934449	COG0576	Molecular chaperone GrpE (heat shock protein)	O	Posttranslational modification, protein turnover, chaperones ;
Ai.SC002_GM000783	90.7	9.3e-120	YP_002934448	COG0692	Uracil DNA glycosylase	L	Replication, recombination and repair ;
Ai.SC002_GM000784	89.8	2.9e-59	YP_002934446	COG3445	Autonomous glycyl radical cofactor GrcA	H	Coenzyme transport and metabolism ;
Ai.SC002_GM000785	94.2	5.3e-241	YP_002934429	COG0513	Superfamily II DNA and RNA helicase	L	Replication, recombination and repair ;
Ai.SC002_GM000786	77.7	1.3e-103	YP_002934428	COG4123	tRNA1(Val) A37 N6-methylase TrmN6	J	Translation, ribosomal structure and biogenesis ;
Ai.SC002_GM000787	93.6	6.1e-237	YP_002934427	COG1114	Branched-chain amino acid permeases	E	Amino acid transport and metabolism ;
Ai.SC002_GM000788	96.3	5.2e-97	YP_002934426	COG1595	DNA-directed RNA polymerase specialized sigma subunit, sigma24 family	K	Transcription ;
Ai.SC002_GM000789	86.7	4.5e-99	YP_002934425	COG3073	Negative regulator of sigma E activity	T	Signal transduction mechanisms ;
Ai.SC002_GM000790	86.1	1.8e-155	YP_002934424	COG3026	Negative regulator of sigma E activity	T	Signal transduction mechanisms ;
Ai.SC002_GM000791	84.8	1.2e-70	YP_002934423	COG3086	Positive regulator of sigma E activity	T	Signal transduction mechanisms ;
Ai.SC002_GM000792	97.5	0	YP_002934422	COG0481	Translation elongation factor EF-4, membrane-bound GTPase	J	Translation, ribosomal structure and biogenesis ;
Ai.SC002_GM000793	93.8	1.7e-180	YP_002934421	COG0681	Signal peptidase I	U	Intracellular trafficking, secretion, and vesicular transport ;
Ai.SC002_GM000794	98.7	2.1e-121	YP_002934420	COG0571	dsRNA-specific ribonuclease	K	Transcription ;
Ai.SC002_GM000795	98.7	2.3e-168	YP_002934419	COG1159	GTPase Era, involved in 16S rRNA processing	J	Translation, ribosomal structure and biogenesis ;
Ai.SC002_GM000796	92.9	7e-123	YP_002934418	COG1381	Recombinational DNA repair protein (RecF pathway)	L	Replication, recombination and repair ;
Ai.SC002_GM000797	90.5	1.2e-119	YP_002934417	COG0854	Pyridoxine 5'-phosphate synthase PdxJ	H	Coenzyme transport and metabolism ;
Ai.SC002_GM000798	90.5	4.6e-57	YP_002934416	COG0736	Phosphopantetheinyl transferase (holo-ACP synthase)	I	Lipid transport and metabolism ;
Ai.SC002_GM000799	89.6	0	YP_002934415	COG4999	Uncharacterized domain of BarA-like signal transduction histidine kinase	T	Signal transduction mechanisms ;
Ai.SC002_GM000800	84.7	1.8e-209	YP_002934414	COG2265	tRNA/tmRNA/rRNA uracil-C5-methylase, TrmA/RlmC/RlmD family	J	Translation, ribosomal structure and biogenesis ;
Ai.SC002_GM000801	95.3	0	YP_002934413	COG0317	(p)ppGpp synthase/hydrolase, HD superfamily	TK	Signal transduction mechanisms ; Transcription ;
Ai.SC002_GM000802	89.4	7.4e-134	YP_002934412	COG3956	Uncharacterized conserved protein YabN, contains tetrapyrrole methylase and MazG-like pyrophosphatase domain	R	General function prediction only ;
Ai.SC002_GM000803	98.5	4.5e-311	YP_002934411	COG0504	CTP synthase (UTP-ammonia lyase)	F	Nucleotide transport and metabolism ;
Ai.SC002_GM000804	99.1	2.5e-240	YP_002934410	COG0148	Enolase	G	Carbohydrate transport and metabolism ;
Ai.SC002_GM000805	91.8	1.5e-31	YP_002934409	COG2841	Uncharacterized conserved protein YdcH, DUF465 family	S	Function unknown ;
Ai.SC002_GM000806	92.7	3.7e-200	YP_002934408	COG0624	Acetylornithine deacetylase/Succinyl-diaminopimelate desuccinylase or related deacylase	E	Amino acid transport and metabolism ;
Ai.SC002_GM000807	92.4	1.3e-74	YP_002934407	COG0700	Spore maturation protein SpmB (function unknown)	S	Function unknown ;
Ai.SC002_GM000808	69.3	7e-86	YP_130762	COG3366	Uncharacterized protein	S	Function unknown ;
Ai.SC002_GM000809	90.1	5.7e-140	YP_002934405	COG3118	Negative regulator of GroEL, contains thioredoxin-like and TPR-like domains	O	Posttranslational modification, protein turnover, chaperones ;
Ai.SC002_GM000810	88.8	1.7e-127	YP_002934404	COG0300	Short-chain dehydrogenase	R	General function prediction only ;
Ai.SC002_GM000811	77.3	1.9e-87	YP_002934403	COG2755	Lysophospholipase L1 or related esterase	E	Amino acid transport and metabolism ;
Ai.SC002_GM000812	89.5	1.1e-106	YP_002934402	COG4181	Predicted ABC-type transport system involved in lysophospholipase L1 biosynthesis, ATPase component	Q	Secondary metabolites biosynthesis, transport and catabolism ;
Ai.SC002_GM000813	78.5	0	YP_002934401	COG3127	Predicted ABC-type transport system involved in lysophospholipase L1 biosynthesis, permease component	Q	Secondary metabolites biosynthesis, transport and catabolism ;
Ai.SC002_GM000814	86.2	1.7e-181	YP_002934400	COG0026	Phosphoribosylaminoimidazole carboxylase (NCAIR synthetase)	F	Nucleotide transport and metabolism ;
Ai.SC002_GM000815	88.6	5.3e-77	YP_002934399	COG0041	Phosphoribosylcarboxyaminoimidazole (NCAIR) mutase	F	Nucleotide transport and metabolism ;
Ai.SC002_GM000817	84.4	1.2e-117	YP_002934396	COG2908	UDP-2,3-diacylglucosamine pyrophosphatase LpxH	M	Cell wall/membrane/envelope biogenesis ;
Ai.SC002_GM000818	95.7	1.3e-88	YP_002934395	COG0652	Peptidyl-prolyl cis-trans isomerase (rotamase) - cyclophilin family	O	Posttranslational modification, protein turnover, chaperones ;
Ai.SC002_GM000819	93.7	3.9e-255	YP_002934394	COG0215	Cysteinyl-tRNA synthetase	J	Translation, ribosomal structure and biogenesis ;
Ai.SC002_GM000820	94.3	1.3e-32	YP_002934393	COG2501	Ribosome-associated protein YbcJ, S4-like RNA binding protein	J	Translation, ribosomal structure and biogenesis ;
Ai.SC002_GM000821	92.6	1.7e-147	YP_002934391	COG0190	5,10-methylene-tetrahydrofolate dehydrogenase/Methenyl tetrahydrofolate cyclohydrolase	H	Coenzyme transport and metabolism ;
Ai.SC002_GM000826	68.7	4.8e-248	YP_001455228	COG0840	Methyl-accepting chemotaxis protein	NT	Cell motility ; Signal transduction mechanisms ;
Ai.SC002_GM000829	78.1	4.4e-170	YP_002934389	COG0038	H+/Cl- antiporter ClcA	P	Inorganic ion transport and metabolism ;
Ai.SC002_GM000831	88	0	YP_002934387	COG0754	Glutathionylspermidine synthase	E	Amino acid transport and metabolism ;
Ai.SC002_GM000833	54.2	6.7e-113	YP_003210508	COG2208	Serine phosphatase RsbU, regulator of sigma subunit	TK	Signal transduction mechanisms ; Transcription ;
Ai.SC002_GM000834	69.2	1.6e-34	YP_002934381	COG1366	Anti-anti-sigma regulatory factor (antagonist of anti-sigma factor)	T	Signal transduction mechanisms ;
Ai.SC002_GM000835	67.6	1e-44	YP_002934380	COG2172	Anti-sigma regulatory factor (Ser/Thr protein kinase)	T	Signal transduction mechanisms ;
Ai.SC002_GM000836	58.9	8.1e-269	YP_002239386	COG0058	Glucan phosphorylase	G	Carbohydrate transport and metabolism ;
Ai.SC002_GM000837	88	0	YP_002934379	COG3158	K+ transporter	P	Inorganic ion transport and metabolism ;
Ai.SC002_GM000838	87.1	7.1e-196	YP_002934377	COG3969	Predicted phosphoadenosine phosphosulfate sulfurtransferase, contains C-terminal DUF3440 domain	R	General function prediction only ;
Ai.SC002_GM000839	77.6	1.2e-86	YP_002934376	COG1475	Chromosome segregation protein Spo0J, contains ParB-like nuclease domain	D	Cell cycle control, cell division, chromosome partitioning ;
Ai.SC002_GM000840	51	3.4e-30	NP_463364	COG3439	Uncharacterized conserved protein, DUF302 family	S	Function unknown ;
Ai.SC002_GM000842	51.3	4.7e-50	YP_008161160	COG3637	Opacity protein and related surface antigens	M	Cell wall/membrane/envelope biogenesis ;
Ai.SC002_GM000843	81.4	1.5e-129	YP_002934361	COG0157	Nicotinate-nucleotide pyrophosphorylase	H	Coenzyme transport and metabolism ;
Ai.SC002_GM000844	79.6	3.3e-121	YP_002934360	COG0500	SAM-dependent methyltransferase	QR	Secondary metabolites biosynthesis, transport and catabolism ; General function prediction only ;
Ai.SC002_GM000845	41.5	5e-28	YP_002151941	COG3539	Pilin (type 1 fimbria component protein)	N	Cell motility ;
Ai.SC002_GM000846	40.8	3.6e-12	YP_002150044	COG3539	Pilin (type 1 fimbria component protein)	N	Cell motility ;
Ai.SC002_GM000847	62.4	7.6e-75	YP_002151938	COG3121	P pilus assembly protein, chaperone PapD	W	Extracellular structures ;
Ai.SC002_GM000854	83	2.7e-162	YP_002934357	COG0657	Acetyl esterase/lipase	I	Lipid transport and metabolism ;
Ai.SC002_GM000855	94.7	4.8e-239	YP_002934356	COG0477	MFS family permease	GEPR	Carbohydrate transport and metabolism ; Amino acid transport and metabolism ; Inorganic ion transport and metabolism ; General function prediction only ;
Ai.SC002_GM000856	93.7	9e-50	YP_002934355	COG2440	Ferredoxin-like protein FixX	C	Energy production and conversion ;
Ai.SC002_GM000857	96.7	8.3e-236	YP_002934354	COG0644	Dehydrogenase (flavoprotein)	C	Energy production and conversion ;
Ai.SC002_GM000858	86.9	7.9e-151	YP_002934353	COG2025	Electron transfer flavoprotein, alpha subunit	C	Energy production and conversion ;
Ai.SC002_GM000859	92.2	5.5e-126	YP_002934352	COG2086	Electron transfer flavoprotein, alpha and beta subunits	C	Energy production and conversion ;
Ai.SC002_GM000860	98	1.1e-298	YP_002934349	COG1292	Choline-glycine betaine transporter	M	Cell wall/membrane/envelope biogenesis ;
Ai.SC002_GM000861	97.9	9e-218	YP_002934348	COG1960	Acyl-CoA dehydrogenase related to the alkylation response protein AidB	I	Lipid transport and metabolism ;
Ai.SC002_GM000862	95.1	2.2e-228	YP_002934347	COG1804	Crotonobetainyl-CoA:carnitine CoA-transferase CaiB and related acyl-CoA transferases	I	Lipid transport and metabolism ;
Ai.SC002_GM000863	86.7	3.9e-264	YP_002934346	COG0318	Acyl-CoA synthetase (AMP-forming)/AMP-acid ligase II	IQ	Lipid transport and metabolism ; Secondary metabolites biosynthesis, transport and catabolism ;
Ai.SC002_GM000864	92.3	9.5e-134	YP_002934345	COG1024	Enoyl-CoA hydratase/carnithine racemase	I	Lipid transport and metabolism ;
Ai.SC002_GM000866	82.6	5.6e-247	YP_002934344	COG0318	Acyl-CoA synthetase (AMP-forming)/AMP-acid ligase II	IQ	Lipid transport and metabolism ; Secondary metabolites biosynthesis, transport and catabolism ;
Ai.SC002_GM000868	83.7	1.2e-94	YP_002934342	COG0741	Soluble lytic murein transglycosylase and related regulatory proteins (some contain LysM/invasin domains)	M	Cell wall/membrane/envelope biogenesis ;
Ai.SC002_GM000869	87.5	9.8e-171	YP_002934341	COG3376	High-affinity nickel permease	P	Inorganic ion transport and metabolism ;
Ai.SC002_GM000870	80.7	4.2e-141	YP_002934340	COG4989	Predicted oxidoreductase	R	General function prediction only ;
Ai.SC002_GM000872	90.9	5.3e-25	YP_002934338	COG1826	Sec-independent protein translocase protein TatA	U	Intracellular trafficking, secretion, and vesicular transport ;
Ai.SC002_GM000873	96.5	4.9e-177	YP_002934337	COG0320	Lipoate synthase	H	Coenzyme transport and metabolism ;
Ai.SC002_GM000874	88.1	1.3e-110	YP_002934336	COG0321	Lipoate-protein ligase B	H	Coenzyme transport and metabolism ;
Ai.SC002_GM000875	98.9	4.4e-43	YP_002934335	COG2921	Putative lipoic acid-binding regulatory protein	T	Signal transduction mechanisms ;
Ai.SC002_GM000876	97.8	1.1e-226	YP_002934334	COG1686	D-alanyl-D-alanine carboxypeptidase	M	Cell wall/membrane/envelope biogenesis ;
Ai.SC002_GM000877	77.7	1.2e-164	YP_002934333	COG3087	Cell division protein FtsN	D	Cell cycle control, cell division, chromosome partitioning ;
Ai.SC002_GM000878	98.9	1.6e-206	YP_002934332	COG0772	Bacterial cell division protein FtsW, lipid II flippase	D	Cell cycle control, cell division, chromosome partitioning ;
Ai.SC002_GM000879	94.3	0	YP_002934331	COG0768	Cell division protein FtsI/penicillin-binding protein 2	DM	Cell cycle control, cell division, chromosome partitioning ; Cell wall/membrane/envelope biogenesis ;
Ai.SC002_GM000880	97.4	6.4e-85	YP_002934330	COG1576	23S rRNA pseudoU1915 N3-methylase RlmH	J	Translation, ribosomal structure and biogenesis ;
Ai.SC002_GM000881	93.3	2e-50	YP_002934329	COG0799	Ribosomal silencing factor RsfS, regulates association of 30S and 50S subunits	J	Translation, ribosomal structure and biogenesis ;
Ai.SC002_GM000882	84.6	3.8e-107	YP_002934328	COG1057	Nicotinic acid mononucleotide adenylyltransferase	H	Coenzyme transport and metabolism ;
Ai.SC002_GM000883	89.5	3.7e-178	YP_002934327	COG1466	DNA polymerase III, delta subunit	L	Replication, recombination and repair ;
Ai.SC002_GM000884	82.8	7.9e-97	YP_002934326	COG2980	Outer membrane lipoprotein LptE/RlpB (LPS assembly)	M	Cell wall/membrane/envelope biogenesis ;
Ai.SC002_GM000885	95.1	0	YP_002934325	COG0495	Leucyl-tRNA synthetase	J	Translation, ribosomal structure and biogenesis ;
Ai.SC002_GM000887	67.1	1.5e-114	YP_008158043	COG1957	Inosine-uridine nucleoside N-ribohydrolase	F	Nucleotide transport and metabolism ;
Ai.SC002_GM000888	76.3	2.6e-133	YP_003613537	COG1957	Inosine-uridine nucleoside N-ribohydrolase	F	Nucleotide transport and metabolism ;
Ai.SC002_GM000889	89.6	2.7e-119	YP_002934321	COG1126	ABC-type polar amino acid transport system, ATPase component	E	Amino acid transport and metabolism ;
Ai.SC002_GM000890	92.9	2.3e-112	YP_002934320	COG0765	ABC-type amino acid transport system, permease component	E	Amino acid transport and metabolism ;
Ai.SC002_GM000891	90.6	1.2e-125	YP_002934319	COG0765	ABC-type amino acid transport system, permease component	E	Amino acid transport and metabolism ;
Ai.SC002_GM000892	86	1.3e-142	YP_002934318	COG0834	ABC-type amino acid transport/signal transduction system, periplasmic component/domain	ET	Amino acid transport and metabolism ; Signal transduction mechanisms ;
Ai.SC002_GM000893	92.1	9.7e-276	YP_002934317	COG0815	Apolipoprotein N-acyltransferase	M	Cell wall/membrane/envelope biogenesis ;
Ai.SC002_GM000894	68.2	5.3e-121	YP_007001355	COG0686	Alanine dehydrogenase	E	Amino acid transport and metabolism ;
Ai.SC002_GM000895	93.9	1.7e-155	YP_002934316	COG4535	Mg2+ and Co2+ transporter CorC, contains CBS pair and CorC-HlyC domains	P	Inorganic ion transport and metabolism ;
Ai.SC002_GM000896	92.4	4e-79	YP_002934315	COG0319	ssRNA-specific RNase YbeY, 16S rRNA maturation enzyme	J	Translation, ribosomal structure and biogenesis ;
Ai.SC002_GM000897	94.3	1.7e-187	YP_002934314	COG1702	Phosphate starvation-inducible protein PhoH, predicted ATPase	T	Signal transduction mechanisms ;
Ai.SC002_GM000898	96.2	2.3e-263	YP_002934312	COG0621	tRNA A37 methylthiotransferase MiaB	J	Translation, ribosomal structure and biogenesis ;
Ai.SC002_GM000899	81.6	7.2e-178	YP_002934311	COG0654	2-polyprenyl-6-methoxyphenol hydroxylase and related FAD-dependent oxidoreductases	HC	Coenzyme transport and metabolism ; Energy production and conversion ;
Ai.SC002_GM000900	95.3	0	YP_002934309	COG0367	Asparagine synthetase B (glutamine-hydrolyzing)	E	Amino acid transport and metabolism ;
Ai.SC002_GM000902	96.3	5.6e-136	YP_002934308	COG0647	Ribonucleotide monophosphatase NagD, HAD superfamily	F	Nucleotide transport and metabolism ;
Ai.SC002_GM000903	89.4	1.3e-206	YP_002934306	COG1940	Sugar kinase of the NBD/HSP70 family, may contain an N-terminal HTH domain	KG	Transcription ; Carbohydrate transport and metabolism ;
Ai.SC002_GM000904	93.7	6.7e-194	YP_002934305	COG1820	N-acetylglucosamine-6-phosphate deacetylase	G	Carbohydrate transport and metabolism ;
Ai.SC002_GM000905	95.5	2.5e-145	YP_002934304	COG0363	6-phosphogluconolactonase/Glucosamine-6-phosphate isomerase/deaminase	G	Carbohydrate transport and metabolism ;
Ai.SC002_GM000906	95.2	0	YP_002934303	COG2190	Phosphotransferase system IIA component	G	Carbohydrate transport and metabolism ;
Ai.SC002_GM000907	95.7	0	YP_002934302	COG0008	Glutamyl- or glutaminyl-tRNA synthetase	J	Translation, ribosomal structure and biogenesis ;
Ai.SC002_GM000910	94.5	0	YP_002934299	COG3525	N-acetyl-beta-hexosaminidase	G	Carbohydrate transport and metabolism ;
Ai.SC002_GM000911	92.9	3.3e-78	YP_002934295	COG0735	Fe2+ or Zn2+ uptake regulation protein	P	Inorganic ion transport and metabolism ;
Ai.SC002_GM000912	94.3	1.1e-93	YP_002934294	COG0716	Flavodoxin	C	Energy production and conversion ;
Ai.SC002_GM000914	73.5	4.6e-104	YP_002934291	COG0596	Pimeloyl-ACP methyl ester carboxylesterase	HR	Coenzyme transport and metabolism ; General function prediction only ;
Ai.SC002_GM000915	85.5	3.4e-79	YP_002934290	COG3057	Negative regulator of replication initiation	L	Replication, recombination and repair ;
Ai.SC002_GM000916	97.1	1.7e-310	YP_002934289	COG0033	Phosphoglucomutase	G	Carbohydrate transport and metabolism ;
Ai.SC002_GM000917	80.3	2.4e-101	YP_008158077	COG0745	DNA-binding response regulator, OmpR family, contains REC and winged-helix (wHTH) domain	TK	Signal transduction mechanisms ; Transcription ;
Ai.SC002_GM000918	88.7	0	YP_002934287	COG2205	K+-sensing histidine kinase KdpD	T	Signal transduction mechanisms ;
Ai.SC002_GM000919	78.6	3.2e-81	YP_002934286	COG2156	K+-transporting ATPase, c chain	P	Inorganic ion transport and metabolism ;
Ai.SC002_GM000920	96.1	0	YP_002934285	COG2216	High-affinity K+ transport system, ATPase chain B	P	Inorganic ion transport and metabolism ;
Ai.SC002_GM000921	90.4	2e-293	YP_002934284	COG2060	K+-transporting ATPase, A chain	P	Inorganic ion transport and metabolism ;
Ai.SC002_GM000924	85.8	2.8e-156	YP_002934282	COG3272	Uncharacterized conserved protein YbgA, DUF1722 family	S	Function unknown ;
Ai.SC002_GM000925	77.4	5.3e-215	YP_002934281	COG0415	Deoxyribodipyrimidine photolyase	L	Replication, recombination and repair ;
Ai.SC002_GM000926	77.2	1.8e-142	YP_002934280	COG5212	cAMP phosphodiesterase	T	Signal transduction mechanisms ;
Ai.SC002_GM000927	74.2	1.3e-91	YP_006284054	COG0327	Putative GTP cyclohydrolase 1 type 2, NIF3 family	H	Coenzyme transport and metabolism ;
Ai.SC002_GM000928	80.2	1.2e-97	YP_002934276	COG3916	N-acyl-L-homoserine lactone synthetase	T	Signal transduction mechanisms ;
Ai.SC002_GM000929	80.7	4.1e-107	YP_002934275	COG2771	DNA-binding transcriptional regulator, CsgD family	K	Transcription ;
Ai.SC002_GM000930	90.2	7.6e-56	YP_002934273	COG2824	Uncharacterized Zn-ribbon-containing protein	K	Transcription ;
Ai.SC002_GM000931	71.9	3e-70	YP_002934272	COG1670	Protein N-acetyltransferase, RimJ/RimL family	JO	Translation, ribosomal structure and biogenesis ; Posttranslational modification, protein turnover, chaperones ;
Ai.SC002_GM000932	93.7	7e-235	YP_002934270	COG0372	Citrate synthase	C	Energy production and conversion ;
Ai.SC002_GM000933	87.6	8.7e-60	YP_002934268	COG2009	Succinate dehydrogenase/fumarate reductase, cytochrome b subunit	C	Energy production and conversion ;
Ai.SC002_GM000934	90.4	1.7e-55	YP_002934267	COG2142	Succinate dehydrogenase, hydrophobic anchor subunit	C	Energy production and conversion ;
Ai.SC002_GM000935	94.9	0	YP_002934266	COG1053	Succinate dehydrogenase/fumarate reductase, flavoprotein subunit	C	Energy production and conversion ;
Ai.SC002_GM000936	94.1	1.1e-131	YP_002934265	COG0479	Succinate dehydrogenase/fumarate reductase, Fe-S protein subunit	C	Energy production and conversion ;
Ai.SC002_GM000937	93.3	0	YP_002934264	COG0567	2-oxoglutarate dehydrogenase complex, dehydrogenase (E1) component, and related enzymes	C	Energy production and conversion ;
Ai.SC002_GM000938	89.6	1.3e-201	YP_002934263	COG0508	Pyruvate/2-oxoglutarate dehydrogenase complex, dihydrolipoamide acyltransferase (E2) component	C	Energy production and conversion ;
Ai.SC002_GM000939	96.1	9.9e-212	YP_002934262	COG0045	Succinyl-CoA synthetase, beta subunit	C	Energy production and conversion ;
Ai.SC002_GM000940	91.3	3.1e-149	YP_002934261	COG0074	Succinyl-CoA synthetase, alpha subunit	C	Energy production and conversion ;
Ai.SC002_GM000941	93.3	1.2e-284	YP_002934260	COG1271	Cytochrome bd-type quinol oxidase, subunit 1	C	Energy production and conversion ;
Ai.SC002_GM000942	95	1.3e-213	YP_002934259	COG1294	Cytochrome bd-type quinol oxidase, subunit 2	C	Energy production and conversion ;
Ai.SC002_GM000944	84.5	9.3e-42	YP_002934258	COG3790	Predicted membrane protein, encoded in cydAB operon	S	Function unknown ;
Ai.SC002_GM000945	97.7	2.5e-66	YP_002934257	COG0824	Acyl-CoA thioesterase FadM	I	Lipid transport and metabolism ;
Ai.SC002_GM000946	96.4	4.1e-117	YP_002934256	COG0811	Biopolymer transport protein ExbB/TolQ	U	Intracellular trafficking, secretion, and vesicular transport ;
Ai.SC002_GM000947	96.4	3.4e-69	YP_002934255	COG0848	Biopolymer transport protein ExbD	U	Intracellular trafficking, secretion, and vesicular transport ;
Ai.SC002_GM000948	87.3	6.8e-184	YP_002934254	COG3064	Membrane protein involved in colicin uptake	M	Cell wall/membrane/envelope biogenesis ;
Ai.SC002_GM000949	97	8.6e-241	YP_002934253	COG0823	Periplasmic component of the Tol biopolymer transport system	U	Intracellular trafficking, secretion, and vesicular transport ;
Ai.SC002_GM000950	97.1	3.6e-89	YP_002934252	COG2885	Outer membrane protein OmpA and related peptidoglycan-associated (lipo)proteins	M	Cell wall/membrane/envelope biogenesis ;
Ai.SC002_GM000951	87	1.1e-124	YP_002934251	COG1729	Periplasmic TolA-binding protein (function unknown)	R	General function prediction only ;
Ai.SC002_GM000952	89.3	5.9e-179	YP_002934249	COG0722	3-deoxy-D-arabino-heptulosonate 7-phosphate (DAHP) synthase	E	Amino acid transport and metabolism ;
Ai.SC002_GM000953	89.6	4.7e-130	YP_002934248	COG0588	Phosphoglycerate mutase (BPG-dependent)	G	Carbohydrate transport and metabolism ;
Ai.SC002_GM000954	89.3	9.5e-230	YP_002934247	COG0471	Di- and tricarboxylate transporter	G	Carbohydrate transport and metabolism ;
Ai.SC002_GM000955	78.3	4.3e-158	YP_002934246	COG2017	Galactose mutarotase or related enzyme	G	Carbohydrate transport and metabolism ;
Ai.SC002_GM000956	86.8	6.8e-189	YP_002934245	COG0153	Galactokinase	G	Carbohydrate transport and metabolism ;
Ai.SC002_GM000957	90.2	1.5e-190	YP_002934244	COG1085	Galactose-1-phosphate uridylyltransferase	G	Carbohydrate transport and metabolism ;
Ai.SC002_GM000958	87.6	1.1e-174	YP_002934243	COG1087	UDP-glucose 4-epimerase	M	Cell wall/membrane/envelope biogenesis ;
Ai.SC002_GM000959	73.8	6.2e-112	YP_002934242	COG1266	Membrane protease YdiL, CAAX protease family	O	Posttranslational modification, protein turnover, chaperones ;
Ai.SC002_GM000960	88.9	8.1e-125	YP_002934241	COG3585	Molybdopterin-binding protein	H	Coenzyme transport and metabolism ;
Ai.SC002_GM000962	72.9	6.9e-100	YP_002934239	COG1434	Uncharacterized SAM-binding protein YcdF, DUF218 family	R	General function prediction only ;
Ai.SC002_GM000963	91.4	5.3e-129	YP_002934238	COG0725	ABC-type molybdate transport system, periplasmic component	P	Inorganic ion transport and metabolism ;
Ai.SC002_GM000964	94.8	1.7e-118	YP_002934237	COG4149	ABC-type molybdate transport system, permease component	P	Inorganic ion transport and metabolism ;
Ai.SC002_GM000965	90.3	2.9e-178	YP_002934236	COG4148	ABC-type molybdate transport system, ATPase component	P	Inorganic ion transport and metabolism ;
Ai.SC002_GM000966	88.2	2.9e-133	YP_002934235	COG0561	Hydroxymethylpyrimidine pyrophosphatase and other HAD family phosphatases	HR	Coenzyme transport and metabolism ; General function prediction only ;
Ai.SC002_GM000967	89.2	4e-230	YP_002934233	COG0161	Adenosylmethionine-8-amino-7-oxononanoate aminotransferase	H	Coenzyme transport and metabolism ;
Ai.SC002_GM000968	91.7	3.3e-182	YP_002934232	COG0502	Biotin synthase or related enzyme	H	Coenzyme transport and metabolism ;
Ai.SC002_GM000969	84.3	4.3e-183	YP_002934231	COG0156	7-keto-8-aminopelargonate synthetase or related enzyme	H	Coenzyme transport and metabolism ;
Ai.SC002_GM000970	78.1	6.7e-108	YP_002934230	COG2226	Ubiquinone/menaquinone biosynthesis C-methylase UbiE	H	Coenzyme transport and metabolism ;
Ai.SC002_GM000971	73.5	6e-82	YP_002934229	COG0132	Dethiobiotin synthetase	H	Coenzyme transport and metabolism ;
Ai.SC002_GM000972	94.5	0	YP_002934227	COG0556	Excinuclease UvrABC helicase subunit UvrB	L	Replication, recombination and repair ;
Ai.SC002_GM000973	84.4	5.7e-38	YP_002934226	COG4628	Uncharacterized conserved protein, DUF2132 family	S	Function unknown ;
Ai.SC002_GM000974	85.2	5.2e-150	YP_002934225	COG0042	tRNA-dihydrouridine synthase	J	Translation, ribosomal structure and biogenesis ;
Ai.SC002_GM000975	57.8	3.3e-96	YP_003537218	COG0385	Predicted Na+-dependent transporter	R	General function prediction only ;
Ai.SC002_GM000976	80.9	4e-131	YP_002934223	COG0697	Permease of the drug/metabolite transporter (DMT) superfamily	GER	Carbohydrate transport and metabolism ; Amino acid transport and metabolism ; General function prediction only ;
Ai.SC002_GM000977	89	6.3e-153	YP_002934222	COG1686	D-alanyl-D-alanine carboxypeptidase	M	Cell wall/membrane/envelope biogenesis ;
Ai.SC002_GM000978	64.8	2.6e-103	YP_005367459	COG2354	Uncharacterized membrane protein MutK, may be involved in DNA repair	S	Function unknown ;
Ai.SC002_GM000979	99.2	1.1e-134	YP_002934220	COG1349	DNA-binding transcriptional regulator of sugar metabolism, DeoR/GlpR family	KG	Transcription ; Carbohydrate transport and metabolism ;
Ai.SC002_GM000980	93.7	1e-233	YP_002934219	COG4573	Tagatose-1,6-bisphosphate aldolase non-catalytic subunit AgaZ/GatZ	G	Carbohydrate transport and metabolism ;
Ai.SC002_GM000981	92.7	2.1e-209	YP_002934218	COG2222	Fructoselysine-6-P-deglycase FrlB and related proteins with duplicated sugar isomerase (SIS) domain	M	Cell wall/membrane/envelope biogenesis ;
Ai.SC002_GM000982	97	6.5e-88	YP_002934217	COG3444	Phosphotransferase system, mannose/fructose/N-acetylgalactosamine-specific component IIB	G	Carbohydrate transport and metabolism ;
Ai.SC002_GM000983	100	7.9e-141	YP_002934216	COG3715	Phosphotransferase system, mannose/fructose/N-acetylgalactosamine-specific component IIC	G	Carbohydrate transport and metabolism ;
Ai.SC002_GM000984	99.7	6.9e-165	YP_002934215	COG3716	Phosphotransferase system, mannose/fructose/N-acetylgalactosamine-specific component IID	G	Carbohydrate transport and metabolism ;
Ai.SC002_GM000985	94.7	2.9e-62	YP_002934214	COG2893	Phosphotransferase system, mannose/fructose-specific component IIA	G	Carbohydrate transport and metabolism ;
Ai.SC002_GM000986	84.1	1.5e-188	YP_002934213	COG1820	N-acetylglucosamine-6-phosphate deacetylase	G	Carbohydrate transport and metabolism ;
Ai.SC002_GM000987	87.1	1.1e-184	YP_002934212	COG4225	Rhamnogalacturonyl hydrolase YesR	G	Carbohydrate transport and metabolism ;
Ai.SC002_GM000988	92.9	2.2e-219	YP_002934210	COG0641	Sulfatase maturation enzyme AslB, radical SAM superfamily	O	Posttranslational modification, protein turnover, chaperones ;
Ai.SC002_GM000989	92.9	6.2e-305	YP_002934209	COG3119	Arylsulfatase A or related enzyme	P	Inorganic ion transport and metabolism ;
Ai.SC002_GM000990	86.5	2.1e-262	YP_002934208	COG4289	Uncharacterized protein	S	Function unknown ;
Ai.SC002_GM000991	95.3	6.5e-149	YP_002934207	COG0191	Fructose/tagatose bisphosphate aldolase	G	Carbohydrate transport and metabolism ;
Ai.SC002_GM000992	100	1.7e-103	YP_002934206	COG0693	Putative intracellular protease/amidase	R	General function prediction only ;
Ai.SC002_GM000994	95.7	2.5e-62	YP_002934204	COG1403	5-methylcytosine-specific restriction endonuclease McrA	V	Defense mechanisms ;
Ai.SC002_GM000995	81.3	3.7e-241	YP_002934203	COG0840	Methyl-accepting chemotaxis protein	NT	Cell motility ; Signal transduction mechanisms ;
Ai.SC002_GM000996	66.8	5.8e-103	YP_002934202	COG0583	DNA-binding transcriptional regulator, LysR family	K	Transcription ;
Ai.SC002_GM000997	97.5	2.3e-296	YP_002934200	COG0488	ATPase components of ABC transporters with duplicated ATPase domains	R	General function prediction only ;
Ai.SC002_GM000998	84.8	1.5e-76	YP_002934199	COG4574	Serine protease inhibitor ecotin	O	Posttranslational modification, protein turnover, chaperones ;
Ai.SC002_GM000999	95.5	4.3e-55	YP_002934198	COG2207	AraC-type DNA-binding domain and AraC-containing proteins	K	Transcription ;
Ai.SC002_GM001000	91.6	3.2e-103	YP_002934197	COG1280	Threonine/homoserine/homoserine lactone efflux protein	E	Amino acid transport and metabolism ;
Ai.SC002_GM001003	76.1	4.7e-139	YP_002934193	COG0523	GTPase, G3E family	R	General function prediction only ;
Ai.SC002_GM001004	95.4	6.4e-31	YP_002934192	COG2879	Uncharacterized short protein YbdD, DUF466 family	S	Function unknown ;
Ai.SC002_GM001005	92.5	0	YP_002934191	COG1966	Carbon starvation protein CstA	T	Signal transduction mechanisms ;
Ai.SC002_GM001007	85	2.4e-180	YP_002934189	COG2951	Membrane-bound lytic murein transglycosylase B	M	Cell wall/membrane/envelope biogenesis ;
Ai.SC002_GM001008	85.4	3.3e-39	YP_002934188	COG0640	DNA-binding transcriptional regulator, ArsR family	K	Transcription ;
Ai.SC002_GM001009	82.3	3.4e-74	YP_002934187	COG0607	Rhodanese-related sulfurtransferase	P	Inorganic ion transport and metabolism ;
Ai.SC002_GM001010	72.7	0	YP_002893181	COG1143	Formate hydrogenlyase subunit 6/NADH:ubiquinone oxidoreductase 23 kD subunit (chain I)	C	Energy production and conversion ;
Ai.SC002_GM001011	76.5	3.9e-254	YP_002893180	COG1149	MinD superfamily P-loop ATPase, contains an inserted ferredoxin domain	R	General function prediction only ;
Ai.SC002_GM001012	52.5	7.6e-82	YP_002237413	COG0583	DNA-binding transcriptional regulator, LysR family	K	Transcription ;
Ai.SC002_GM001014	51.3	2.2e-65	NP_312821	COG2188	DNA-binding transcriptional regulator, GntR family	K	Transcription ;
Ai.SC002_GM001015	89.4	1.5e-99	YP_002934183	COG4291	Uncharacterized membrane protein	S	Function unknown ;
Ai.SC002_GM001016	75.4	1.1e-101	YP_002935187	COG3700	Acid phosphatase (class B)	PR	Inorganic ion transport and metabolism ; General function prediction only ;
Ai.SC002_GM001020	70.5	2.5e-173	YP_002932836	COG1502	Phosphatidylserine/phosphatidylglycerophosphate/cardiolipin synthase or related enzyme	I	Lipid transport and metabolism ;
Ai.SC002_GM001021	76.3	2.8e-08	YP_002934181	COG2801	Transposase InsO and inactivated derivatives	X	Mobilome: prophages, transposons;
Ai.SC002_GM001022	84.3	1.9e-28	YP_002348529	COG1278	Cold shock protein, CspA family	K	Transcription ;
Ai.SC002_GM001023	89.4	1.4e-291	YP_002934176	COG1289	Uncharacterized membrane protein YccC	S	Function unknown ;
Ai.SC002_GM001024	89.4	8.5e-164	YP_002934175	COG1566	Multidrug resistance efflux pump	V	Defense mechanisms ;
Ai.SC002_GM001027	84.5	4.5e-97	YP_002934172	COG4133	ABC-type transport system involved in cytochrome c biogenesis, ATPase component	O	Posttranslational modification, protein turnover, chaperones ;
Ai.SC002_GM001028	96.3	6.1e-110	YP_002934171	COG2386	ABC-type transport system involved in cytochrome c biogenesis, permease component	O	Posttranslational modification, protein turnover, chaperones ;
Ai.SC002_GM001029	95	3.7e-132	YP_002934170	COG0755	ABC-type transport system involved in cytochrome c biogenesis, permease component	O	Posttranslational modification, protein turnover, chaperones ;
Ai.SC002_GM001030	85.5	1.9e-26	YP_002934169	COG3114	Heme exporter protein D	U	Intracellular trafficking, secretion, and vesicular transport ;
Ai.SC002_GM001031	87.2	1.5e-68	YP_002934168	COG2332	Cytochrome c-type biogenesis protein CcmE	CO	Energy production and conversion ; Posttranslational modification, protein turnover, chaperones ;
Ai.SC002_GM001032	93.6	0	YP_002934167	COG1138	Cytochrome c biogenesis factor	CO	Energy production and conversion ; Posttranslational modification, protein turnover, chaperones ;
Ai.SC002_GM001033	93.5	1.8e-99	YP_002934166	COG0526	Thiol-disulfide isomerase or thioredoxin	O	Posttranslational modification, protein turnover, chaperones ;
Ai.SC002_GM001034	83.8	1.3e-72	YP_002934165	COG3088	Cytochrome c-type biogenesis protein CcmH/NrfF	CO	Energy production and conversion ; Posttranslational modification, protein turnover, chaperones ;
Ai.SC002_GM001035	83.7	4.2e-189	YP_002934164	COG4235	Cytochrome c-type biogenesis protein CcmH/NrfG	CO	Energy production and conversion ; Posttranslational modification, protein turnover, chaperones ;
Ai.SC002_GM001036	87.8	3e-132	YP_002934163	COG2853	ABC-type transporter Mla maintaining outer membrane lipid asymmetry, lipoprotein component MlaA	M	Cell wall/membrane/envelope biogenesis ;
Ai.SC002_GM001037	90.9	7.2e-235	YP_002934162	COG2067	Long-chain fatty acid transport protein	I	Lipid transport and metabolism ;
Ai.SC002_GM001038	85.7	3.8e-43	YP_002934161	COG3691	Uncharacterized conserved protein YfcZ, UPF0381/DUF406 family	S	Function unknown ;
Ai.SC002_GM001039	80.1	6.9e-63	YP_002934160	COG2062	Phosphohistidine phosphatase SixA	T	Signal transduction mechanisms ;
Ai.SC002_GM001040	88.8	4e-91	YP_002934159	COG2840	DNA-nicking endonuclease, Smr domain	L	Replication, recombination and repair ;
Ai.SC002_GM001041	93.2	1.3e-169	YP_002934158	COG2890	Methylase of polypeptide chain release factors	J	Translation, ribosomal structure and biogenesis ;
Ai.SC002_GM001042	93.9	6e-195	YP_002934157	COG0082	Chorismate synthase	E	Amino acid transport and metabolism ;
Ai.SC002_GM001043	80.4	1.9e-129	YP_002934156	COG3770	Murein endopeptidase	M	Cell wall/membrane/envelope biogenesis ;
Ai.SC002_GM001044	83.8	6.9e-124	YP_002934134	COG0730	Uncharacterized membrane protein YfcA	S	Function unknown ;
Ai.SC002_GM001045	80.8	1.4e-86	YP_002934133	COG3101	Elongation factor P hydroxylase (EF-P beta-lysylation pathway)	J	Translation, ribosomal structure and biogenesis ;
Ai.SC002_GM001047	81.2	0	YP_002934131	COG4121	tRNA U34 5-methylaminomethyl-2-thiouridine-forming methyltransferase MnmC	J	Translation, ribosomal structure and biogenesis ;
Ai.SC002_GM001048	97.3	4.4e-223	YP_002934130	COG0304	3-oxoacyl-(acyl-carrier-protein) synthase	IQ	Lipid transport and metabolism ; Secondary metabolites biosynthesis, transport and catabolism ;
Ai.SC002_GM001049	91.1	1.1e-128	YP_002934129	COG4106	Trans-aconitate methyltransferase	C	Energy production and conversion ;
Ai.SC002_GM001053	55	6.9e-205	YP_008160330	COG4233	Thiol-disulfide interchange protein, contains DsbC and DsbD domains	OC	Posttranslational modification, protein turnover, chaperones ; Energy production and conversion ;
Ai.SC002_GM001054	54.5	1.4e-46	YP_008160329	COG1651	Protein-disulfide isomerase	O	Posttranslational modification, protein turnover, chaperones ;
Ai.SC002_GM001055	55.6	3.7e-46	NP_460089	COG0526	Thiol-disulfide isomerase or thioredoxin	O	Posttranslational modification, protein turnover, chaperones ;
Ai.SC002_GM001056	88	1.1e-183	YP_002934125	COG0111	Phosphoglycerate dehydrogenase or related dehydrogenase	HR	Coenzyme transport and metabolism ; General function prediction only ;
Ai.SC002_GM001057	92.6	9.2e-174	YP_002934124	COG0136	Aspartate-semialdehyde dehydrogenase	E	Amino acid transport and metabolism ;
Ai.SC002_GM001058	91.9	2.2e-141	YP_002934123	COG0101	tRNA U38,U39,U40 pseudouridine synthase TruA	J	Translation, ribosomal structure and biogenesis ;
Ai.SC002_GM001059	95.4	1.7e-115	YP_002934122	COG0586	Uncharacterized membrane protein DedA, SNARE-associated domain	S	Function unknown ;
Ai.SC002_GM001060	93.4	3.5e-156	YP_002934121	COG0777	Acetyl-CoA carboxylase beta subunit	I	Lipid transport and metabolism ;
Ai.SC002_GM001061	83.2	2.1e-199	YP_002934120	COG0285	Folylpolyglutamate synthase/Dihydropteroate synthase	H	Coenzyme transport and metabolism ;
Ai.SC002_GM001062	73.7	1.5e-97	YP_002934119	COG3147	Cell division protein DedD (periplasmic protein involved in septation)	D	Cell cycle control, cell division, chromosome partitioning ;
Ai.SC002_GM001063	94.1	3.3e-87	YP_002934118	COG1286	Uncharacterized membrane protein, required for colicin V production	S	Function unknown ;
Ai.SC002_GM001064	94.9	1.4e-279	YP_002934117	COG0034	Glutamine phosphoribosylpyrophosphate amidotransferase	F	Nucleotide transport and metabolism ;
Ai.SC002_GM001065	85.6	2.3e-87	YP_002934116	COG0163	3-polyprenyl-4-hydroxybenzoate decarboxylase	H	Coenzyme transport and metabolism ;
Ai.SC002_GM001066	69.6	2.6e-82	YP_002934115	COG1028	NAD(P)-dependent dehydrogenase, short-chain alcohol dehydrogenase family	IQR	Lipid transport and metabolism ; Secondary metabolites biosynthesis, transport and catabolism ; General function prediction only ;
Ai.SC002_GM001067	83.6	1.8e-144	YP_002934114	COG1090	NAD dependent epimerase/dehydratase family enzyme	R	General function prediction only ;
Ai.SC002_GM001068	94.4	6.7e-61	YP_002934113	COG1539	Dihydroneopterin aldolase	H	Coenzyme transport and metabolism ;
Ai.SC002_GM001069	80.8	4.1e-95	YP_002934112	COG0625	Glutathione S-transferase	O	Posttranslational modification, protein turnover, chaperones ;
Ai.SC002_GM001070	84	5.8e-97	YP_002934111	COG0625	Glutathione S-transferase	O	Posttranslational modification, protein turnover, chaperones ;
Ai.SC002_GM001071	83.2	9e-83	YP_002934110	COG0622	Predicted phosphodiesterase	R	General function prediction only ;
Ai.SC002_GM001072	90.7	1.9e-87	YP_002934109	COG1443	Isopentenyldiphosphate isomerase	I	Lipid transport and metabolism ;
Ai.SC002_GM001073	81	2.4e-89	YP_002934108	COG0607	Rhodanese-related sulfurtransferase	P	Inorganic ion transport and metabolism ;
Ai.SC002_GM001074	95.9	0	YP_002934098	COG0857	BioD-like N-terminal domain of phosphotransacetylase	R	General function prediction only ;
Ai.SC002_GM001075	98.2	3.6e-225	YP_002934097	COG0282	Acetate kinase	C	Energy production and conversion ;
Ai.SC002_GM001076	95.4	1.1e-69	YP_002934095	COG3092	Uncharacterized membrane protein YfbV, UPF0208 family	S	Function unknown ;
Ai.SC002_GM001077	97	3.4e-89	YP_002934094	COG3013	Uncharacterized protein YfbU, UPF0304 family	S	Function unknown ;
Ai.SC002_GM001078	87	2.3e-104	YP_002934093	COG0637	Beta-phosphoglucomutase or related phosphatase, HAD superfamily	GR	Carbohydrate transport and metabolism ; General function prediction only ;
Ai.SC002_GM001079	96.6	0	YP_002934092	COG0490	K+/H+ antiporter YhaU, regulatory subunit KhtT	P	Inorganic ion transport and metabolism ;
Ai.SC002_GM001080	91	9e-100	YP_002934091	COG1896	5'-deoxynucleotidase YfbR and related HD superfamily hydrolases	FR	Nucleotide transport and metabolism ; General function prediction only ;
Ai.SC002_GM001081	97	4.5e-231	YP_002934090	COG0436	Aspartate/methionine/tyrosine aminotransferase	E	Amino acid transport and metabolism ;
Ai.SC002_GM001082	84.1	3.4e-82	YP_002934089	COG2128	Alkylhydroperoxidase family enzyme, contains CxxC motif	P	Inorganic ion transport and metabolism ;
Ai.SC002_GM001083	88.4	1.7e-104	YP_002934088	COG0558	Phosphatidylglycerophosphate synthase	I	Lipid transport and metabolism ;
Ai.SC002_GM001084	81.4	6.9e-214	YP_002934087	COG2897	3-mercaptopyruvate sulfurtransferase SseA, contains two rhodanese domains	P	Inorganic ion transport and metabolism ;
Ai.SC002_GM001085	73.2	7.5e-87	YP_002934086	COG0398	Uncharacterized membrane protein YdjX, TVP38/TMEM64 family, SNARE-associated domain	S	Function unknown ;
Ai.SC002_GM001086	83.4	2.6e-98	YP_002934083	COG0583	DNA-binding transcriptional regulator, LysR family	K	Transcription ;
Ai.SC002_GM001087	96.6	7.8e-59	YP_002934082	COG0838	NADH:ubiquinone oxidoreductase subunit 3 (chain A)	C	Energy production and conversion ;
Ai.SC002_GM001088	99.6	2.7e-129	YP_002934081	COG0377	NADH:ubiquinone oxidoreductase 20 kD subunit (chhain B) or related Fe-S oxidoreductase	C	Energy production and conversion ;
Ai.SC002_GM001089	97.8	0	YP_002934080	COG0852	NADH:ubiquinone oxidoreductase 27 kD subunit (chain C)	C	Energy production and conversion ;
Ai.SC002_GM001090	96.4	5.9e-89	YP_002934079	COG1905	NADH:ubiquinone oxidoreductase 24 kD subunit (chain E)	C	Energy production and conversion ;
Ai.SC002_GM001091	96.7	8.6e-260	YP_002934078	COG1894	NADH:ubiquinone oxidoreductase, NADH-binding 51 kD subunit (chain F)	C	Energy production and conversion ;
Ai.SC002_GM001092	94.8	0	YP_002934077	COG1034	NADH dehydrogenase/NADH:ubiquinone oxidoreductase 75 kD subunit (chain G)	C	Energy production and conversion ;
Ai.SC002_GM001093	99.1	6.6e-185	YP_002934076	COG1005	NADH:ubiquinone oxidoreductase subunit 1 (chain H)	C	Energy production and conversion ;
Ai.SC002_GM001094	100	1.4e-104	YP_002934075	COG1143	Formate hydrogenlyase subunit 6/NADH:ubiquinone oxidoreductase 23 kD subunit (chain I)	C	Energy production and conversion ;
Ai.SC002_GM001095	87.4	3.5e-85	YP_002934074	COG0839	NADH:ubiquinone oxidoreductase subunit 6 (chain J)	C	Energy production and conversion ;
Ai.SC002_GM001096	99	4.9e-46	YP_002934073	COG0713	NADH:ubiquinone oxidoreductase subunit 11 or 4L (chain K)	C	Energy production and conversion ;
Ai.SC002_GM001097	92	0	YP_002934072	COG1009	NADH:ubiquinone oxidoreductase subunit 5 (chain L)/Multisubunit Na+/H+ antiporter, MnhA subunit	CP	Energy production and conversion ; Inorganic ion transport and metabolism ;
Ai.SC002_GM001098	97.4	1.9e-287	YP_002934071	COG1008	NADH:ubiquinone oxidoreductase subunit 4 (chain M)	C	Energy production and conversion ;
Ai.SC002_GM001099	96	7.2e-257	YP_002934070	COG1007	NADH:ubiquinone oxidoreductase subunit 2 (chain N)	C	Energy production and conversion ;
Ai.SC002_GM001101	89.3	0	YP_002934068	COG1472	Periplasmic beta-glucosidase and related glycosidases	G	Carbohydrate transport and metabolism ;
Ai.SC002_GM001102	83.7	1.7e-86	YP_002934067	COG3038	Cytochrome b561	C	Energy production and conversion ;
Ai.SC002_GM001103	98.7	1.7e-221	YP_002934063	COG1740	Ni,Fe-hydrogenase I small subunit	C	Energy production and conversion ;
Ai.SC002_GM001104	96.9	2.1e-191	YP_002934062	COG0437	Fe-S-cluster-containing dehydrogenase component	C	Energy production and conversion ;
Ai.SC002_GM001105	97.7	5.5e-226	YP_002934061	COG5557	Ni/Fe-hydrogenase 2 integral membrane subunit HybB	C	Energy production and conversion ;
Ai.SC002_GM001106	97.9	0	YP_002934060	COG0374	Ni,Fe-hydrogenase I large subunit	C	Energy production and conversion ;
Ai.SC002_GM001107	90.9	1.4e-79	YP_002934059	COG0680	Ni,Fe-hydrogenase maturation factor	C	Energy production and conversion ;
Ai.SC002_GM001109	95.8	1e-271	YP_002934057	COG4690	Dipeptidase	E	Amino acid transport and metabolism ;
Ai.SC002_GM001111	86.8	2.1e-196	YP_002934054	COG1169	Isochorismate synthase EntC	HQ	Coenzyme transport and metabolism ; Secondary metabolites biosynthesis, transport and catabolism ;
Ai.SC002_GM001112	85	1.7e-281	YP_002934053	COG1165	2-succinyl-5-enolpyruvyl-6-hydroxy-3-cyclohexene-1-carboxylate synthase	H	Coenzyme transport and metabolism ;
Ai.SC002_GM001113	75.9	6.7e-108	YP_002934052	COG2267	Lysophospholipase, alpha-beta hydrolase superfamily	I	Lipid transport and metabolism ;
Ai.SC002_GM001114	98.6	1.3e-165	YP_002934051	COG0447	1,4-Dihydroxy-2-naphthoyl-CoA synthase	H	Coenzyme transport and metabolism ;
Ai.SC002_GM001115	87	1.7e-156	YP_002934050	COG1441	O-succinylbenzoate synthase	H	Coenzyme transport and metabolism ;
Ai.SC002_GM001116	77.6	4.2e-201	YP_002934049	COG0318	Acyl-CoA synthetase (AMP-forming)/AMP-acid ligase II	IQ	Lipid transport and metabolism ; Secondary metabolites biosynthesis, transport and catabolism ;
Ai.SC002_GM001118	88.7	2.5e-166	YP_002934047	COG0180	Tryptophanyl-tRNA synthetase	J	Translation, ribosomal structure and biogenesis ;
Ai.SC002_GM001119	92.7	8.1e-198	YP_002934046	COG0814	Amino acid permease	E	Amino acid transport and metabolism ;
Ai.SC002_GM001120	75.1	7.1e-165	YP_002934045	COG1058	Predicted nucleotide-utilizing enzyme related to molybdopterin-biosynthesis enzyme MoeA	R	General function prediction only ;
Ai.SC002_GM001121	82.1	6.9e-136	YP_002934044	COG0391	Archaeal 2-phospho-L-lactate transferase/Bacterial gluconeogenesis factor, CofD/UPF0052 family	HG	Coenzyme transport and metabolism ; Carbohydrate transport and metabolism ;
Ai.SC002_GM001123	89.1	2e-168	YP_002934043	COG2896	Molybdenum cofactor biosynthesis enzyme MoaA	H	Coenzyme transport and metabolism ;
Ai.SC002_GM001124	95.7	5.8e-81	YP_002934042	COG0315	Molybdenum cofactor biosynthesis enzyme	H	Coenzyme transport and metabolism ;
Ai.SC002_GM001125	87.5	1.3e-33	YP_002934041	COG1977	Molybdopterin converting factor, small subunit	H	Coenzyme transport and metabolism ;
Ai.SC002_GM001126	82.7	2.3e-68	YP_002934040	COG0314	Molybdopterin synthase catalytic subunit	H	Coenzyme transport and metabolism ;
Ai.SC002_GM001127	88.9	8.4e-95	YP_002934039	COG0655	Multimeric flavodoxin WrbA	C	Energy production and conversion ;
Ai.SC002_GM001128	93.2	2.9e-121	YP_002934038	COG0670	Integral membrane protein, interacts with FtsH	R	General function prediction only ;
Ai.SC002_GM001129	86.6	0	NP_416018	COG0243	Anaerobic selenocysteine-containing dehydrogenase	C	Energy production and conversion ;
Ai.SC002_GM001130	83.5	4.9e-36	YP_002934037	COG1018	Ferredoxin-NADP reductase	C	Energy production and conversion ;
Ai.SC002_GM001131	95.5	1.7e-208	YP_002934036	COG0208	Ribonucleotide reductase beta subunit, ferritin-like domain	F	Nucleotide transport and metabolism ;
Ai.SC002_GM001132	96.1	0	YP_002934035	COG0209	Ribonucleotide reductase alpha subunit	F	Nucleotide transport and metabolism ;
Ai.SC002_GM001133	88.5	1.4e-118	YP_002934034	COG2227	2-polyprenyl-3-methyl-5-hydroxy-6-metoxy-1,4-benzoquinol methylase	H	Coenzyme transport and metabolism ;
Ai.SC002_GM001134	96.9	0	YP_002934033	COG0188	DNA gyrase/topoisomerase IV, subunit A	L	Replication, recombination and repair ;
Ai.SC002_GM001135	84.4	0	YP_002934032	COG2205	K+-sensing histidine kinase KdpD	T	Signal transduction mechanisms ;
Ai.SC002_GM001136	98.1	2e-113	YP_002934031	COG2197	DNA-binding response regulator, NarL/FixJ family, contains REC and HTH domains	TK	Signal transduction mechanisms ; Transcription ;
Ai.SC002_GM001137	78.6	0	YP_002934030	COG2198	HPt (histidine-containing phosphotransfer) domain	T	Signal transduction mechanisms ;
Ai.SC002_GM001138	90.8	6.6e-189	YP_002934029	COG0842	ABC-type multidrug transport system, permease component	V	Defense mechanisms ;
Ai.SC002_GM001139	88.9	1.6e-185	YP_002934028	COG0842	ABC-type multidrug transport system, permease component	V	Defense mechanisms ;
Ai.SC002_GM001140	89.4	4.2e-299	YP_002934027	COG1131	ABC-type multidrug transport system, ATPase component	V	Defense mechanisms ;
Ai.SC002_GM001141	88.5	2.1e-162	YP_002934026	COG0845	Multidrug efflux pump subunit AcrA (membrane-fusion protein)	MV	Cell wall/membrane/envelope biogenesis ; Defense mechanisms ;
Ai.SC002_GM001142	83.6	6.3e-95	YP_002934025	COG1309	DNA-binding transcriptional regulator, AcrR family	K	Transcription ;
Ai.SC002_GM001143	93.2	1.1e-233	YP_002934024	COG0513	Superfamily II DNA and RNA helicase	L	Replication, recombination and repair ;
Ai.SC002_GM001144	91.5	4.7e-56	YP_002934023	COG2207	AraC-type DNA-binding domain and AraC-containing proteins	K	Transcription ;
Ai.SC002_GM001145	83.3	7.9e-102	YP_002934021	COG1309	DNA-binding transcriptional regulator, AcrR family	K	Transcription ;
Ai.SC002_GM001146	79.7	3.8e-131	YP_002934020	COG1227	Inorganic pyrophosphatase/exopolyphosphatase	CP	Energy production and conversion ; Inorganic ion transport and metabolism ;
Ai.SC002_GM001147	85.6	4.2e-64	YP_002934019	COG0589	Nucleotide-binding universal stress protein, UspA family	T	Signal transduction mechanisms ;
Ai.SC002_GM001148	76.3	9.9e-189	YP_001453103	COG0148	Enolase	G	Carbohydrate transport and metabolism ;
Ai.SC002_GM001149	96.1	4.7e-85	NP_459923	COG1943	REP element-mobilizing transposase RayT	X	Mobilome: prophages, transposons;
Ai.SC002_GM001151	68.5	3.7e-91	NP_416186	COG0437	Fe-S-cluster-containing dehydrogenase component	C	Energy production and conversion ;
Ai.SC002_GM001153	82.5	0	YP_001453264	COG2414	Aldehyde:ferredoxin oxidoreductase	C	Energy production and conversion ;
Ai.SC002_GM001154	73.3	2.9e-93	YP_001453265	COG0437	Fe-S-cluster-containing dehydrogenase component	C	Energy production and conversion ;
Ai.SC002_GM001155	88.3	2e-93	YP_002932675	COG0494	8-oxo-dGTP pyrophosphatase MutT and related house-cleaning NTP pyrophosphohydrolases, NUDIX family	V	Defense mechanisms ;
Ai.SC002_GM001156	93.1	0	YP_002932676	COG0281	Malic enzyme	C	Energy production and conversion ;
Ai.SC002_GM001157	67.3	6e-91	YP_002932677	COG3016	Uncharacterized iron-regulated protein	S	Function unknown ;
Ai.SC002_GM001158	92	4.1e-73	YP_002932678	COG1671	Uncharacterized conserved protein YaiI, UPF0178 family	S	Function unknown ;
Ai.SC002_GM001159	73	2.9e-134	YP_004116709	COG0408	Coproporphyrinogen III oxidase	H	Coenzyme transport and metabolism ;
Ai.SC002_GM001160	84.8	1.9e-138	YP_002932680	COG0860	N-acetylmuramoyl-L-alanine amidase	M	Cell wall/membrane/envelope biogenesis ;
Ai.SC002_GM001161	98.6	1.2e-77	YP_002932681	COG0456	Ribosomal protein S18 acetylase RimI and related acetyltransferases	J	Translation, ribosomal structure and biogenesis ;
Ai.SC002_GM001163	89.3	6.6e-155	YP_002932684	COG2837	Periplasmic deferrochelatase/peroxidase EfeB	P	Inorganic ion transport and metabolism ;
Ai.SC002_GM001164	97.6	2.1e-86	YP_002932685	COG2190	Phosphotransferase system IIA component	G	Carbohydrate transport and metabolism ;
Ai.SC002_GM001165	96.7	3.6e-312	YP_002932686	COG1080	Phosphoenolpyruvate-protein kinase (PTS system EI component in bacteria)	G	Carbohydrate transport and metabolism ;
Ai.SC002_GM001166	97.6	1.9e-38	YP_003539462	COG1925	Phosphotransferase system, HPr and related phosphotransfer proteins	TG	Signal transduction mechanisms ; Carbohydrate transport and metabolism ;
Ai.SC002_GM001167	86.2	1.7e-153	YP_002932689	COG0031	Cysteine synthase	E	Amino acid transport and metabolism ;
Ai.SC002_GM001168	90.7	8.8e-140	YP_002932690	COG2981	Uncharacterized protein involved in cysteine biosynthesis	E	Amino acid transport and metabolism ;
Ai.SC002_GM001169	76.9	3.7e-124	YP_002932691	COG3115	Cell division protein ZipA, interacts with FtsZ	D	Cell cycle control, cell division, chromosome partitioning ;
Ai.SC002_GM001170	88.9	0	YP_002932692	COG0272	NAD-dependent DNA ligase	L	Replication, recombination and repair ;
Ai.SC002_GM001171	75.4	1.9e-23	YP_004116689	COG3530	Uncharacterized conserved protein, DUF3820 family	S	Function unknown ;
Ai.SC002_GM001173	94.7	1.3e-266	YP_002932694	COG0008	Glutamyl- or glutaminyl-tRNA synthetase	J	Translation, ribosomal structure and biogenesis ;
Ai.SC002_GM001175	86	2.7e-188	YP_004116678	COG1972	Nucleoside permease NupC	F	Nucleotide transport and metabolism ;
Ai.SC002_GM001176	95.4	1.6e-215	YP_002932699	COG1914	Mn2+ and Fe2+ transporters of the NRAMP family	P	Inorganic ion transport and metabolism ;
Ai.SC002_GM001178	81.9	4.9e-148	YP_002932701	COG0837	Glucokinase	G	Carbohydrate transport and metabolism ;
Ai.SC002_GM001180	91.2	3.6e-53	YP_002932703	COG1416	Intracellular sulfur oxidation protein, DsrE/DsrF family	P	Inorganic ion transport and metabolism ;
Ai.SC002_GM001181	95.4	1.2e-283	YP_002932704	COG3131	Periplasmic glucans biosynthesis protein	M	Cell wall/membrane/envelope biogenesis ;
Ai.SC002_GM001182	92.5	0	YP_002932705	COG2943	Membrane glycosyltransferase	MG	Cell wall/membrane/envelope biogenesis ; Carbohydrate transport and metabolism ;
Ai.SC002_GM001183	83.8	2.5e-115	YP_002932707	COG0476	Molybdopterin or thiamine biosynthesis adenylyltransferase	H	Coenzyme transport and metabolism ;
Ai.SC002_GM001184	83	8.4e-193	YP_002932708	COG0303	Molybdopterin biosynthesis enzyme	H	Coenzyme transport and metabolism ;
Ai.SC002_GM001186	96.3	1.7e-112	YP_002932709	COG0302	GTP cyclohydrolase I	H	Coenzyme transport and metabolism ;
Ai.SC002_GM001187	76.3	3.9e-168	YP_002932710	COG2311	Uncharacterized membrane protein YeiB	S	Function unknown ;
Ai.SC002_GM001188	47.2	2.2e-81	YP_008850932	COG2200	EAL domain, c-di-GMP-specific phosphodiesterase class I (or its enzymatically inactive variant)	T	Signal transduction mechanisms ;
Ai.SC002_GM001189	92.8	2.9e-122	YP_002932712	COG2949	Uncharacterized periplasmic protein SanA, affects membrane permeability for vancomycin	M	Cell wall/membrane/envelope biogenesis ;
Ai.SC002_GM001190	94.5	2.1e-311	YP_002932713	COG0281	Malic enzyme	C	Energy production and conversion ;
Ai.SC002_GM001191	83.1	1.1e-135	YP_002932714	COG0295	Cytidine deaminase	F	Nucleotide transport and metabolism ;
Ai.SC002_GM001192	94.8	2.2e-118	YP_002932715	COG1346	Putative effector of murein hydrolase	M	Cell wall/membrane/envelope biogenesis ;
Ai.SC002_GM001193	92.7	4.7e-59	YP_002932716	COG1380	Putative effector of murein hydrolase LrgA, UPF0299 family	R	General function prediction only ;
Ai.SC002_GM001194	88	5.5e-144	YP_002932717	COG2962	Uncharacterized membrane protein RarD, contains two EamA domains	S	Function unknown ;
Ai.SC002_GM001195	90.1	1.4e-255	YP_002932718	COG2925	Exonuclease I	L	Replication, recombination and repair ;
Ai.SC002_GM001196	87.2	5.9e-171	YP_002932719	COG1289	Uncharacterized membrane protein YccC	S	Function unknown ;
Ai.SC002_GM001197	85.7	0	YP_002932720	COG1199	Rad3-related DNA helicase	L	Replication, recombination and repair ;
Ai.SC002_GM001198	66.6	2.5e-129	YP_002932721	COG3765	LPS O-antigen chain length determinant protein, WzzB/FepE family	M	Cell wall/membrane/envelope biogenesis ;
Ai.SC002_GM001199	90.3	4.2e-143	YP_002932722	COG0648	Endonuclease IV	L	Replication, recombination and repair ;
Ai.SC002_GM001200	89	4.7e-176	YP_002932723	COG2855	Uncharacterized membrane protein YadS	S	Function unknown ;
Ai.SC002_GM001202	52.1	2.1e-29	YP_006283773	COG0589	Nucleotide-binding universal stress protein, UspA family	T	Signal transduction mechanisms ;
Ai.SC002_GM001203	97.2	3.7e-155	YP_002932725	COG0583	DNA-binding transcriptional regulator, LysR family	K	Transcription ;
Ai.SC002_GM001204	97.2	6e-264	YP_002932726	COG0833	Amino acid permease	E	Amino acid transport and metabolism ;
Ai.SC002_GM001205	95.2	0	YP_002932727	COG0143	Methionyl-tRNA synthetase	J	Translation, ribosomal structure and biogenesis ;
Ai.SC002_GM001206	94.6	1.5e-201	YP_002932728	COG0489	Chromosome partitioning ATPase, Mrp family, contains Fe-S cluster	D	Cell cycle control, cell division, chromosome partitioning ;
Ai.SC002_GM001207	92.5	8.6e-109	YP_008158422	COG0572	Uridine kinase	F	Nucleotide transport and metabolism ;
Ai.SC002_GM001208	88.7	7.6e-143	YP_002932729	COG0697	Permease of the drug/metabolite transporter (DMT) superfamily	GER	Carbohydrate transport and metabolism ; Amino acid transport and metabolism ; General function prediction only ;
Ai.SC002_GM001209	96.9	1.3e-103	YP_002932730	COG0717	Deoxycytidine triphosphate deaminase	F	Nucleotide transport and metabolism ;
Ai.SC002_GM001210	68.3	4.2e-230	YP_002932731	COG2982	Uncharacterized protein involved in outer membrane biogenesis	M	Cell wall/membrane/envelope biogenesis ;
Ai.SC002_GM001211	96	8.2e-242	YP_002932732	COG3069	C4-dicarboxylate transporter	C	Energy production and conversion ;
Ai.SC002_GM001218	84.5	3.6e-179	YP_006215806	COG1089	GDP-D-mannose dehydratase	M	Cell wall/membrane/envelope biogenesis ;
Ai.SC002_GM001219	78.6	3.6e-146	YP_002893237	COG0451	Nucleoside-diphosphate-sugar epimerase	M	Cell wall/membrane/envelope biogenesis ;
Ai.SC002_GM001220	50.6	2.8e-18	YP_006215804	COG1051	ADP-ribose pyrophosphatase YjhB, NUDIX family	F	Nucleotide transport and metabolism ;
Ai.SC002_GM001221	66.2	1.7e-167	YP_002893235	COG0836	Mannose-1-phosphate guanylyltransferase	M	Cell wall/membrane/envelope biogenesis ;
Ai.SC002_GM001222	46.6	7.9e-56	NP_273275	COG0707	UDP-N-acetylglucosamine:LPS N-acetylglucosamine transferase	M	Cell wall/membrane/envelope biogenesis ;
Ai.SC002_GM001223	92	5e-155	YP_002932742	COG1210	UTP-glucose-1-phosphate uridylyltransferase	M	Cell wall/membrane/envelope biogenesis ;
Ai.SC002_GM001224	89.8	3.5e-173	YP_002932743	COG1087	UDP-glucose 4-epimerase	M	Cell wall/membrane/envelope biogenesis ;
Ai.SC002_GM001225	94.8	6.2e-206	YP_002932744	COG1004	UDP-glucose 6-dehydrogenase	M	Cell wall/membrane/envelope biogenesis ;
Ai.SC002_GM001226	92.5	8.3e-183	YP_002932745	COG0451	Nucleoside-diphosphate-sugar epimerase	M	Cell wall/membrane/envelope biogenesis ;
Ai.SC002_GM001227	96.2	5e-258	YP_002932752	COG0362	6-phosphogluconate dehydrogenase	G	Carbohydrate transport and metabolism ;
Ai.SC002_GM001228	96.1	4.7e-85	NP_459923	COG1943	REP element-mobilizing transposase RayT	X	Mobilome: prophages, transposons;
Ai.SC002_GM001229	95.5	3.9e-53	YP_002932753	COG2926	Uncharacterized conserved protein YeeX, DUF496 family	S	Function unknown ;
Ai.SC002_GM001230	65	2e-151	YP_002345360	COG0626	Cystathionine beta-lyase/cystathionine gamma-synthase	E	Amino acid transport and metabolism ;
Ai.SC002_GM001231	63.6	1.3e-153	YP_007505602	COG0814	Amino acid permease	E	Amino acid transport and metabolism ;
Ai.SC002_GM001233	84.9	1e-127	YP_002932763	COG3228	Mlc titration factor MtfA, regulates ptsG expression	T	Signal transduction mechanisms ;
Ai.SC002_GM001234	91.9	3.2e-290	YP_002932764	COG2194	Phosphoethanolamine transferase for periplasmic glucans (OPG), alkaline phosphatase superfamily	M	Cell wall/membrane/envelope biogenesis ;
Ai.SC002_GM001235	89.5	3.1e-180	YP_002932765	COG1377	Flagellar biosynthesis protein FlhB	N	Cell motility ;
Ai.SC002_GM001236	96.2	0	YP_002932766	COG1298	Flagellar biosynthesis pathway, component FlhA	N	Cell motility ;
Ai.SC002_GM001238	82.9	5.2e-62	YP_002932768	COG3418	Flagellar biosynthesis/type III secretory pathway chaperone	NU	Cell motility ; Intracellular trafficking, secretion, and vesicular transport ;
Ai.SC002_GM001239	92.9	3.8e-43	YP_002932769	COG2747	Negative regulator of flagellin synthesis (anti-sigma28 factor)	KN	Transcription ; Cell motility ;
Ai.SC002_GM001240	76.7	9.2e-93	YP_002932770	COG1261	Flagella basal body P-ring formation protein FlgA	N	Cell motility ;
Ai.SC002_GM001241	89.8	2.4e-64	YP_002932771	COG1815	Flagellar basal body rod protein FlgB	N	Cell motility ;
Ai.SC002_GM001242	90.3	1.3e-62	YP_002932772	COG1558	Flagellar basal body rod protein FlgC	N	Cell motility ;
Ai.SC002_GM001243	84.1	4.8e-105	YP_002932773	COG1843	Flagellar hook assembly protein FlgD	N	Cell motility ;
Ai.SC002_GM001244	81.6	4.1e-192	YP_002932774	COG1749	Flagellar hook protein FlgE	N	Cell motility ;
Ai.SC002_GM001245	86.9	8.9e-121	YP_002932775	COG4787	Flagellar basal body rod protein FlgF	N	Cell motility ;
Ai.SC002_GM001246	96.5	1.2e-136	YP_002932776	COG4786	Flagellar basal body rod protein FlgG	N	Cell motility ;
Ai.SC002_GM001247	89.9	6e-116	YP_002932777	COG2063	Flagellar basal body L-ring protein FlgH	N	Cell motility ;
Ai.SC002_GM001248	91.3	1.1e-191	YP_002932778	COG1706	Flagellar basal body P-ring protein FlgI	N	Cell motility ;
Ai.SC002_GM001249	86.6	5.7e-157	YP_002932779	COG3951	Rod binding protein domain	N	Cell motility ;
Ai.SC002_GM001250	76.5	5.3e-235	YP_002932780	COG1256	Flagellar hook-associated protein FlgK	N	Cell motility ;
Ai.SC002_GM001251	77.1	1.7e-129	YP_002932781	COG1344	Flagellin and related hook-associated protein FlgL	N	Cell motility ;
Ai.SC002_GM001252	61.5	1.1e-54	NP_459558	COG3059	Uncharacterized membrane protein YkgB	S	Function unknown ;
Ai.SC002_GM001253	68.1	5.3e-94	YP_007881930	COG1335	Nicotinamidase-related amidase	HR	Coenzyme transport and metabolism ; General function prediction only ;
Ai.SC002_GM001254	90.4	4.2e-210	YP_002932782	COG1448	Aspartate/tyrosine/aromatic aminotransferase	E	Amino acid transport and metabolism ;
Ai.SC002_GM001255	73	1.5e-151	YP_002932784	COG3203	Outer membrane protein (porin)	M	Cell wall/membrane/envelope biogenesis ;
Ai.SC002_GM001256	96.1	1e-263	YP_002932785	COG0017	Aspartyl/asparaginyl-tRNA synthetase	J	Translation, ribosomal structure and biogenesis ;
Ai.SC002_GM001257	91.3	1.3e-214	YP_002932786	COG1488	Nicotinic acid phosphoribosyltransferase	H	Coenzyme transport and metabolism ;
Ai.SC002_GM001258	90.3	0	YP_002932787	COG0308	Aminopeptidase N	E	Amino acid transport and metabolism ;
Ai.SC002_GM001259	82.4	1.2e-52	YP_002932789	COG0346	Catechol 2,3-dioxygenase or other lactoylglutathione lyase family enzyme	Q	Secondary metabolites biosynthesis, transport and catabolism ;
Ai.SC002_GM001260	96.1	5.8e-184	YP_002932801	COG0167	Dihydroorotate dehydrogenase	F	Nucleotide transport and metabolism ;
Ai.SC002_GM001265	92.8	0	YP_002932808	COG1092	23S rRNA G2069 N7-methylase RlmK or C1962 C5-methylase RlmI	J	Translation, ribosomal structure and biogenesis ;
Ai.SC002_GM001266	92	0	YP_002932809	COG0488	ATPase components of ABC transporters with duplicated ATPase domains	R	General function prediction only ;
Ai.SC002_GM001267	89	8.4e-206	YP_002932810	COG2995	Uncharacterized paraquat-inducible protein A	S	Function unknown ;
Ai.SC002_GM001268	88.2	3.1e-280	YP_002932811	COG3008	Paraquat-inducible protein B	S	Function unknown ;
Ai.SC002_GM001269	78.7	4e-78	YP_002932812	COG3009	Uncharacterized lipoprotein YmbA	S	Function unknown ;
Ai.SC002_GM001270	98.3	8.8e-96	YP_002932813	COG0764	3-hydroxymyristoyl/3-hydroxydecanoyl-(acyl carrier protein) dehydratase	I	Lipid transport and metabolism ;
Ai.SC002_GM001271	88.1	3.2e-288	YP_002932814	COG1067	Predicted ATP-dependent protease	O	Posttranslational modification, protein turnover, chaperones ;
Ai.SC002_GM001272	88.8	6.7e-71	YP_002932815	COG3120	Macrodomain Ter protein organizer, MatP/YcbG family	L	Replication, recombination and repair ;
Ai.SC002_GM001273	89.5	1.8e-183	YP_002932817	COG3637	Opacity protein and related surface antigens	M	Cell wall/membrane/envelope biogenesis ;
Ai.SC002_GM001274	81.5	4.2e-63	YP_002932818	COG5404	Cell division inhibitor SulA, prevents FtsZ ring assembly	D	Cell cycle control, cell division, chromosome partitioning ;
Ai.SC002_GM001275	82.1	1.5e-89	YP_002932819	COG3070	Transcriptional regulator of competence genes, TfoX/Sxy family	K	Transcription ;
Ai.SC002_GM001276	86.5	0	YP_002932820	COG1289	Uncharacterized membrane protein YccC	S	Function unknown ;
Ai.SC002_GM001277	89.2	1.9e-75	YP_002932821	COG3304	Uncharacterized membrane protein YccF, DUF307 family	S	Function unknown ;
Ai.SC002_GM001278	79.4	0	YP_002932822	COG0210	Superfamily I DNA or RNA helicase	L	Replication, recombination and repair ;
Ai.SC002_GM001279	88.8	2.3e-74	YP_002932823	COG1803	Methylglyoxal synthase	G	Carbohydrate transport and metabolism ;
Ai.SC002_GM001280	76.4	5.1e-61	YP_002932824	COG3110	Uncharacterized conserved protein YccT, UPF0319 family	S	Function unknown ;
Ai.SC002_GM001281	78.8	2.1e-55	YP_002932825	COG1832	Predicted CoA-binding protein	R	General function prediction only ;
Ai.SC002_GM001282	88.7	5e-49	YP_002932826	COG3785	Heat shock protein HspQ	O	Posttranslational modification, protein turnover, chaperones ;
Ai.SC002_GM001283	93.8	2.6e-201	YP_002932827	COG1092	23S rRNA G2069 N7-methylase RlmK or C1962 C5-methylase RlmI	J	Translation, ribosomal structure and biogenesis ;
Ai.SC002_GM001284	71.7	3.1e-31	YP_002932828	COG1254	Acylphosphatase	C	Energy production and conversion ;
Ai.SC002_GM001285	95.4	2.4e-54	YP_002932829	COG2920	Sulfur relay (sulfurtransferase) protein, DsrC/TusE family	P	Inorganic ion transport and metabolism ;
Ai.SC002_GM001286	98.6	7e-114	YP_002932830	COG0670	Integral membrane protein, interacts with FtsH	R	General function prediction only ;
Ai.SC002_GM001287	86.5	7.5e-100	YP_002932831	COG1280	Threonine/homoserine/homoserine lactone efflux protein	E	Amino acid transport and metabolism ;
Ai.SC002_GM001288	94.4	1.7e-236	YP_002932834	COG2271	Sugar phosphate permease	G	Carbohydrate transport and metabolism ;
Ai.SC002_GM001289	90.2	8e-198	YP_002932837	COG0399	dTDP-4-amino-4,6-dideoxygalactose transaminase	M	Cell wall/membrane/envelope biogenesis ;
Ai.SC002_GM001290	88.3	4.6e-162	YP_002932838	COG0463	Glycosyltransferase involved in cell wall bisynthesis	M	Cell wall/membrane/envelope biogenesis ;
Ai.SC002_GM001291	94.1	0	YP_002932839	COG0451	Nucleoside-diphosphate-sugar epimerase	M	Cell wall/membrane/envelope biogenesis ;
Ai.SC002_GM001292	87.6	4.5e-156	YP_002932840	COG0726	Peptidoglycan/xylan/chitin deacetylase, PgdA/CDA1 family	GM	Carbohydrate transport and metabolism ; Cell wall/membrane/envelope biogenesis ;
Ai.SC002_GM001293	85.5	3.3e-285	YP_002932841	COG1807	4-amino-4-deoxy-L-arabinose transferase or related glycosyltransferase of PMT family	M	Cell wall/membrane/envelope biogenesis ;
Ai.SC002_GM001294	57.4	1e-28	NP_944555	COG2076	Multidrug transporter EmrE and related cation transporters	V	Defense mechanisms ;
Ai.SC002_GM001295	78	2.2e-51	YP_002932843	COG2076	Multidrug transporter EmrE and related cation transporters	V	Defense mechanisms ;
Ai.SC002_GM001297	82.9	9.5e-28	YP_002348529	COG1278	Cold shock protein, CspA family	K	Transcription ;
Ai.SC002_GM001299	40.1	1.9e-270	YP_002348815	COG4932	Uncharacterized surface anchored protein	S	Function unknown ;
Ai.SC002_GM001304	66	2.7e-13	YP_007873996	COG3042	Putative hemolysin	R	General function prediction only ;
Ai.SC002_GM001309	63.3	1e-145	YP_007873484	COG2204	DNA-binding transcriptional response regulator, NtrC family, contains REC, AAA-type ATPase, and a Fis-type DNA-binding domains	T	Signal transduction mechanisms ;
Ai.SC002_GM001310	64.1	9.7e-231	NP_461338	COG4192	Signal transduction histidine kinase regulating phosphoglycerate transport system	T	Signal transduction mechanisms ;
Ai.SC002_GM001311	68.5	1.3e-150	YP_007873482	COG1840	ABC-type Fe3+ transport system, periplasmic component	P	Inorganic ion transport and metabolism ;
Ai.SC002_GM001312	84.3	2.1e-229	NP_461340	COG2271	Sugar phosphate permease	G	Carbohydrate transport and metabolism ;
Ai.SC002_GM001313	43.5	5.3e-06	YP_003858604	COG3422	Uncharacterized conserved protein YegP, UPF0339 family	S	Function unknown ;
Ai.SC002_GM001314	46.3	2.7e-65	NP_308370	COG4977	Transcriptional regulator GlxA family, contains an amidase domain and an AraC-type DNA-binding HTH domain	K	Transcription ;
Ai.SC002_GM001315	57.7	6.7e-140	NP_414838	COG1249	Pyruvate/2-oxoglutarate dehydrogenase complex, dihydrolipoamide dehydrogenase (E3) component or related enzyme	C	Energy production and conversion ;
Ai.SC002_GM001316	79.2	7.4e-83	YP_002932866	COG1335	Nicotinamidase-related amidase	HR	Coenzyme transport and metabolism ; General function prediction only ;
Ai.SC002_GM001317	87.5	2.6e-279	YP_002932867	COG2194	Phosphoethanolamine transferase for periplasmic glucans (OPG), alkaline phosphatase superfamily	M	Cell wall/membrane/envelope biogenesis ;
Ai.SC002_GM001318	93.3	1.5e-306	YP_002932868	COG0768	Cell division protein FtsI/penicillin-binding protein 2	DM	Cell cycle control, cell division, chromosome partitioning ; Cell wall/membrane/envelope biogenesis ;
Ai.SC002_GM001319	62	5.8e-68	YP_002932871	COG2197	DNA-binding response regulator, NarL/FixJ family, contains REC and HTH domains	TK	Signal transduction mechanisms ; Transcription ;
Ai.SC002_GM001320	46	1.3e-28	NP_460884	COG0589	Nucleotide-binding universal stress protein, UspA family	T	Signal transduction mechanisms ;
Ai.SC002_GM001321	61	5.1e-136	YP_003883648	COG1979	Alcohol dehydrogenase YqhD, Fe-dependent ADH family	C	Energy production and conversion ;
Ai.SC002_GM001325	94.6	1e-152	YP_002932875	COG1291	Flagellar motor component MotA	N	Cell motility ;
Ai.SC002_GM001326	87	1.9e-131	YP_002932876	COG1360	Flagellar motor protein MotB	N	Cell motility ;
Ai.SC002_GM001327	84	0	YP_002932879	COG2198	HPt (histidine-containing phosphotransfer) domain	T	Signal transduction mechanisms ;
Ai.SC002_GM001328	97.6	2e-81	YP_002932880	COG0835	Chemotaxis signal transduction protein	NT	Cell motility ; Signal transduction mechanisms ;
Ai.SC002_GM001329	81.1	2.8e-244	YP_002932882	COG0840	Methyl-accepting chemotaxis protein	NT	Cell motility ; Signal transduction mechanisms ;
Ai.SC002_GM001330	78.4	7.4e-226	YP_002932883	COG0840	Methyl-accepting chemotaxis protein	NT	Cell motility ; Signal transduction mechanisms ;
Ai.SC002_GM001331	92.8	8.3e-155	YP_002932884	COG1352	Methylase of chemotaxis methyl-accepting proteins	NT	Cell motility ; Signal transduction mechanisms ;
Ai.SC002_GM001332	96.6	4.5e-187	YP_002932885	COG2201	Chemotaxis response regulator CheB, contains REC and protein-glutamate methylesterase domains	NT	Cell motility ; Signal transduction mechanisms ;
Ai.SC002_GM001333	99.2	3.5e-65	YP_002932886	COG0745	DNA-binding response regulator, OmpR family, contains REC and winged-helix (wHTH) domain	TK	Signal transduction mechanisms ; Transcription ;
Ai.SC002_GM001334	89.7	4.1e-103	YP_002932887	COG3143	Chemotaxis regulator CheZ, phosphatase of CheY~P	NT	Cell motility ; Signal transduction mechanisms ;
Ai.SC002_GM001335	89.7	1.6e-182	YP_002932890	COG0387	Ca2+/H+ antiporter	P	Inorganic ion transport and metabolism ;
Ai.SC002_GM001336	83.8	1.3e-87	YP_002932892	COG0586	Uncharacterized membrane protein DedA, SNARE-associated domain	S	Function unknown ;
Ai.SC002_GM001337	78.4	2.4e-37	YP_002932893	COG5645	Uncharacterized conserved protein YceK	S	Function unknown ;
Ai.SC002_GM001338	88.1	1.2e-215	YP_002932894	COG1473	Metal-dependent amidase/aminoacylase/carboxypeptidase	R	General function prediction only ;
Ai.SC002_GM001339	92.9	1.6e-223	YP_002932895	COG3069	C4-dicarboxylate transporter	C	Energy production and conversion ;
Ai.SC002_GM001340	92.1	4e-160	YP_002932896	COG0583	DNA-binding transcriptional regulator, LysR family	K	Transcription ;
Ai.SC002_GM001341	53.1	1.3e-60	YP_008832304	COG0671	Membrane-associated phospholipid phosphatase	I	Lipid transport and metabolism ;
Ai.SC002_GM001342	71.4	3.3e-116	YP_001454877	COG0179	2-keto-4-pentenoate hydratase/2-oxohepta-3-ene-1,7-dioic acid hydratase (catechol pathway)	Q	Secondary metabolites biosynthesis, transport and catabolism ;
Ai.SC002_GM001343	81.3	1.7e-182	YP_001454878	COG3493	Na+/citrate or Na+/malate symporter	C	Energy production and conversion ;
Ai.SC002_GM001344	96.7	1.4e-258	YP_002932897	COG3069	C4-dicarboxylate transporter	C	Energy production and conversion ;
Ai.SC002_GM001345	86.6	1.9e-186	YP_002932898	COG1001	Adenine deaminase	F	Nucleotide transport and metabolism ;
Ai.SC002_GM001347	85.3	5e-147	YP_002932899	COG0583	DNA-binding transcriptional regulator, LysR family	K	Transcription ;
Ai.SC002_GM001348	88.8	2.6e-82	YP_002932913	COG3122	Uncharacterized conserved protein YaiL, DUF2058 family	S	Function unknown ;
Ai.SC002_GM001349	87.7	1.2e-227	YP_002932915	COG0513	Superfamily II DNA and RNA helicase	L	Replication, recombination and repair ;
Ai.SC002_GM001350	45.6	5.4e-62	YP_007835152	COG3481	3'-5' exoribonuclease YhaM, can participate in 23S rRNA maturation, HD superfamily	J	Translation, ribosomal structure and biogenesis ;
Ai.SC002_GM001354	96.1	4.7e-85	NP_459923	COG1943	REP element-mobilizing transposase RayT	X	Mobilome: prophages, transposons;
Ai.SC002_GM001355	98.9	8.4e-205	YP_002932976	COG0012	Ribosome-binding ATPase YchF, GTP1/OBG family	J	Translation, ribosomal structure and biogenesis ;
Ai.SC002_GM001356	93.9	3.8e-103	YP_002932977	COG0193	Peptidyl-tRNA hydrolase	J	Translation, ribosomal structure and biogenesis ;
Ai.SC002_GM001359	100	4e-171	YP_002932981	COG0462	Phosphoribosylpyrophosphate synthetase	FE	Nucleotide transport and metabolism ; Amino acid transport and metabolism ;
Ai.SC002_GM001360	89.3	9.3e-146	YP_002932982	COG1947	4-diphosphocytidyl-2C-methyl-D-erythritol kinase	I	Lipid transport and metabolism ;
Ai.SC002_GM001361	84	2.3e-98	YP_002932983	COG3017	Outer membrane lipoprotein LolB, involved in outer membrane biogenesis	M	Cell wall/membrane/envelope biogenesis ;
Ai.SC002_GM001362	95.2	1.2e-204	YP_002932984	COG0373	Glutamyl-tRNA reductase	H	Coenzyme transport and metabolism ;
Ai.SC002_GM001363	94.2	9.5e-193	YP_002932985	COG0216	Protein chain release factor A	J	Translation, ribosomal structure and biogenesis ;
Ai.SC002_GM001364	85.1	3.4e-129	YP_002932986	COG2890	Methylase of polypeptide chain release factors	J	Translation, ribosomal structure and biogenesis ;
Ai.SC002_GM001365	78.2	3.2e-113	YP_002932987	COG2912	Regulator of sirC expression, contains transglutaminase-like and TPR domains	T	Signal transduction mechanisms ;
Ai.SC002_GM001366	96.1	3.3e-156	YP_002932988	COG2877	3-deoxy-D-manno-octulosonic acid (KDO) 8-phosphate synthase	M	Cell wall/membrane/envelope biogenesis ;
Ai.SC002_GM001368	95.1	4.8e-308	YP_002932990	COG0659	Sulfate permease or related transporter, MFS superfamily	P	Inorganic ion transport and metabolism ;
Ai.SC002_GM001369	84.1	7.8e-70	YP_002932991	COG4702	Uncharacterized protein, UPF0303 family	S	Function unknown ;
Ai.SC002_GM001371	49.7	5.5e-46	YP_003612360	COG0596	Pimeloyl-ACP methyl ester carboxylesterase	HR	Coenzyme transport and metabolism ; General function prediction only ;
Ai.SC002_GM001372	82.9	2.6e-191	YP_002932992	COG4134	ABC-type uncharacterized transport system YnjBCD, periplasmic component	R	General function prediction only ;
Ai.SC002_GM001373	94.6	1.3e-264	YP_002932993	COG3104	Dipeptide/tripeptide permease	E	Amino acid transport and metabolism ;
Ai.SC002_GM001374	86.3	1.3e-156	YP_002932994	COG0111	Phosphoglycerate dehydrogenase or related dehydrogenase	HR	Coenzyme transport and metabolism ; General function prediction only ;
Ai.SC002_GM001375	75	5.1e-180	YP_002932995	COG2199	GGDEF domain, diguanylate cyclase (c-di-GMP synthetase) or its enzymatically inactive variants	T	Signal transduction mechanisms ;
Ai.SC002_GM001376	84.9	4.3e-120	YP_002932996	COG1387	Histidinol phosphatase or related hydrolase of the PHP family	ER	Amino acid transport and metabolism ; General function prediction only ;
Ai.SC002_GM001377	82.6	2.3e-81	YP_002932997	COG3381	Cytoplasmic chaperone TorD involved in molybdoenzyme TorA maturation	O	Posttranslational modification, protein turnover, chaperones ;
Ai.SC002_GM001379	92.8	5.2e-216	YP_002932999	COG0477	MFS family permease	GEPR	Carbohydrate transport and metabolism ; Amino acid transport and metabolism ; Inorganic ion transport and metabolism ; General function prediction only ;
Ai.SC002_GM001380	90.2	4.9e-103	YP_002933000	COG1670	Protein N-acetyltransferase, RimJ/RimL family	JO	Translation, ribosomal structure and biogenesis ; Posttranslational modification, protein turnover, chaperones ;
Ai.SC002_GM001381	80.2	9.2e-90	YP_002933001	COG3132	Uncharacterized conserved protein YceH, UPF0502 family	S	Function unknown ;
Ai.SC002_GM001382	93.8	2.7e-273	YP_002933002	COG0728	Peptidoglycan biosynthesis protein MviN/MurJ, putative lipid II flippase	M	Cell wall/membrane/envelope biogenesis ;
Ai.SC002_GM001383	94.6	0	YP_002933003	COG0018	Arginyl-tRNA synthetase	J	Translation, ribosomal structure and biogenesis ;
Ai.SC002_GM001384	84.9	4.3e-88	YP_002933004	COG3102	Uncharacterized conserved protein YecM, predicted metalloenzyme	R	General function prediction only ;
Ai.SC002_GM001385	83.4	5.5e-183	YP_002933005	COG1168	Bifunctional PLP-dependent enzyme with beta-cystathionase and maltose regulon repressor activities	ER	Amino acid transport and metabolism ; General function prediction only ;
Ai.SC002_GM001386	89.8	6.9e-124	YP_002933006	COG3142	Copper homeostasis protein CutC	P	Inorganic ion transport and metabolism ;
Ai.SC002_GM001387	92.9	7.8e-178	YP_002933007	COG2227	2-polyprenyl-3-methyl-5-hydroxy-6-metoxy-1,4-benzoquinol methylase	H	Coenzyme transport and metabolism ;
Ai.SC002_GM001388	95	5.5e-126	YP_002933008	COG2226	Ubiquinone/menaquinone biosynthesis C-methylase UbiE	H	Coenzyme transport and metabolism ;
Ai.SC002_GM001389	90.5	1.6e-237	YP_002933009	COG1113	L-asparagine transporter and related permeases	E	Amino acid transport and metabolism ;
Ai.SC002_GM001390	93.2	3.7e-52	YP_002933010	COG3788	Uncharacterized membrane protein YecN, MAPEG domain	S	Function unknown ;
Ai.SC002_GM001391	81	2.6e-134	YP_002933011	COG1801	Uncharacterized conserved protein YecE, DUF72 family	S	Function unknown ;
Ai.SC002_GM001392	96.9	0	YP_002933013	COG0173	Aspartyl-tRNA synthetase	J	Translation, ribosomal structure and biogenesis ;
Ai.SC002_GM001393	91	2.2e-71	YP_002933014	COG0494	8-oxo-dGTP pyrophosphatase MutT and related house-cleaning NTP pyrophosphohydrolases, NUDIX family	V	Defense mechanisms ;
Ai.SC002_GM001394	98.4	1.3e-137	YP_002933015	COG0217	Transcriptional and/or translational regulatory protein YebC/TACO1	KJ	Transcription ; Translation, ribosomal structure and biogenesis ;
Ai.SC002_GM001395	96.5	2e-87	YP_002933016	COG0817	Holliday junction resolvasome RuvABC endonuclease subunit	L	Replication, recombination and repair ;
Ai.SC002_GM001396	94.3	2.9e-95	YP_002933017	COG0632	Holliday junction resolvasome RuvABC DNA-binding subunit	L	Replication, recombination and repair ;
Ai.SC002_GM001397	95.8	1.8e-177	YP_002933018	COG2255	Holliday junction resolvasome RuvABC, ATP-dependent DNA helicase subunit	L	Replication, recombination and repair ;
Ai.SC002_GM001398	91.5	1.3e-127	YP_002933019	COG1108	ABC-type Mn2+/Zn2+ transport system, permease component	P	Inorganic ion transport and metabolism ;
Ai.SC002_GM001399	91.9	3.2e-134	YP_002933020	COG1121	ABC-type Mn2+/Zn2+ transport system, ATPase component	P	Inorganic ion transport and metabolism ;
Ai.SC002_GM001400	84.4	5.4e-158	YP_002933021	COG4531	ABC-type Zn2+ transport system, periplasmic component/surface adhesin	P	Inorganic ion transport and metabolism ;
Ai.SC002_GM001401	90.4	2.4e-219	YP_002933022	COG1388	LysM repeat	M	Cell wall/membrane/envelope biogenesis ;
Ai.SC002_GM001402	89.4	5e-169	YP_002933023	COG1560	Lauroyl/myristoyl acyltransferase	I	Lipid transport and metabolism ;
Ai.SC002_GM001404	95.3	1.7e-236	YP_002933024	COG0469	Pyruvate kinase	G	Carbohydrate transport and metabolism ;
Ai.SC002_GM001405	94.8	8.9e-149	YP_002933025	COG1737	DNA-binding transcriptional regulator, MurR/RpiR family, contains HTH and SIS domains	K	Transcription ;
Ai.SC002_GM001406	95.9	1.5e-278	YP_002933026	COG0364	Glucose-6-phosphate 1-dehydrogenase	G	Carbohydrate transport and metabolism ;
Ai.SC002_GM001407	81.4	5.7e-98	YP_002933027	COG0363	6-phosphogluconolactonase/Glucosamine-6-phosphate isomerase/deaminase	G	Carbohydrate transport and metabolism ;
Ai.SC002_GM001408	91.4	0	YP_002933028	COG0129	Dihydroxyacid dehydratase/phosphogluconate dehydratase	EG	Amino acid transport and metabolism ; Carbohydrate transport and metabolism ;
Ai.SC002_GM001409	92	1.3e-104	YP_002933029	COG0800	2-keto-3-deoxy-6-phosphogluconate aldolase	G	Carbohydrate transport and metabolism ;
Ai.SC002_GM001411	80.2	5.3e-48	YP_002933031	COG2076	Multidrug transporter EmrE and related cation transporters	V	Defense mechanisms ;
Ai.SC002_GM001412	85.3	3.7e-47	YP_002933032	COG2076	Multidrug transporter EmrE and related cation transporters	V	Defense mechanisms ;
Ai.SC002_GM001413	92.1	1.5e-54	YP_002933033	COG0251	Enamine deaminase RidA, house cleaning of reactive enamine intermediates, YjgF/YER057c/UK114 family	V	Defense mechanisms ;
Ai.SC002_GM001414	89.8	0	YP_002933034	COG1199	Rad3-related DNA helicase	L	Replication, recombination and repair ;
Ai.SC002_GM001415	84.9	5e-110	YP_002933035	COG1214	tRNA A37 threonylcarbamoyladenosine modification protein TsaB	J	Translation, ribosomal structure and biogenesis ;
Ai.SC002_GM001416	88.5	1.3e-92	YP_002933037	COG3065	Starvation-inducible outer membrane lipoprotein	M	Cell wall/membrane/envelope biogenesis ;
Ai.SC002_GM001417	95.3	4.6e-311	YP_002933038	COG0318	Acyl-CoA synthetase (AMP-forming)/AMP-acid ligase II	IQ	Lipid transport and metabolism ; Secondary metabolites biosynthesis, transport and catabolism ;
Ai.SC002_GM001418	86.8	1.2e-185	YP_002933039	COG0349	Ribonuclease D	J	Translation, ribosomal structure and biogenesis ;
Ai.SC002_GM001419	97.8	2.5e-41	YP_002933040	COG0851	Septum formation topological specificity factor MinE	D	Cell cycle control, cell division, chromosome partitioning ;
Ai.SC002_GM001420	97.8	2.3e-143	YP_002933041	COG2894	Septum formation inhibitor-activating ATPase MinD	D	Cell cycle control, cell division, chromosome partitioning ;
Ai.SC002_GM001421	83.4	3.5e-70	YP_002933042	COG0850	Septum formation inhibitor MinC	D	Cell cycle control, cell division, chromosome partitioning ;
Ai.SC002_GM001422	81.5	2.1e-35	YP_002933043	COG3100	Uncharacterized conserved protein YcgL, UPF0745 family	S	Function unknown ;
Ai.SC002_GM001423	89.9	8.5e-112	YP_002933044	COG0179	2-keto-4-pentenoate hydratase/2-oxohepta-3-ene-1,7-dioic acid hydratase (catechol pathway)	Q	Secondary metabolites biosynthesis, transport and catabolism ;
Ai.SC002_GM001424	90.7	1.4e-81	YP_002933045	COG2983	Uncharacterized cysteine cluster protein YcgN, CxxCxxCC family	S	Function unknown ;
Ai.SC002_GM001425	86.7	4.8e-63	YP_002933046	COG0589	Nucleotide-binding universal stress protein, UspA family	T	Signal transduction mechanisms ;
Ai.SC002_GM001426	89.8	1e-91	YP_002933047	COG1495	Disulfide bond formation protein DsbB	O	Posttranslational modification, protein turnover, chaperones ;
Ai.SC002_GM001427	95	1.1e-282	YP_002933048	COG3067	Na+/H+ antiporter NhaB	CP	Energy production and conversion ; Inorganic ion transport and metabolism ;
Ai.SC002_GM001430	94.5	3e-126	YP_002933049	COG2186	DNA-binding transcriptional regulator, FadR family	K	Transcription ;
Ai.SC002_GM001431	88.7	1.5e-276	YP_002933050	COG2719	Stage V sporulation protein SpoVR/YcgB, involved in spore cortex formation (function unknown)	D	Cell cycle control, cell division, chromosome partitioning ;
Ai.SC002_GM001434	55.5	7.3e-125	YP_133214	COG1362	Aspartyl aminopeptidase	E	Amino acid transport and metabolism ;
Ai.SC002_GM001436	88.2	2.5e-307	YP_002933054	COG4178	ABC-type uncharacterized transport system, permease and ATPase components	R	General function prediction only ;
Ai.SC002_GM001437	90.3	1.1e-221	YP_002933055	COG2718	Uncharacterized conserved protein YeaH/YhbH, required for sporulation, DUF444 family	R	General function prediction only ;
Ai.SC002_GM001438	96	0	YP_002933056	COG2766	Predicted Ser/Thr protein kinase	T	Signal transduction mechanisms ;
Ai.SC002_GM001439	84.8	6.8e-100	YP_002933057	COG3713	Outer membrane scaffolding protein for murein synthesis, MipA/OmpV family	M	Cell wall/membrane/envelope biogenesis ;
Ai.SC002_GM001441	84	3.1e-149	YP_002933059	COG0676	D-hexose-6-phosphate mutarotase	G	Carbohydrate transport and metabolism ;
Ai.SC002_GM001443	53.4	1.2e-32	YP_004419641	COG0494	8-oxo-dGTP pyrophosphatase MutT and related house-cleaning NTP pyrophosphohydrolases, NUDIX family	V	Defense mechanisms ;
Ai.SC002_GM001446	47.9	2.8e-47	YP_003208550	COG3121	P pilus assembly protein, chaperone PapD	W	Extracellular structures ;
Ai.SC002_GM001447	41.8	5e-169	YP_003208551	COG3188	Outer membrane usher protein FimD/PapC	NW	Cell motility ; Extracellular structures ;
Ai.SC002_GM001449	79.9	3e-57	NP_417960	COG1393	Arsenate reductase and related proteins, glutaredoxin family	P	Inorganic ion transport and metabolism ;
Ai.SC002_GM001450	98.5	3e-185	YP_002933060	COG0057	Glyceraldehyde-3-phosphate dehydrogenase/erythrose-4-phosphate dehydrogenase	G	Carbohydrate transport and metabolism ;
Ai.SC002_GM001451	81	7.9e-59	YP_002933061	COG0229	Peptide methionine sulfoxide reductase MsrB	O	Posttranslational modification, protein turnover, chaperones ;
Ai.SC002_GM001452	81.3	1.3e-28	YP_002933062	COG3139	Uncharacterized conserved protein YeaC, DUF1315 family	S	Function unknown ;
Ai.SC002_GM001453	81.5	2.1e-99	YP_002933063	COG1335	Nicotinamidase-related amidase	HR	Coenzyme transport and metabolism ; General function prediction only ;
Ai.SC002_GM001454	93.8	9.3e-182	YP_002933064	COG0252	L-asparaginase/archaeal Glu-tRNAGln amidotransferase subunit D	JU	Translation, ribosomal structure and biogenesis ; Intracellular trafficking, secretion, and vesicular transport ;
Ai.SC002_GM001455	86.7	4.3e-310	YP_002933065	COG0616	Periplasmic serine protease, ClpP class	O	Posttranslational modification, protein turnover, chaperones ;
Ai.SC002_GM001456	83.5	3.7e-84	YP_002933066	COG0778	Nitroreductase	C	Energy production and conversion ;
Ai.SC002_GM001457	94.3	2.8e-189	YP_002933067	COG0709	Selenophosphate synthase	E	Amino acid transport and metabolism ;
Ai.SC002_GM001458	85.4	6.4e-184	YP_002933068	COG2603	tRNA 2-selenouridine synthase SelU, contains rhodanese domain	J	Translation, ribosomal structure and biogenesis ;
Ai.SC002_GM001459	91.4	0	YP_002933069	COG0550	DNA topoisomerase IA	L	Replication, recombination and repair ;
Ai.SC002_GM001461	81	1.6e-58	YP_002933071	COG0494	8-oxo-dGTP pyrophosphatase MutT and related house-cleaning NTP pyrophosphohydrolases, NUDIX family	V	Defense mechanisms ;
Ai.SC002_GM001462	90.7	4e-143	YP_002933072	COG0708	Exonuclease III	L	Replication, recombination and repair ;
Ai.SC002_GM001463	82	1.2e-85	YP_002933073	COG1611	Predicted Rossmann fold nucleotide-binding protein	R	General function prediction only ;
Ai.SC002_GM001464	90.8	1.3e-144	YP_002933075	COG0788	Formyltetrahydrofolate hydrolase	F	Nucleotide transport and metabolism ;
Ai.SC002_GM001465	78.9	2.7e-70	YP_002933076	COG3012	Uncharacterized conserved protein YchJ, contains N- and C-terminal SEC-C domains	S	Function unknown ;
Ai.SC002_GM001466	74.2	2.5e-145	YP_002933077	COG2208	Serine phosphatase RsbU, regulator of sigma subunit	TK	Signal transduction mechanisms ; Transcription ;
Ai.SC002_GM001467	95.6	1.7e-146	YP_002933078	COG1210	UTP-glucose-1-phosphate uridylyltransferase	M	Cell wall/membrane/envelope biogenesis ;
Ai.SC002_GM001468	93.4	4.1e-64	YP_002933079	COG2916	DNA-binding protein H-NS	K	Transcription ;
Ai.SC002_GM001469	93.4	1.5e-93	YP_002933080	COG1435	Thymidine kinase	F	Nucleotide transport and metabolism ;
Ai.SC002_GM001471	97.2	0	YP_002933081	COG1454	Alcohol dehydrogenase, class IV	C	Energy production and conversion ;
Ai.SC002_GM001472	94.9	1.6e-107	YP_002933083	COG2095	Small neutral amino acid transporter SnatA, MarC family	E	Amino acid transport and metabolism ;
Ai.SC002_GM001473	91.2	2.1e-300	YP_002933084	COG4166	ABC-type oligopeptide transport system, periplasmic component	E	Amino acid transport and metabolism ;
Ai.SC002_GM001474	94.4	3.3e-162	YP_002933085	COG0601	ABC-type dipeptide/oligopeptide/nickel transport system, permease component	EP	Amino acid transport and metabolism ; Inorganic ion transport and metabolism ;
Ai.SC002_GM001475	93.7	1.3e-155	YP_002933086	COG1173	ABC-type dipeptide/oligopeptide/nickel transport system, permease component	EP	Amino acid transport and metabolism ; Inorganic ion transport and metabolism ;
Ai.SC002_GM001476	93.5	1.7e-169	YP_002933087	COG0444	ABC-type dipeptide/oligopeptide/nickel transport system, ATPase component	EP	Amino acid transport and metabolism ; Inorganic ion transport and metabolism ;
Ai.SC002_GM001477	93.4	4.1e-182	YP_002933088	COG4608	ABC-type oligopeptide transport system, ATPase component	E	Amino acid transport and metabolism ;
Ai.SC002_GM001478	89.3	1.7e-52	YP_002933089	COG3099	Uncharacterized conserved protein YciU, UPF0263 family	S	Function unknown ;
Ai.SC002_GM001479	96.3	1.1e-273	YP_002933090	COG1502	Phosphatidylserine/phosphatidylglycerophosphate/cardiolipin synthase or related enzyme	I	Lipid transport and metabolism ;
Ai.SC002_GM001480	84.6	3.8e-72	YP_002933093	COG0783	DNA-binding ferritin-like protein (oxidative damage protectant)	PV	Inorganic ion transport and metabolism ; Defense mechanisms ;
Ai.SC002_GM001481	89.7	1.6e-43	YP_002933095	COG2350	Uncharacterized conserved protein YciI, contains a putative active-site phosphohistidine	R	General function prediction only ;
Ai.SC002_GM001482	41.3	2.5e-42	YP_002933096	COG0810	Periplasmic protein TonB, links inner and outer membranes	M	Cell wall/membrane/envelope biogenesis ;
Ai.SC002_GM001483	79.6	1.6e-58	YP_008159554	COG1607	Acyl-CoA hydrolase	I	Lipid transport and metabolism ;
Ai.SC002_GM001484	93.9	2.8e-92	YP_002933097	COG2917	Intracellular septation protein A	D	Cell cycle control, cell division, chromosome partitioning ;
Ai.SC002_GM001485	88.1	3.8e-284	YP_002933098	COG0659	Sulfate permease or related transporter, MFS superfamily	P	Inorganic ion transport and metabolism ;
Ai.SC002_GM001489	68.2	3.5e-39	YP_003882983	COG0727	Fe-S-cluster containining protein	R	General function prediction only ;
Ai.SC002_GM001490	90.1	8.1e-107	YP_002933101	COG3047	Outer membrane protein W	M	Cell wall/membrane/envelope biogenesis ;
Ai.SC002_GM001491	83.7	1.1e-42	YP_002933102	COG2823	Osmotically-inducible protein OsmY, contains BON domain	S	Function unknown ;
Ai.SC002_GM001492	80.9	6.1e-120	YP_002933103	COG0159	Tryptophan synthase alpha chain	E	Amino acid transport and metabolism ;
Ai.SC002_GM001493	94.5	6.1e-217	YP_002933104	COG0133	Tryptophan synthase beta chain	E	Amino acid transport and metabolism ;
Ai.SC002_GM001494	77.2	6.2e-197	YP_002933105	COG0135	Phosphoribosylanthranilate isomerase	E	Amino acid transport and metabolism ;
Ai.SC002_GM001495	84.3	2.5e-158	YP_002933106	COG0547	Anthranilate phosphoribosyltransferase	E	Amino acid transport and metabolism ;
Ai.SC002_GM001496	74.3	1.1e-84	YP_002933107	COG0512	Anthranilate/para-aminobenzoate synthase component II	EH	Amino acid transport and metabolism ; Coenzyme transport and metabolism ;
Ai.SC002_GM001497	78.7	1.2e-228	YP_002933108	COG0147	Anthranilate/para-aminobenzoate synthases component I	EH	Amino acid transport and metabolism ; Coenzyme transport and metabolism ;
Ai.SC002_GM001498	83.2	8.4e-142	YP_002933109	COG0613	Predicted metal-dependent phosphoesterase TrpH, contains PHP domain	R	General function prediction only ;
Ai.SC002_GM001499	91.3	5.6e-105	YP_002933110	COG0009	tRNA A37 threonylcarbamoyladenosine synthetase subunit TsaC/SUA5/YrdC	J	Translation, ribosomal structure and biogenesis ;
Ai.SC002_GM001501	88.8	4.8e-113	YP_002933112	COG0765	ABC-type amino acid transport system, permease component	E	Amino acid transport and metabolism ;
Ai.SC002_GM001502	84.4	8e-117	YP_002933113	COG0834	ABC-type amino acid transport/signal transduction system, periplasmic component/domain	ET	Amino acid transport and metabolism ; Signal transduction mechanisms ;
Ai.SC002_GM001503	55	7e-98	YP_002239541	COG1055	Na+/H+ antiporter NhaD or related arsenite permease	P	Inorganic ion transport and metabolism ;
Ai.SC002_GM001504	87.9	1.8e-61	YP_002933115	COG2207	AraC-type DNA-binding domain and AraC-containing proteins	K	Transcription ;
Ai.SC002_GM001507	95.5	1.3e-155	YP_002933118	COG1187	16S rRNA U516 pseudouridylate synthase RsuA and related 23S rRNA U2605, pseudouridylate synthases	J	Translation, ribosomal structure and biogenesis ;
Ai.SC002_GM001508	89.4	6.6e-121	YP_002933119	COG0368	Cobalamin synthase	H	Coenzyme transport and metabolism ;
Ai.SC002_GM001509	74.4	7.1e-81	YP_002933120	COG0406	Broad specificity phosphatase PhoE	G	Carbohydrate transport and metabolism ;
Ai.SC002_GM001510	87.8	2.6e-96	YP_002933121	COG2109	ATP:corrinoid adenosyltransferase	H	Coenzyme transport and metabolism ;
Ai.SC002_GM001511	77.3	8.3e-106	YP_002933122	COG1028	NAD(P)-dependent dehydrogenase, short-chain alcohol dehydrogenase family	IQR	Lipid transport and metabolism ; Secondary metabolites biosynthesis, transport and catabolism ; General function prediction only ;
Ai.SC002_GM001512	92.5	7e-180	YP_002933123	COG0616	Periplasmic serine protease, ClpP class	O	Posttranslational modification, protein turnover, chaperones ;
Ai.SC002_GM001514	94.1	0	YP_002933125	COG0551	ssDNA-binding Zn-finger and Zn-ribbon domains of topoisomerase 1	L	Replication, recombination and repair ;
Ai.SC002_GM001515	94.1	1.6e-170	YP_002933130	COG0583	DNA-binding transcriptional regulator, LysR family	K	Transcription ;
Ai.SC002_GM001516	100	2.5e-33	YP_002933132	COG1278	Cold shock protein, CspA family	K	Transcription ;
Ai.SC002_GM001517	80.5	2.5e-116	YP_002933133	COG2226	Ubiquinone/menaquinone biosynthesis C-methylase UbiE	H	Coenzyme transport and metabolism ;
Ai.SC002_GM001518	89.5	7.2e-73	YP_002933134	COG4811	Uncharacterized membrane protein YobD, UPF0266 family	S	Function unknown ;
Ai.SC002_GM001519	100	1.1e-139	YP_002933135	COG3716	Phosphotransferase system, mannose/fructose/N-acetylgalactosamine-specific component IID	G	Carbohydrate transport and metabolism ;
Ai.SC002_GM001520	99.2	2.8e-141	YP_002933136	COG3715	Phosphotransferase system, mannose/fructose/N-acetylgalactosamine-specific component IIC	G	Carbohydrate transport and metabolism ;
Ai.SC002_GM001521	93.4	3.7e-164	YP_002933137	COG3444	Phosphotransferase system, mannose/fructose/N-acetylgalactosamine-specific component IIB	G	Carbohydrate transport and metabolism ;
Ai.SC002_GM001523	90.7	6.5e-259	YP_002933138	COG1253	Hemolysin or related protein, contains CBS domains	R	General function prediction only ;
Ai.SC002_GM001524	48.8	2.4e-128	YP_008159688	COG2200	EAL domain, c-di-GMP-specific phosphodiesterase class I (or its enzymatically inactive variant)	T	Signal transduction mechanisms ;
Ai.SC002_GM001526	86.4	2.9e-56	YP_002933141	COG3111	Predicted periplasmic protein YdeI with OB-fold, BOF family	S	Function unknown ;
Ai.SC002_GM001527	93	4.5e-240	YP_002933142	COG0534	Na+-driven multidrug efflux pump	V	Defense mechanisms ;
Ai.SC002_GM001528	90.5	2.6e-105	YP_002933143	COG0307	Riboflavin synthase alpha chain	H	Coenzyme transport and metabolism ;
Ai.SC002_GM001529	86.7	1.7e-218	YP_002933144	COG2814	Predicted arabinose efflux permease, MFS family	G	Carbohydrate transport and metabolism ;
Ai.SC002_GM001531	89.3	1.9e-126	YP_002933145	COG1414	DNA-binding transcriptional regulator, IclR family	K	Transcription ;
Ai.SC002_GM001532	90.4	1.2e-232	YP_002933146	COG1823	L-cystine uptake protein TcyP, sodium:dicarboxylate symporter family	E	Amino acid transport and metabolism ;
Ai.SC002_GM001533	89.6	1.5e-93	YP_002933147	COG1988	Membrane-bound metal-dependent hydrolase YbcI, DUF457 family	R	General function prediction only ;
Ai.SC002_GM001534	80.8	4.1e-98	YP_002933148	COG0637	Beta-phosphoglucomutase or related phosphatase, HAD superfamily	GR	Carbohydrate transport and metabolism ; General function prediction only ;
Ai.SC002_GM001536	84.2	2e-145	YP_002933150	COG3001	Fructosamine-3-kinase	G	Carbohydrate transport and metabolism ;
Ai.SC002_GM001538	90.9	4.2e-85	YP_002933152	COG0741	Soluble lytic murein transglycosylase and related regulatory proteins (some contain LysM/invasin domains)	M	Cell wall/membrane/envelope biogenesis ;
Ai.SC002_GM001539	91.6	8.9e-222	YP_002933154	COG0814	Amino acid permease	E	Amino acid transport and metabolism ;
Ai.SC002_GM001540	84	1.1e-92	YP_002933155	COG1124	ABC-type dipeptide/oligopeptide/nickel transport system, ATPase component	EP	Amino acid transport and metabolism ; Inorganic ion transport and metabolism ;
Ai.SC002_GM001541	88.3	5.5e-129	YP_002933156	COG1123	ABC-type glutathione transport system ATPase component, contains duplicated ATPase domain	O	Posttranslational modification, protein turnover, chaperones ;
Ai.SC002_GM001542	93	1.2e-142	YP_002933157	COG1173	ABC-type dipeptide/oligopeptide/nickel transport system, permease component	EP	Amino acid transport and metabolism ; Inorganic ion transport and metabolism ;
Ai.SC002_GM001543	94.1	5.6e-176	YP_002933158	COG0601	ABC-type dipeptide/oligopeptide/nickel transport system, permease component	EP	Amino acid transport and metabolism ; Inorganic ion transport and metabolism ;
Ai.SC002_GM001544	91.9	1.3e-291	YP_002933159	COG0747	ABC-type transport system, periplasmic component	E	Amino acid transport and metabolism ;
Ai.SC002_GM001545	92.4	7.2e-60	YP_002933161	COG3152	Uncharacterized membrane protein YhaH, DUF805 family	S	Function unknown ;
Ai.SC002_GM001546	90.7	0	YP_002933162	COG0768	Cell division protein FtsI/penicillin-binding protein 2	DM	Cell cycle control, cell division, chromosome partitioning ; Cell wall/membrane/envelope biogenesis ;
Ai.SC002_GM001547	77.8	8e-58	YP_002933165	COG0589	Nucleotide-binding universal stress protein, UspA family	T	Signal transduction mechanisms ;
Ai.SC002_GM001550	72.9	1.4e-90	YP_003544376	COG1794	Aspartate/glutamate racemase	M	Cell wall/membrane/envelope biogenesis ;
Ai.SC002_GM001555	96.4	5.8e-136	YP_002933212	COG1028	NAD(P)-dependent dehydrogenase, short-chain alcohol dehydrogenase family	IQR	Lipid transport and metabolism ; Secondary metabolites biosynthesis, transport and catabolism ; General function prediction only ;
Ai.SC002_GM001556	88.5	4.8e-144	YP_002933213	COG3717	5-keto 4-deoxyuronate isomerase	G	Carbohydrate transport and metabolism ;
Ai.SC002_GM001557	74.1	7.8e-65	YP_002933215	COG3678	Periplasmic protein refolding chaperone Spy/CpxP family	O	Posttranslational modification, protein turnover, chaperones ;
Ai.SC002_GM001558	42.9	7.7e-26	YP_008161678	COG3678	Periplasmic protein refolding chaperone Spy/CpxP family	O	Posttranslational modification, protein turnover, chaperones ;
Ai.SC002_GM001559	92.2	1.5e-54	YP_002933219	COG0537	Diadenosine tetraphosphate (Ap4A) hydrolase or other HIT family hydrolase	FGR	Nucleotide transport and metabolism ; Carbohydrate transport and metabolism ; General function prediction only ;
Ai.SC002_GM001560	70.8	2.4e-42	YP_002933220	COG5633	Uncharacterized conserved protein YcfL	S	Function unknown ;
Ai.SC002_GM001561	79.8	2.4e-78	YP_002933221	COG3417	Outer membrane lipoprotein LpoB, binds and activates PBP1b	M	Cell wall/membrane/envelope biogenesis ;
Ai.SC002_GM001562	76	1.3e-53	YP_002933223	COG0510	Thiamine kinase and related kinases	H	Coenzyme transport and metabolism ;
Ai.SC002_GM001563	83.3	4.5e-160	YP_002933224	COG1472	Periplasmic beta-glucosidase and related glycosidases	G	Carbohydrate transport and metabolism ;
Ai.SC002_GM001564	87.8	2.4e-88	YP_002933225	COG3150	Predicted esterase YcpF, UPF0227 family	R	General function prediction only ;
Ai.SC002_GM001565	95.2	4.3e-198	YP_002933226	COG0687	Spermidine/putrescine-binding periplasmic protein	E	Amino acid transport and metabolism ;
Ai.SC002_GM001566	71.8	4.3e-176	YP_002932308	COG0531	Amino acid transporter	E	Amino acid transport and metabolism ;
Ai.SC002_GM001567	95.3	2.3e-132	YP_002933228	COG1177	ABC-type spermidine/putrescine transport system, permease component II	E	Amino acid transport and metabolism ;
Ai.SC002_GM001568	93.1	3.2e-151	YP_002933229	COG1176	ABC-type spermidine/putrescine transport system, permease component I	E	Amino acid transport and metabolism ;
Ai.SC002_GM001569	92.8	7.9e-198	YP_002933230	COG3842	ABC-type Fe3+/spermidine/putrescine transport systems, ATPase components	E	Amino acid transport and metabolism ;
Ai.SC002_GM001571	93.2	1.1e-221	YP_002933231	COG2195	Di- or tripeptidase	E	Amino acid transport and metabolism ;
Ai.SC002_GM001572	85.9	1.2e-96	YP_002933232	COG2249	Putative NADPH-quinone reductase (modulator of drug activity B)	R	General function prediction only ;
Ai.SC002_GM001573	67.3	2.9e-167	NP_312018	COG0814	Amino acid permease	E	Amino acid transport and metabolism ;
Ai.SC002_GM001574	90	0	YP_002933233	COG4776	Exoribonuclease II	K	Transcription ;
Ai.SC002_GM001575	90.7	7.2e-260	YP_002933234	COG0775	Nucleoside phosphorylase	F	Nucleotide transport and metabolism ;
Ai.SC002_GM001576	95	1.6e-220	YP_002933235	COG3007	Trans-2-enoyl-CoA reductase	I	Lipid transport and metabolism ;
Ai.SC002_GM001579	85.8	1.4e-155	YP_002933236	COG0668	Small-conductance mechanosensitive channel	M	Cell wall/membrane/envelope biogenesis ;
Ai.SC002_GM001580	96.3	9.5e-145	YP_002933237	COG4167	ABC-type antimicrobial peptide transport system, ATPase component	V	Defense mechanisms ;
Ai.SC002_GM001581	94.2	1.3e-183	YP_002933238	COG4170	ABC-type antimicrobial peptide transport system, ATPase component	V	Defense mechanisms ;
[truncated: 1,711 more rows]

## Sheet: GO
Gene_id	GO_number	GO_id; GO_description; GO_class
[truncated: 2,648 more rows]
[truncated: 4 more columns]

[truncated: 5 more sheets: KEGG, Pfam, Swissprot, TCDB, CAZy]
